# Supplementary material for: Crystal structure of poly[[[μ4-3-(1,2,4-triazol-4-yl)adamantane-1-carboxyl­ato-κ5 N 1:N 2:O 1:O 1,O 1′]silver(I)] dihydrate]
Source: Acta Crystallogr E Crystallogr Commun. 2019 Jul 12;75(Pt 8):1145–8. doi: 10.1107/S2056989019009708 (PMC6690449; doi:10.1107/S2056989019009708)
Supplement: Supplementary file 1 [file e-75-01145-sup1.cif]

##############################################################################
#                                                                            #
# This CIF contains the data in a paper accepted for publication in          #
# Acta Crystallographica Section E. It conforms to the requirements of       #
# Notes for Authors for Acta Crystallographica Section E, and has been       #
# peer reviewed under the auspices of the IUCr Commission on Journals.       #
#                                                                            #
# Full details of the Crystallographic Information File format               #
# are given in the paper "The Crystallographic Information File (CIF):       #
# a New Standard Archive File for Crystallography" by S. R. Hall, F. H.      #
# Allen and I. D. Brown [Acta Cryst. (1991), A47, 655-685].                  #
#                                                                            #
# The current version of the core CIF dictionary is obtainable from          #
# ftp://ftp.iucr.org/pub/cif_core.dic.                                       #
#                                                                            #
# Software is freely available for graphical display of the structure(s)     #
# in this CIF. For information consult the CIF software page                 #
# http://www.iucr.org/resources/cif/software.                                #
#                                                                            #
# This file may be used for bona fide research purposes within the           #
# scientific community so long as proper attribution is given to the journal # 
# article from which it was obtained.                                        #
#                                                                            #
##############################################################################
data_I
_audit_creation_method     'SHELXL-2014/7'
_journal_date_recd_electronic     2019-06-28
_journal_date_accepted     2019-07-08
_journal_name_full     'Acta Crystallographica, Section E'
_journal_year     2019
_journal_volume     75
_journal_issue      8
_journal_page_first     1145
_journal_page_last     1148
_journal_paper_category     GM
_journal_paper_doi     10.1107/S2056989019009708
_journal_coeditor_code     HB7837
_publ_contact_author_name     'Ganna A. Senchyk'
_publ_contact_author_address
;
Inorganic Chemistry Department, Taras Shevchenko National University of Kyiv,
Volodymyrska Street, 64, Kyiv 01033,
Ukraine
;
_publ_contact_author_email     'senchyk.ganna@gmail.com'
_publ_contact_author_fax     ?
_publ_contact_author_phone     ?
_publ_section_title
;\
Crystal structure of
poly[[[\m~4~-3-(1,2,4-triazol-4-yl)adamantane-1-carboxylato-\k^5^<i>N</i>^1^:\
<i>N</i>^2^:<i>O</i>^1^:<i>O</i>^1^,<i>O</i>^1'^]silver(I)] dihydrate]
;
loop_
    _publ_author_name
    _publ_author_footnote
    _publ_author_address
    'Senchyk, Ganna A.' .
;
Inorganic Chemistry Department, Taras Shevchenko National University of Kyiv,
Volodymyrska Street, 64, Kyiv 01033,
Ukraine
;
    'Krautscheid, Harald' .
;
Institut f\"ur Anorganische Chemie, Universitat Leipzig, Johannisallee 29,
D-04103 Leipzig,
Germany
;
    'Domasevitch, Kostiantyn V.' .
;
Inorganic Chemistry Department, Taras Shevchenko National University of Kyiv,
Volodymyrska Street, 64, Kyiv 01033,
Ukraine
;
_publ_section_synopsis
;
The title Ag^I^ compound based on 3-(1,2,4-triazol-4-yl)adamantane-1-carboxylate
(<i>tr-ad-COO^-^</i>) is a three-dimensional coordination framework with
channels along the <i>c</i>-axis direction. Hydrogen bonding between water
molecules of crystallization and carboxylate groups is realised in form of
right- and left-handed helical motifs.
;
_chemical_name_systematic
;\
Poly[[[\m~4~-3-(1,2,4-triazol-4-yl)adamantane-1-carboxylato-\
\k^5^<i>N</i>^1^:<i>N</i>^2^:<i>O</i>^1^:<i>O</i>^1^,<i>O</i>^1'^]silver(I)]
dihydrate]
;
_chemical_name_common     ?
_chemical_formula_moiety     'C13 H16 Ag N3 O2, 2(H2 O)'
_chemical_formula_sum     'C13 H20 Ag N3 O4'
_chemical_formula_iupac     '[Ag (C13 H16 N3 O2)], 2H2 O'
_chemical_formula_weight     390.19
_chemical_melting_point     ?
_chemical_absolute_configuration     ?
_space_group_crystal_system     orthorhombic
_space_group_name_H-M_alt     'C 2 2 21'
_space_group_name_Hall     'C 2c 2'
loop_
    _space_group_symop_operation_xyz
    'x, y, z'
    '-x, -y, z+1/2'
    '-x, y, -z+1/2'
    'x, -y, -z'
    'x+1/2, y+1/2, z'
    '-x+1/2, -y+1/2, z+1/2'
    '-x+1/2, y+1/2, -z+1/2'
    'x+1/2, -y+1/2, -z'
_cell_length_a     12.9321(9)
_cell_length_b     17.9056(10)
_cell_length_c     12.9695(9)
_cell_angle_alpha     90
_cell_angle_beta     90
_cell_angle_gamma     90
_cell_volume     3003.2(3)
_cell_formula_units_Z     8
_cell_measurement_reflns_used     13596
_cell_measurement_theta_min     2.765
_cell_measurement_theta_max     28.043
_cell_measurement_temperature     213(2)
_exptl_crystal_description     needle
_exptl_crystal_colour     colourless
_exptl_crystal_size_max     0.220
_exptl_crystal_size_mid     0.180
_exptl_crystal_size_min     0.160
_exptl_crystal_density_diffrn     1.726
_exptl_crystal_density_meas     ?
_exptl_crystal_density_method     ?
_exptl_crystal_F_000     1584
_exptl_absorpt_coefficient_mu     1.361
_exptl_absorpt_correction_type     numerical
_exptl_absorpt_process_details
;
[X-RED (Stoe & Cie, 2001) and X-SHAPE (Stoe & Cie, 1999)]
;
_exptl_absorpt_correction_T_min     0.6487
_exptl_absorpt_correction_T_max     0.6888
_exptl_special_details     ?
_diffrn_ambient_temperature     213(2)
_diffrn_source     ?
_diffrn_radiation_type     MoK\a
_diffrn_radiation_wavelength     0.71073
_diffrn_measurement_device_type     'Stoe Image plate diffraction system'
_diffrn_measurement_method     '\f oscillation scans'
_diffrn_detector_area_resol_mean     ?
_diffrn_reflns_number     13596
_diffrn_reflns_av_R_equivalents     0.0279
_diffrn_reflns_av_unetI/netI     0.0293
_diffrn_reflns_theta_min     2.765
_diffrn_reflns_theta_max     28.043
_diffrn_reflns_theta_full     25.242
_diffrn_measured_fraction_theta_max     0.993
_diffrn_measured_fraction_theta_full     0.998
_diffrn_reflns_limit_h_min     -17
_diffrn_reflns_limit_h_max     17
_diffrn_reflns_limit_k_min     -22
_diffrn_reflns_limit_k_max     23
_diffrn_reflns_limit_l_min     -17
_diffrn_reflns_limit_l_max     17
_refine_special_details     ?
_reflns_number_total     3617
_reflns_number_gt     3135
_reflns_threshold_expression     'I > 2\s(I)'
_refine_ls_structure_factor_coef     Fsqd
_refine_ls_matrix_type     full
_refine_ls_R_factor_all     0.0305
_refine_ls_R_factor_gt     0.0252
_refine_ls_wR_factor_gt     0.0571
_refine_ls_wR_factor_ref     0.0580
_refine_ls_goodness_of_fit_ref     0.974
_refine_ls_restrained_S_all     0.974
_refine_ls_number_reflns     3617
_refine_ls_number_parameters     204
_refine_ls_number_restraints     0
_refine_ls_hydrogen_treatment     constr
_refine_ls_weighting_scheme     calc
_refine_ls_weighting_details
                      'w=1/[\s^2^(Fo^2^)+(0.0370P)^2^] where P=(Fo^2^+2Fc^2^)/3'
_atom_sites_solution_hydrogens     mixed
_atom_sites_solution_primary     ?
_atom_sites_solution_secondary     ?
_refine_ls_shift/su_max     0.001
_refine_ls_shift/su_mean     0.000
_refine_diff_density_max     0.891
_refine_diff_density_min     -0.944
_refine_ls_extinction_method     none
_refine_ls_extinction_coef     .
_refine_ls_abs_structure_details
;
Flack <i>x</i> determined using 1289 quotients
[(<i>I</i>^+^)-(<i>I</i>^-^)]/[(<i>I</i>^+^)+(<i>I</i>^-^)]
(Parsons et al., 2013)
;
_refine_ls_abs_structure_Flack     -0.060(9)
loop_
    _atom_type_symbol
    _atom_type_description
    _atom_type_scat_dispersion_real
    _atom_type_scat_dispersion_imag
    _atom_type_scat_source
    'C' 'C' 0.0033 0.0016
                         'International Tables Vol C Tables 4.2.6.8 and 6.1.1.4'
    'H' 'H' 0.0000 0.0000
                         'International Tables Vol C Tables 4.2.6.8 and 6.1.1.4'
    'N' 'N' 0.0061 0.0033
                         'International Tables Vol C Tables 4.2.6.8 and 6.1.1.4'
    'O' 'O' 0.0106 0.0060
                         'International Tables Vol C Tables 4.2.6.8 and 6.1.1.4'
    'Ag' 'Ag' -0.8971 1.1015
                         'International Tables Vol C Tables 4.2.6.8 and 6.1.1.4'
_computing_data_collection
;
IPDS Software (Stoe & Cie, 2000)
;
_computing_cell_refinement
;
IPDS Software (Stoe & Cie, 2000)
;
_computing_data_reduction
;
IPDS Software (Stoe & Cie, 2000)
;
_computing_structure_solution
;
SHELXS97 (Sheldrick, 2008)
;
_computing_structure_refinement
;
SHELXL2014 (Sheldrick, 2015)
;
_computing_molecular_graphics
;
DIAMOND (Brandenburg, 1999)
;
_computing_publication_material
;
WinGX (Farrugia, 2012)
;
loop_
    _atom_site_type_symbol
    _atom_site_label
    _atom_site_fract_x
    _atom_site_fract_y
    _atom_site_fract_z
    _atom_site_U_iso_or_equiv
    _atom_site_adp_type
    _atom_site_calc_flag
    _atom_site_occupancy
    _atom_site_disorder_assembly
    _atom_site_disorder_group
    Ag Ag1 0.39032(3) 0.01581(2) 0.35981(2) 0.04198(10) Uani d 1 . .
    O O1 0.4141(3) 0.14822(17) 0.3962(2) 0.0474(8) Uani d 1 . .
    O O2 0.3185(3) 0.09152(19) 0.5123(3) 0.0581(9) Uani d 1 . .
    N N1 0.0616(2) 0.45845(17) 0.3648(3) 0.0318(6) Uani d 1 . .
    N N2 0.1451(2) 0.46474(17) 0.2982(2) 0.0316(7) Uani d 1 . .
    N N3 0.1946(2) 0.39903(16) 0.4325(2) 0.0231(6) Uani d 1 . .
    C C1 0.0930(3) 0.4190(2) 0.4435(3) 0.0282(8) Uani d 1 . .
    H H1 0.0514 0.4060 0.5001 0.034 Uiso calc 1 . .
    C C2 0.2230(3) 0.4290(2) 0.3398(2) 0.0276(7) Uani d 1 . .
    H H2 0.2890 0.4245 0.3102 0.033 Uiso calc 1 . .
    C C3 0.3583(3) 0.1495(2) 0.4758(3) 0.0339(9) Uani d 1 . .
    C C4 0.2574(2) 0.3521(2) 0.5055(3) 0.0219(7) Uani d 1 . .
    C C5 0.2762(3) 0.27539(19) 0.4550(3) 0.0234(7) Uani d 1 . .
    H H5A 0.3139 0.2819 0.3900 0.028 Uiso calc 1 . .
    H H5B 0.2098 0.2515 0.4396 0.028 Uiso calc 1 . .
    C C6 0.3398(3) 0.2253(2) 0.5293(3) 0.0260(7) Uani d 1 . .
    C C7 0.2807(3) 0.2174(2) 0.6319(3) 0.0333(8) Uani d 1 . .
    H H7A 0.2140 0.1929 0.6196 0.040 Uiso calc 1 . .
    H H7B 0.3206 0.1862 0.6796 0.040 Uiso calc 1 . .
    C C8 0.2626(3) 0.2948(2) 0.6802(3) 0.0333(9) Uani d 1 . .
    H H8 0.2247 0.2887 0.7460 0.040 Uiso calc 1 . .
    C C9 0.1977(3) 0.3427(2) 0.6064(3) 0.0278(8) Uani d 1 . .
    H H9A 0.1311 0.3184 0.5931 0.033 Uiso calc 1 . .
    H H9B 0.1843 0.3917 0.6374 0.033 Uiso calc 1 . .
    C C10 0.3616(3) 0.3907(2) 0.5253(3) 0.0287(8) Uani d 1 . .
    H H10A 0.3502 0.4401 0.5556 0.034 Uiso calc 1 . .
    H H10B 0.3990 0.3970 0.4601 0.034 Uiso calc 1 . .
    C C11 0.4256(3) 0.3416(2) 0.5999(3) 0.0326(8) Uani d 1 . .
    H H11 0.4930 0.3659 0.6135 0.039 Uiso calc 1 . .
    C C12 0.4439(3) 0.2646(2) 0.5505(3) 0.0294(8) Uani d 1 . .
    H H12A 0.4859 0.2338 0.5968 0.035 Uiso calc 1 . .
    H H12B 0.4819 0.2707 0.4857 0.035 Uiso calc 1 . .
    C C13 0.3663(3) 0.3327(2) 0.7016(3) 0.0384(10) Uani d 1 . .
    H H13A 0.4069 0.3025 0.7499 0.046 Uiso calc 1 . .
    H H13B 0.3547 0.3818 0.7328 0.046 Uiso calc 1 . .
    O O3 0.5000 0.2468(3) 0.2500 0.0630(13) Uani d 1 . .
    H H1W 0.4787 0.2190 0.2988 0.094 Uiso d 1 . .
    O O4 0.5231(6) 0.3992(4) 0.2479(18) 0.068(3) Uani d 0.5 . .
    H H2W 0.5153 0.3530 0.2348 0.102 Uiso d 0.5 . .
    H H3W 0.5724 0.4038 0.2909 0.102 Uiso d 0.5 . .
    O O5A 0.1318(13) 0.0398(10) 0.6097(11) 0.096(4) Uani d 0.5 . .
    O O5B 0.1073(12) 0.0560(11) 0.5604(12) 0.100(5) Uani d 0.5 . .
loop_
    _atom_site_aniso_label
    _atom_site_aniso_U_11
    _atom_site_aniso_U_22
    _atom_site_aniso_U_33
    _atom_site_aniso_U_12
    _atom_site_aniso_U_13
    _atom_site_aniso_U_23
    Ag1 0.04963(17) 0.03609(16) 0.04023(15) 0.01122(15) -0.00959(15)
                                                                    -0.01749(13)
    O1 0.063(2) 0.0348(16) 0.0446(17) 0.0145(14) -0.0012(14) -0.0141(12)
    O2 0.064(2) 0.0231(18) 0.087(3) 0.0013(17) 0.005(2) -0.0047(15)
    N1 0.0325(15) 0.0318(15) 0.0311(14) 0.0098(12) -0.0019(15) -0.0012(14)
    N2 0.0379(17) 0.0292(17) 0.0275(14) 0.0059(13) -0.0028(12) 0.0018(12)
    N3 0.0255(15) 0.0201(15) 0.0239(14) 0.0042(12) -0.0023(11) 0.0004(11)
    C1 0.0258(19) 0.0321(19) 0.0266(17) 0.0057(15) 0.0039(14) 0.0016(13)
    C2 0.0290(17) 0.0307(19) 0.0231(17) 0.0050(15) 0.0002(13) 0.0037(13)
    C3 0.037(2) 0.019(2) 0.045(2) 0.0076(16) -0.0134(16) -0.0061(17)
    C4 0.0260(15) 0.022(2) 0.0176(13) 0.0035(15) -0.0030(14) 0.0009(11)
    C5 0.0261(16) 0.0211(17) 0.0229(15) 0.0034(14) -0.0023(13) -0.0028(13)
    C6 0.0317(18) 0.0184(17) 0.0280(17) 0.0040(15) -0.0026(13) -0.0024(13)
    C7 0.0394(18) 0.0290(19) 0.0315(18) 0.0046(15) 0.0011(17) 0.0080(16)
    C8 0.042(2) 0.039(2) 0.0196(15) 0.0089(17) 0.0015(15) 0.0045(14)
    C9 0.0321(19) 0.0278(19) 0.0235(16) 0.0076(15) 0.0039(13) 0.0010(13)
    C10 0.0305(19) 0.0208(19) 0.0349(19) -0.0023(14) -0.0063(13) -0.0024(15)
    C11 0.0323(19) 0.0275(19) 0.0380(19) 0.0011(15) -0.0147(15) -0.0050(15)
    C12 0.0272(18) 0.029(2) 0.0321(19) 0.0056(16) -0.0059(14) -0.0003(15)
    C13 0.052(3) 0.037(2) 0.0266(17) 0.0087(18) -0.0121(16) -0.0052(15)
    O3 0.067(3) 0.060(3) 0.062(3) 0.000 0.001(3) 0.000
    O4 0.051(9) 0.068(4) 0.085(5) -0.008(4) -0.018(10) 0.000(6)
    O5A 0.089(10) 0.109(9) 0.091(10) -0.005(7) 0.009(7) -0.018(8)
    O5B 0.060(7) 0.128(12) 0.110(11) 0.003(8) -0.005(8) -0.045(10)
_geom_special_details
;
 All esds (except the esd in the dihedral angle between two l.s. planes)
 are estimated using the full covariance matrix.  The cell esds are taken
 into account individually in the estimation of esds in distances, angles
 and torsion angles; correlations between esds in cell parameters are only
 used when they are defined by crystal symmetry.  An approximate (isotropic)
 treatment of cell esds is used for estimating esds involving l.s. planes.
;
loop_
    _geom_bond_atom_site_label_1
    _geom_bond_atom_site_label_2
    _geom_bond_site_symmetry_2
    _geom_bond_distance
    _geom_bond_publ_flag
    Ag1 N2 7_545 2.291(3) y
    Ag1 O1 . 2.437(3) y
    Ag1 N1 5_545 2.442(3) y
    Ag1 O2 . 2.571(4) y
    Ag1 O2 4_556 2.703(4) y
    O1 C3 . 1.259(5) ?
    O2 C3 . 1.251(5) ?
    N1 C1 . 1.305(5) ?
    N1 N2 . 1.387(4) ?
    N1 Ag1 5_455 2.442(3) ?
    N2 C2 . 1.310(5) ?
    N2 Ag1 7 2.291(3) ?
    N3 C2 . 1.366(4) ?
    N3 C1 . 1.369(5) ?
    N3 C4 . 1.505(4) ?
    C1 H1 . 0.9400 ?
    C2 H2 . 0.9400 ?
    C3 C6 . 1.544(5) ?
    C4 C9 . 1.530(5) ?
    C4 C10 . 1.535(5) ?
    C4 C5 . 1.541(5) ?
    C5 C6 . 1.552(5) ?
    C5 H5A . 0.9800 ?
    C5 H5B . 0.9800 ?
    C6 C7 . 1.542(5) ?
    C6 C12 . 1.544(5) ?
    C7 C8 . 1.538(5) ?
    C7 H7A . 0.9800 ?
    C7 H7B . 0.9800 ?
    C8 C13 . 1.529(6) ?
    C8 C9 . 1.536(5) ?
    C8 H8 . 0.9900 ?
    C9 H9A . 0.9800 ?
    C9 H9B . 0.9800 ?
    C10 C11 . 1.548(5) ?
    C10 H10A . 0.9800 ?
    C10 H10B . 0.9800 ?
    C11 C13 . 1.533(6) ?
    C11 C12 . 1.538(5) ?
    C11 H11 . 0.9900 ?
    C12 H12A . 0.9800 ?
    C12 H12B . 0.9800 ?
    C13 H13A . 0.9800 ?
    C13 H13B . 0.9800 ?
    O3 H1W . 0.8500 ?
    O4 O4 3_655 0.601(16) ?
    O4 H2W . 0.8500 ?
    O4 H3W . 0.8500 ?
    O5A O5B . 0.770(16) ?
loop_
    _geom_angle_atom_site_label_1
    _geom_angle_atom_site_label_2
    _geom_angle_atom_site_label_3
    _geom_angle_site_symmetry_1
    _geom_angle_site_symmetry_3
    _geom_angle
    _geom_angle_publ_flag
    N2 Ag1 O1 7_545 . 125.93(11) y
    N2 Ag1 N1 7_545 5_545 92.12(11) y
    O1 Ag1 N1 . 5_545 106.84(11) y
    N2 Ag1 O2 7_545 . 145.74(12) y
    O1 Ag1 O2 . . 51.95(11) y
    N1 Ag1 O2 5_545 . 121.93(12) y
    N2 Ag1 O2 7_545 4_556 101.35(11) y
    O1 Ag1 O2 . 4_556 128.04(11) y
    N1 Ag1 O2 5_545 4_556 89.79(11) y
    O2 Ag1 O2 . 4_556 77.22(13) y
    C3 O1 Ag1 . . 96.0(3) ?
    C3 O2 Ag1 . . 89.9(3) ?
    C1 N1 N2 . . 106.7(3) ?
    C1 N1 Ag1 . 5_455 122.0(2) ?
    N2 N1 Ag1 . 5_455 130.9(2) ?
    C2 N2 N1 . . 107.6(3) ?
    C2 N2 Ag1 . 7 135.8(2) ?
    N1 N2 Ag1 . 7 115.7(2) ?
    C2 N3 C1 . . 104.3(3) ?
    C2 N3 C4 . . 128.9(3) ?
    C1 N3 C4 . . 126.8(3) ?
    N1 C1 N3 . . 111.0(3) ?
    N1 C1 H1 . . 124.5 ?
    N3 C1 H1 . . 124.5 ?
    N2 C2 N3 . . 110.3(3) ?
    N2 C2 H2 . . 124.8 ?
    N3 C2 H2 . . 124.8 ?
    O2 C3 O1 . . 122.1(4) ?
    O2 C3 C6 . . 119.7(4) ?
    O1 C3 C6 . . 118.2(4) ?
    N3 C4 C9 . . 109.1(3) ?
    N3 C4 C10 . . 109.1(3) ?
    C9 C4 C10 . . 110.5(3) ?
    N3 C4 C5 . . 108.4(3) ?
    C9 C4 C5 . . 110.2(3) ?
    C10 C4 C5 . . 109.5(3) ?
    C4 C5 C6 . . 109.5(3) ?
    C4 C5 H5A . . 109.8 ?
    C6 C5 H5A . . 109.8 ?
    C4 C5 H5B . . 109.8 ?
    C6 C5 H5B . . 109.8 ?
    H5A C5 H5B . . 108.2 ?
    C7 C6 C12 . . 108.7(3) ?
    C7 C6 C3 . . 112.6(3) ?
    C12 C6 C3 . . 110.2(3) ?
    C7 C6 C5 . . 109.1(3) ?
    C12 C6 C5 . . 108.1(3) ?
    C3 C6 C5 . . 108.1(3) ?
    C8 C7 C6 . . 110.1(3) ?
    C8 C7 H7A . . 109.6 ?
    C6 C7 H7A . . 109.6 ?
    C8 C7 H7B . . 109.6 ?
    C6 C7 H7B . . 109.6 ?
    H7A C7 H7B . . 108.2 ?
    C13 C8 C9 . . 110.1(3) ?
    C13 C8 C7 . . 110.0(3) ?
    C9 C8 C7 . . 109.5(3) ?
    C13 C8 H8 . . 109.1 ?
    C9 C8 H8 . . 109.1 ?
    C7 C8 H8 . . 109.1 ?
    C4 C9 C8 . . 108.5(3) ?
    C4 C9 H9A . . 110.0 ?
    C8 C9 H9A . . 110.0 ?
    C4 C9 H9B . . 110.0 ?
    C8 C9 H9B . . 110.0 ?
    H9A C9 H9B . . 108.4 ?
    C4 C10 C11 . . 108.6(3) ?
    C4 C10 H10A . . 110.0 ?
    C11 C10 H10A . . 110.0 ?
    C4 C10 H10B . . 110.0 ?
    C11 C10 H10B . . 110.0 ?
    H10A C10 H10B . . 108.4 ?
    C13 C11 C12 . . 110.0(3) ?
    C13 C11 C10 . . 109.2(3) ?
    C12 C11 C10 . . 109.3(3) ?
    C13 C11 H11 . . 109.4 ?
    C12 C11 H11 . . 109.4 ?
    C10 C11 H11 . . 109.4 ?
    C11 C12 C6 . . 110.4(3) ?
    C11 C12 H12A . . 109.6 ?
    C6 C12 H12A . . 109.6 ?
    C11 C12 H12B . . 109.6 ?
    C6 C12 H12B . . 109.6 ?
    H12A C12 H12B . . 108.1 ?
    C8 C13 C11 . . 109.2(3) ?
    C8 C13 H13A . . 109.8 ?
    C11 C13 H13A . . 109.8 ?
    C8 C13 H13B . . 109.8 ?
    C11 C13 H13B . . 109.8 ?
    H13A C13 H13B . . 108.3 ?
    O4 O4 H2W 3_655 . 84.2 ?
    O4 O4 H3W 3_655 . 133.4 ?
    H2W O4 H3W . . 108.4 ?
loop_
    _geom_torsion_atom_site_label_1
    _geom_torsion_atom_site_label_2
    _geom_torsion_atom_site_label_3
    _geom_torsion_atom_site_label_4
    _geom_torsion_site_symmetry_1
    _geom_torsion_site_symmetry_2
    _geom_torsion_site_symmetry_3
    _geom_torsion_site_symmetry_4
    _geom_torsion
    _geom_torsion_publ_flag
    C1 N1 N2 C2 . . . . -0.1(4) ?
    Ag1 N1 N2 C2 5_455 . . . 173.7(3) ?
    C1 N1 N2 Ag1 . . . 7 171.1(2) ?
    Ag1 N1 N2 Ag1 5_455 . . 7 -15.1(4) ?
    N2 N1 C1 N3 . . . . 0.4(4) ?
    Ag1 N1 C1 N3 5_455 . . . -174.1(2) ?
    C2 N3 C1 N1 . . . . -0.5(4) ?
    C4 N3 C1 N1 . . . . -178.4(3) ?
    N1 N2 C2 N3 . . . . -0.2(4) ?
    Ag1 N2 C2 N3 7 . . . -168.8(3) ?
    C1 N3 C2 N2 . . . . 0.4(4) ?
    C4 N3 C2 N2 . . . . 178.3(3) ?
    Ag1 O2 C3 O1 . . . . -4.0(4) ?
    Ag1 O2 C3 C6 . . . . 176.3(3) ?
    Ag1 O1 C3 O2 . . . . 4.2(4) ?
    Ag1 O1 C3 C6 . . . . -176.0(3) ?
    C2 N3 C4 C9 . . . . 170.9(3) ?
    C1 N3 C4 C9 . . . . -11.7(5) ?
    C2 N3 C4 C10 . . . . 50.1(5) ?
    C1 N3 C4 C10 . . . . -132.5(3) ?
    C2 N3 C4 C5 . . . . -69.0(4) ?
    C1 N3 C4 C5 . . . . 108.3(4) ?
    N3 C4 C5 C6 . . . . -179.3(3) ?
    C9 C4 C5 C6 . . . . -60.0(3) ?
    C10 C4 C5 C6 . . . . 61.8(4) ?
    O2 C3 C6 C7 . . . . 6.2(5) ?
    O1 C3 C6 C7 . . . . -173.6(3) ?
    O2 C3 C6 C12 . . . . 127.7(4) ?
    O1 C3 C6 C12 . . . . -52.1(4) ?
    O2 C3 C6 C5 . . . . -114.4(4) ?
    O1 C3 C6 C5 . . . . 65.8(4) ?
    C4 C5 C6 C7 . . . . 58.0(4) ?
    C4 C5 C6 C12 . . . . -60.0(4) ?
    C4 C5 C6 C3 . . . . -179.3(3) ?
    C12 C6 C7 C8 . . . . 58.8(4) ?
    C3 C6 C7 C8 . . . . -178.8(3) ?
    C5 C6 C7 C8 . . . . -58.8(4) ?
    C6 C7 C8 C13 . . . . -60.3(4) ?
    C6 C7 C8 C9 . . . . 60.7(4) ?
    N3 C4 C9 C8 . . . . 180.0(3) ?
    C10 C4 C9 C8 . . . . -60.1(4) ?
    C5 C4 C9 C8 . . . . 61.1(4) ?
    C13 C8 C9 C4 . . . . 59.9(4) ?
    C7 C8 C9 C4 . . . . -61.1(4) ?
    N3 C4 C10 C11 . . . . -179.7(3) ?
    C9 C4 C10 C11 . . . . 60.4(4) ?
    C5 C4 C10 C11 . . . . -61.2(4) ?
    C4 C10 C11 C13 . . . . -60.1(4) ?
    C4 C10 C11 C12 . . . . 60.4(4) ?
    C13 C11 C12 C6 . . . . 59.3(4) ?
    C10 C11 C12 C6 . . . . -60.6(4) ?
    C7 C6 C12 C11 . . . . -58.4(4) ?
    C3 C6 C12 C11 . . . . 177.8(3) ?
    C5 C6 C12 C11 . . . . 59.8(4) ?
    C9 C8 C13 C11 . . . . -60.8(4) ?
    C7 C8 C13 C11 . . . . 59.9(4) ?
    C12 C11 C13 C8 . . . . -59.4(4) ?
    C10 C11 C13 C8 . . . . 60.5(4) ?
loop_
    _geom_hbond_atom_site_label_D
    _geom_hbond_atom_site_label_H
    _geom_hbond_atom_site_label_A
    _geom_hbond_site_symmetry_A
    _geom_hbond_distance_DH
    _geom_hbond_distance_HA
    _geom_hbond_distance_DA
    _geom_hbond_angle_DHA
    _geom_hbond_publ_flag
    O3 H1W O1 . 0.85 1.97 2.818(5) 171 yes
    O4 H2W O3 . 0.85 1.92 2.746(10) 163 yes
    O4 H3W O5A 8_556 0.85 1.81 2.56(2) 147 yes
    O4 H3W O5B 8_556 0.85 2.11 2.83(3) 143 yes
    C1 H1 O1 8_456 0.94 2.43 3.336(5) 162 yes
    C2 H2 O4 3_655 0.94 2.58 3.516(12) 171 yes
_shelx_space_group_comment
;
The symmetry employed for this shelxl refinement is uniquely defined
by the following loop, which should always be used as a source of
symmetry information in preference to the above space-group names.
They are only intended as comments.
;
_shelx_estimated_absorpt_T_min     0.754
_shelx_estimated_absorpt_T_max     0.812
_shelx_hkl_file
;
 -17   1   1   49.91   22.23
 -17   1   0    4.85   21.89
  16  -8   1   55.04   30.92
 -16   8   1   33.09   31.56
 -16  -8  -1   34.41   21.67
 -16   8   0    8.46   31.22
  16  -6   4   -3.12   21.82
 -16  -6  -4    4.96   21.58
  16   6  -4   -7.88   21.63
  16  -6   4    5.62   21.91
  16   6  -3   42.11   19.58
 -16   6   3   91.16   29.59
  16  -6   3   77.25   29.68
  16  -6   3   96.80   29.11
 -16  -6  -3   58.80   19.65
 -16  -6  -2   56.91   19.11
  16   6  -2   46.05   19.21
 -16   6   2   44.85   27.52
  16  -6   2   53.78   27.36
  16  -6   2   40.88   19.26
  16   6  -1   19.46   18.66
 -16  -6  -1   12.45   18.88
  16  -6   1   17.83   18.87
 -16   6   1   18.09   27.13
  16  -6   1    8.67   19.19
 -16   6   0   15.52   27.19
 -16  -6   0   28.36   18.66
  16  -4   5  -11.42   30.67
 -16   4   5   15.72   21.69
  16   4  -5   -0.40   21.57
 -16   4   4   -0.54   27.28
  16   4  -4   -4.64   18.89
  16  -4   4   -6.00   27.21
  16  -4   4    8.10   26.66
 -16  -4  -3   58.08   19.54
  16  -4   3   68.63   27.43
 -16   4   3   75.06   27.50
  16   4  -3   70.51   19.52
  16  -4   3   72.84   27.70
  16  -4   2   12.29   26.98
 -16   4   2   14.07   19.18
  16   4  -2   15.33   18.91
 -16  -4  -2   27.29   18.71
  16  -4   2   17.68   18.89
 -16   4   1   97.35   19.74
  16   4  -1  120.35   19.37
 -16  -4  -1  108.40   26.75
  16  -4   1   96.52   27.05
 -16  -4   0   10.10   26.24
 -16   4   0    9.96   18.97
  16  -2   5    4.18   19.26
 -16   2   5   11.35   28.91
  16   2  -5   10.11   19.11
  16  -2   5    6.74   29.29
 -16   2   4    9.91   26.70
  16  -2   4    3.02   19.23
  16  -2   4   26.88   26.76
  16   2  -4    7.82   26.68
  16  -2   3  116.79   19.97
 -16   2   3  135.72   27.37
 -16  -2  -3  136.33   19.62
  16   2  -3  158.87   26.98
  16  -2   3  137.28   19.75
  16   2  -2   11.43   26.51
 -16  -2  -2    3.46   18.62
  16  -2   2    4.30   18.80
  16  -2   2   -1.68   18.94
 -16   2   2   -7.15   19.07
  16   2  -1   37.21   18.69
 -16  -2  -1   35.80   18.55
  16  -2   1   39.93   26.51
 -16   2   1   21.52   26.54
 -16   2   0    5.43   18.44
 -16  -2   0  -11.22   26.15
  16   0  -6    3.51   21.72
  16   0  -5   -0.07   18.78
  16   0  -4    9.00   26.31
  16   0  -3  107.50   26.75
 -16   0  -3   80.68   19.56
  16   0  -2    3.28   18.60
 -16   0  -2   -1.74   18.66
 -16   0  -1  108.77   26.64
  16   0  -1  101.13   19.29
 -16   0   0   -5.58   18.52
  15  11  -1  118.37   31.00
  15 -11   1  141.65   32.18
  15 -11   1  135.03   32.02
 -15 -11   0    8.71   21.49
  15   9  -4   13.96   28.16
  15  -9   4    4.17   29.14
 -15  -9  -4    6.05   21.46
  15  -9   4   -4.08   27.18
 -15   9   4    7.77   29.23
 -15  -9  -3   14.21   26.58
  15  -9   3   24.84   26.90
 -15   9   3   16.95   19.52
  15   9  -3    9.24   26.54
  15  -9   3   26.60   27.27
  15   9  -2   30.46   26.27
 -15   9   2   19.65   19.54
  15  -9   2   37.62   26.84
 -15  -9  -2   26.78   26.39
  15  -9   2   36.60   27.01
  15  -9   1   83.61   27.35
  15   9  -1   74.92   26.73
 -15  -9  -1   88.43   26.51
 -15   9   1   85.90   27.80
  15  -9   1   78.93   27.88
 -15  -9   0   22.25   26.21
 -15   9   0   23.46   26.99
  15  -7   6   14.72   31.35
 -15   7   6   29.55   31.00
  15  -7   6   25.56   30.68
  15   7  -6   17.91   21.55
 -15   7   5   97.75   20.15
  15   7  -5  112.74   19.26
  15  -7   5  110.90   27.88
  15  -7   5   98.72   20.17
  15   7  -4   48.64   18.44
  15  -7   4   30.53   19.43
 -15   7   4   34.71   27.14
  15  -7   4   37.14   26.47
 -15  -7  -4   22.40   26.70
  15  -7   3  109.43   27.20
 -15  -7  -3   77.57   19.34
  15  -7   3  106.12   27.03
 -15   7   3   90.16   27.47
  15   7  -3  112.21   26.27
  15  -7   2   36.85   26.41
 -15   7   2   40.89   26.81
 -15  -7  -2   46.26   18.43
  15   7  -2   45.85   26.10
  15  -7   2   46.90   26.52
  15   7  -1   45.32   26.03
 -15  -7  -1   45.82   18.57
  15  -7   1   47.42   26.20
 -15   7   1   46.40   26.68
  15  -7   1   43.25   26.58
 -15  -7   0   11.65   23.78
 -15   7   0   -0.09   26.57
  15   5  -7   21.38   21.38
  15  -5   7   22.52   31.01
 -15   5   7   15.10   21.95
  15  -5   7   19.91   28.78
  15  -5   6   43.42   26.64
  15  -5   6   27.13   27.23
 -15   5   6   33.10   26.98
  15   5  -6   26.57   18.90
  15  -5   5   44.47   18.80
  15   5  -5   54.72   18.66
  15  -5   5   55.46   26.80
 -15   5   5   44.40   26.92
  15   5  -4   39.69   25.97
  15  -5   4   41.96   26.56
 -15   5   4   45.64   18.92
 -15  -5  -4   51.93   26.33
  15  -5   4   44.18   26.19
 -15   5   3   85.32   22.99
 -15  -5  -3   64.05   16.39
  15  -5   3   73.88   16.75
  15  -5   3   67.91   16.49
  15   5  -3   79.35   22.61
 -15   5   2   14.60   22.20
  15  -5   2    4.89   15.64
  15  -5   2   -2.87   22.47
 -15  -5  -2   13.52   21.96
  15   5  -2   14.73   15.55
  15  -5   1   28.50   22.24
 -15  -5  -1   13.26   15.79
  15   5  -1   19.46   15.86
 -15   5   1   33.59   16.06
 -15   5   0   28.83   16.01
 -15  -5   0   32.11   15.77
  15  -3   7   63.22   19.82
  15  -3   7   79.68   27.23
  15   3  -7   83.57   26.66
 -15   3   7   79.34   27.09
 -15   3   6   20.67   18.90
  15  -3   6   24.61   19.07
  15  -3   6   31.26   26.67
  15   3  -6   24.00   26.31
 -15   3   5   13.31   18.47
  15   3  -5   14.41   18.27
  15  -3   5   20.82   26.05
  15  -3   5   17.96   18.70
 -15  -3  -4   38.36   16.10
  15  -3   4   42.25   22.34
  15   3  -4   34.81   16.13
 -15   3   4   34.68   16.18
  15  -3   4   32.55   16.24
 -15  -3  -3   58.60   22.40
  15  -3   3   68.59   16.24
  15  -3   3   61.68   16.44
 -15   3   3   63.82   22.54
  15   3  -3   56.82   22.23
 -15   3   2   -4.30   15.86
 -15  -3  -2    2.87   21.73
  15   3  -2    7.60   15.40
  15  -3   2   20.58   21.80
  15  -3   1  133.33   16.78
 -15  -3  -1  132.25   16.42
 -15   3   1  119.86   16.96
  15   3  -1  140.88   16.49
 -15   3   0   87.55   16.46
 -15  -3   0   83.45   15.98
  15   1  -8    0.89   30.68
  15  -1   8   14.14   21.97
  15  -1   8    9.31   21.71
  15  -1   7   29.61   19.33
  15   1  -7   53.50   26.60
 -15   1   7   53.53   26.26
  15  -1   7   29.89   19.25
  15  -1   6   49.70   26.81
 -15   1   6   45.40   18.76
  15  -1   6   57.28   26.75
  15   1  -6   60.12   26.29
  15  -1   5    9.15   24.32
  15  -1   5   14.74   24.38
  15   1  -5   11.39   18.32
 -15   1   5   11.72   18.28
 -15   1   4   69.74   22.15
  15   1  -4   51.13   22.32
  15  -1   4   56.34   22.63
  15  -1   4   61.51   22.51
  15   1  -3  106.78   16.22
 -15   1   3  106.36   16.19
  15  -1   3  103.21   16.43
  15  -1   3  115.07   22.58
 -15  -1  -3   95.05   16.59
 -15  -1  -2    6.57   21.92
 -15   1   2    4.81   21.97
  15  -1   2    3.69   15.63
  15   1  -2    5.74   15.49
  15   1  -1   72.37   22.20
  15  -1   1   57.38   22.30
 -15   1   1   56.25   15.97
 -15  -1  -1   52.07   22.28
 -15  -1   0   74.04   15.83
 -15   1   0   83.73   22.14
  14  12  -4   -2.61   21.57
 -14 -12  -4   15.69   21.55
  14 -12   4   12.27   37.15
 -14  12   4    4.10   31.13
  14 -12   4   10.34   43.39
 -14  12   3   26.94   27.69
  14 -12   3   37.19   38.37
 -14 -12  -3   37.09   28.67
  14  12  -3   51.94   18.94
  14 -12   3   42.10   38.38
  14  12  -2  -11.79   26.31
  14 -12   2    4.64   32.46
  14 -12   2    6.97   37.38
 -14  12   2   -0.72   32.98
 -14 -12  -2   -7.90   18.66
  14 -12   1  121.28   34.29
 -14 -12  -1   88.36   19.55
  14 -12   1  127.35   34.44
  14  12  -1  128.43   26.89
 -14 -12   0   11.30   26.26
  14 -10   6  -10.07   29.09
 -14  10   6   -0.45   29.34
  14 -10   6    8.18   28.63
  14  10  -6    2.94   21.21
  14 -10   5  106.06   27.69
  14 -10   5   90.96   27.73
 -14  10   5   94.89   27.92
  14  10  -5   99.83   18.96
 -14 -10  -4  106.62   26.91
  14 -10   4  113.20   27.70
  14 -10   4  110.90   27.65
  14  10  -4  134.68   26.46
 -14  10   4  110.84   20.00
 -14  10   3   46.88   26.96
  14 -10   3   50.87   26.89
 -14 -10  -3   37.40   26.28
  14 -10   3   49.94   26.61
  14  10  -3   63.75   25.80
  14 -10   2   23.53   26.52
  14  10  -2   22.32   18.55
  14 -10   2   33.98   26.65
 -14 -10  -2   29.23   18.26
 -14  10   2   32.14   26.52
  14 -10   1  166.59   24.19
 -14  10   1  184.41   26.12
  14 -10   1  175.12   26.26
 -14 -10  -1  189.97   19.28
  14  10  -1  159.69   16.61
 -14 -10   0  153.97   16.50
 -14   8   7    9.40   26.97
  14   8  -7   18.76   26.08
  14  -8   7   13.62   26.94
  14  -8   7   11.24   26.57
 -14   8   6   20.04   19.34
  14   8  -6   19.43   18.48
  14  -8   6   26.25   19.10
  14  -8   6   28.39   26.46
  14  -8   5   88.35   26.65
  14  -8   5   75.89   27.03
  14   8  -5   80.32   18.61
 -14   8   5   89.80   26.93
  14  -8   4  163.13   17.75
 -14  -8  -4  188.28   16.68
 -14   8   4  172.88   23.88
  14  -8   4  166.27   23.96
  14   8  -4  169.39   16.64
  14   8  -3   20.62   21.96
  14  -8   3   20.85   22.24
 -14   8   3   23.75   22.63
  14  -8   3   17.07   22.47
 -14  -8  -3   26.28   22.06
  14  -8   2   39.29   15.69
 -14   8   2   40.97   22.36
  14  -8   2   32.59   22.66
  14   8  -2   41.48   15.64
 -14  -8  -2   33.03   15.50
  14  -8   1   51.30   22.53
 -14  -8  -1   43.39   15.62
 -14   8   1   46.76   22.69
  14   8  -1   62.12   15.58
  14  -8   1   51.91   16.32
 -14   8   0   80.43   16.82
 -14  -8   0   99.80   15.80
  14   6  -8   72.99   26.51
  14  -6   8   57.68   19.63
  14  -6   8   46.67   27.29
 -14   6   8   46.58   27.56
  14   6  -7   -8.08   18.40
 -14   6   7    2.33   26.54
  14  -6   7    6.08   18.64
  14  -6   7    5.52   26.11
  14   6  -6   73.32   18.48
  14  -6   6   74.14   19.02
  14  -6   6   76.33   18.88
 -14   6   6   70.38   24.81
 -14   6   5   55.41   16.55
  14  -6   5   73.82   22.35
  14   6  -5   64.71   22.19
  14  -6   5   67.63   22.87
 -14  -6  -4  148.42   16.56
 -14   6   4  132.34   23.07
  14  -6   4  138.70   22.67
  14   6  -4  157.36   22.36
  14  -6   4  135.91   16.86
 -14   6   3   49.36   15.92
  14  -6   3   52.08   22.05
 -14  -6  -3   44.64   15.55
  14  -6   3   38.82   22.51
  14   6  -3   46.80   15.50
  14  -6   2    7.31   15.31
 -14   6   2   -0.82   22.00
 -14  -6  -2   14.11   21.36
  14   6  -2   24.79   21.27
  14  -6   2   -0.86   22.00
  14  -6   1  172.25   22.90
  14   6  -1  154.52   16.38
 -14   6   1  159.73   16.88
 -14  -6  -1  161.50   16.11
 -14  -6   0  154.58   16.04
 -14   6   0  144.12   16.94
  14  -4   9   16.99   21.96
 -14   4   9   16.79   21.77
  14  -4   9   25.51   22.25
  14   4  -9   36.89   21.38
  14  -4   8   75.74   27.39
 -14   4   8   60.70   19.45
  14  -4   8   81.13   27.12
  14   4  -8   97.42   18.85
  14  -4   7    5.33   18.48
  14  -4   7   18.76   26.11
 -14   4   7    8.16   25.93
  14   4  -7    6.01   25.60
  14  -4   6   74.12   16.32
 -14   4   6   53.88   16.34
  14  -4   6   79.49   22.77
  14   4  -6   61.86   16.04
  14  -4   5  131.65   22.66
  14  -4   5  122.95   23.05
 -14   4   5  126.30   16.52
  14   4  -5  118.78   16.27
 -14   4   4  234.43   23.29
  14  -4   4  204.05   17.27
 -14  -4  -4  228.22   16.84
  14   4  -4  229.66   22.67
  14  -4   4  221.22   17.15
  14   4  -3    8.18   15.02
 -14  -4  -3    2.01   15.20
 -14   4   3    4.41   21.84
  14  -4   3    0.50   21.73
  14  -4   3    0.46   15.24
 -14  -4  -2    6.77   19.64
 -14   4   2   11.56   21.56
  14  -4   2   -2.89   15.55
  14  -4   2    4.65   19.72
  14   4  -2   11.46   19.54
  14  -4   1   78.33   13.48
  14   4  -1   86.97   13.25
 -14  -4  -1   77.60   13.21
 -14   4   1   74.73   18.69
 -14   4   0  187.93   19.43
 -14  -4   0  185.63   18.76
  14  -2   9   17.06   27.10
 -14   2   9   14.48   26.43
  14  -2   9    7.87   19.10
  14   2  -9   20.08   26.32
 -14   2   8   51.61   19.03
  14  -2   8   84.86   19.30
  14  -2   8   83.78   19.48
  14   2  -8  105.99   26.35
  14  -2   7   15.09   24.52
  14  -2   7    0.48   22.53
  14   2  -7   15.39   15.60
 -14   2   7   22.75   21.97
  14  -2   6   28.28   22.36
 -14   2   6   24.16   15.56
  14  -2   6   32.89   15.71
  14   2  -6   20.61   15.50
 -14   2   5   62.51   15.98
  14   2  -5   82.98   21.91
  14  -2   5   66.78   16.00
  14  -2   5   69.49   22.43
  14  -2   4  196.29   16.85
 -14   2   4  191.57   16.79
 -14  -2  -4  236.78   22.69
  14   2  -4  209.87   16.48
  14  -2   4  218.58   23.03
  14  -2   3    3.63   12.73
  14   2  -3    5.07   19.68
 -14   2   3   17.93   19.51
  14  -2   3   15.79   15.16
 -14  -2  -3    7.55   15.18
 -14  -2  -2    9.39   12.47
 -14   2   2    0.76   18.03
  14  -2   2    4.18   12.66
  14   2  -2    6.87   12.47
  14   2  -1   43.85   12.91
 -14   2   1   36.99   18.25
 -14  -2  -1   39.23   12.82
  14  -2   1   36.15   18.18
 -14   2   0  372.30   20.34
 -14  -2   0  361.39   15.16
  14   0  -9   -5.19   18.83
  14   0  -8   73.63   18.97
  14   0  -7    5.46   22.04
  14   0  -6   63.77   15.88
  14   0  -5   13.88   21.44
  14   0  -4  137.31   16.05
 -14   0  -3    1.93   12.72
  14   0  -3    4.05   17.85
  14   0  -2   -2.00   12.59
 -14   0  -2   -3.06   17.85
 -14   0  -1   10.27   17.89
  14   0  -1   18.94   12.63
 -14   0   0   70.19   18.17
  13  15  -2   77.01   21.70
 -13 -15  -1  136.64   22.53
  13  15  -1  151.97   22.29
 -13 -15   0    8.50   21.48
  13  13  -5   91.10   28.68
 -13  13   5   71.43   28.20
  13  13  -4   55.20   26.41
 -13  13   4   47.13   27.76
 -13 -13  -3   19.94   26.33
 -13  13   3   25.15   32.84
  13  13  -3   22.31   18.77
  13  13  -2   56.08   18.80
 -13 -13  -2   65.99   19.07
  13  13  -1   69.37   18.61
 -13 -13  -1   57.41   18.83
 -13 -13   0   21.80   18.72
  13  11  -7   31.67   26.23
  13 -11   7   18.52   27.09
  13 -11   7   16.75   26.86
 -13  11   7   25.13   27.19
 -13  11   6   23.69   27.37
  13 -11   6   41.91   26.87
  13 -11   6   40.78   27.22
  13  11  -6   47.30   26.25
  13  11  -5  111.76   18.95
 -13  11   5   97.94   27.72
  13 -11   5  115.83   33.25
  13 -11   5  110.37   33.27
  13 -11   4   69.73   23.32
  13 -11   4   72.54   23.28
 -13  11   4   62.25   23.37
 -13 -11  -4   39.28   24.72
  13  11  -4   69.72   15.94
  13 -11   3    2.56   22.10
  13 -11   3   -0.04   22.15
  13  11  -3   -5.70   21.79
 -13  11   3   -2.15   15.80
 -13 -11  -3    3.62   15.48
  13  11  -2   49.10   21.74
 -13  11   2   29.15   27.63
  13 -11   2   35.61   22.66
  13 -11   2   37.55   27.52
 -13 -11  -2   34.41   15.61
  13 -11   1   80.91   28.02
 -13  11   1   79.73   22.97
 -13 -11  -1   79.36   22.02
  13 -11   1   82.32   28.19
  13  11  -1   81.44   16.02
 -13 -11   0  183.79   22.61
  13   9  -9   30.34   21.44
  13  -9   8   13.87   27.13
  13   9  -8   14.61   18.52
 -13   9   8   10.44   27.07
  13  -9   8   21.85   26.64
  13   9  -7    7.35   18.35
 -13   9   7   14.89   26.73
  13  -9   7   19.63   18.36
  13  -9   7   12.20   26.52
 -13   9   6   50.84   16.75
  13   9  -6   62.34   22.18
  13  -9   6   56.71   22.93
  13  -9   6   54.52   22.84
  13  -9   5   64.02   22.94
 -13   9   5   60.30   16.44
  13  -9   5   70.75   22.63
  13   9  -5   64.86   15.80
  13  -9   4   96.66   22.80
 -13   9   4  103.27   23.13
  13   9  -4   98.61   15.98
  13  -9   4  103.17   22.77
 -13  -9  -4   90.76   16.17
 -13  -9  -3  100.40   15.90
 -13   9   3  105.60   16.71
  13  -9   3  108.91   22.87
  13   9  -3  120.04   22.00
  13  -9   3  104.63   22.71
  13   9  -2   76.13   15.58
 -13  -9  -2   78.95   15.56
  13  -9   2   72.95   22.40
 -13   9   2   78.92   22.57
  13  -9   2   72.29   22.53
  13  -9   1   96.25   22.41
 -13  -9  -1  110.37   21.79
  13  -9   1   98.77   22.63
  13   9  -1   93.56   21.86
 -13   9   1   90.41   16.49
 -13   9   0  180.04   23.53
 -13  -9   0  176.72   16.07
 -13   7   9    2.51   26.95
  13   7  -9   -2.32   18.64
  13  -7   9   14.15   26.51
  13  -7   9   20.72   26.77
  13  -7   8  150.87   20.14
  13  -7   8  170.79   27.45
 -13   7   8  164.37   19.91
  13   7  -8  166.59   19.10
  13  -7   7   14.88   22.26
  13  -7   7   11.70   22.03
 -13   7   7   10.84   22.44
  13   7  -7    2.80   21.70
  13   7  -6   58.09   15.80
  13  -7   6   51.33   22.74
  13  -7   6   71.35   22.03
 -13   7   6   72.79   22.33
  13  -7   5   70.41   22.20
  13   7  -5   70.58   21.57
 -13   7   5   67.20   15.89
  13  -7   5   76.54   22.42
 -13   7   4  281.29   23.58
  13   7  -4  265.80   16.56
  13  -7   4  241.07   17.58
 -13  -7  -4  289.11   16.92
  13  -7   4  264.12   23.78
  13  -7   3  172.22   19.31
 -13  -7  -3  182.00   18.76
 -13   7   3  159.87   14.59
  13  -7   3  166.17   19.59
  13   7  -3  170.05   13.75
  13  -7   2   18.33   12.84
 -13  -7  -2   20.04   12.61
  13  -7   2   25.88   17.86
  13   7  -2   23.47   12.59
 -13   7   2   19.24   12.96
 -13   7   1  147.04   19.25
 -13  -7  -1  155.71   18.42
  13   7  -1  155.40   18.50
  13  -7   1  144.29   19.12
 -13   7   0  261.13   15.51
 -13  -7   0  299.84   14.48
  13  -5  10   30.69   19.19
 -13   5  10   35.99   19.27
  13   5 -10   45.97   28.38
  13  -5  10   39.04   19.52
  13  -5   9   36.84   19.05
 -13   5   9   55.40   26.33
  13   5  -9   33.75   18.61
  13  -5   9   48.55   26.83
  13   5  -8  127.81   16.46
  13  -5   8  128.04   23.06
  13  -5   8  114.13   17.03
 -13   5   8  130.58   23.07
  13  -5   7   15.61   21.67
  13  -5   7   14.46   15.77
  13   5  -7   11.62   21.37
 -13   5   7   14.06   15.71
  13  -5   6   46.83   15.79
 -13   5   6   44.62   15.81
  13   5  -6   48.15   15.29
  13  -5   6   50.51   15.54
  13  -5   5   66.30   18.60
  13  -5   5   70.31   20.50
  13   5  -5   79.32   19.78
 -13   5   5   62.97   13.51
 -13   5   4  273.75   15.31
  13   5  -4  279.33   14.39
  13  -5   4  272.07   19.86
  13  -5   4  283.85   19.91
 -13  -5  -4  292.71   14.57
 -13  -5  -3   43.00   17.87
  13  -5   3   41.54   18.17
  13  -5   3   41.75   12.76
 -13   5   3   41.66   12.99
  13   5  -3   37.90   17.85
  13   5  -2   28.08   12.73
 -13  -5  -2   27.76   17.63
  13  -5   2   35.19   17.86
  13  -5   2   32.95   17.95
 -13   5   2   28.93   17.98
 -13  -5  -1   75.91   12.79
 -13   5   1   69.89   18.24
  13  -5   1   65.14   13.13
  13   5  -1   69.21   12.96
 -13   5   0  205.26   19.28
 -13  -5   0  203.46   13.69
 -13   3  10   52.74   19.57
  13  -3  10   89.61   19.89
  13   3 -10  112.61   19.24
  13  -3  10   89.52   19.75
 -13   3   9   24.66   18.38
  13   3  -9   22.64   18.38
  13  -3   9   27.47   18.59
  13  -3   9   29.32   26.57
  13  -3   8  137.80   16.99
  13   3  -8  158.19   22.49
  13  -3   8  155.99   16.83
 -13   3   8  166.35   16.38
 -13   3   7  148.84   16.46
  13   3  -7  161.82   16.15
  13  -3   7  161.82   22.77
  13  -3   7  157.15   16.64
  13  -3   6   56.05   15.84
  13  -3   6   69.84   20.32
 -13   3   6   79.71   15.44
  13   3  -6   49.65   19.97
 -13   3   5   10.46   12.87
  13   3  -5   17.38   12.72
  13  -3   5   19.75   12.82
  13  -3   5   17.77   18.32
 -13  -3  -4  215.49   13.91
  13  -3   4  199.15   14.45
 -13   3   4  213.19   19.04
  13   3  -4  206.75   18.82
  13  -3   4  198.77   14.29
  13  -3   3   82.85   13.31
  13   3  -3   90.24   18.09
 -13  -3  -3   94.22   17.97
 -13   3   3   84.14   13.17
  13  -3   3   77.04   18.39
  13  -3   2   13.98   12.47
  13   3  -2   -0.39   12.56
 -13   3   2    7.69   17.73
 -13  -3  -2   -3.85   17.64
 -13   3   1   71.89   13.07
  13  -3   1   66.86   13.13
 -13  -3  -1   70.28   17.63
  13   3  -1   72.26   12.81
 -13   3   0  123.79   18.54
 -13  -3   0  118.61   18.15
  13   1 -11   12.62   22.07
  13  -1  11   13.24   30.84
  13  -1  10   28.10   19.15
  13   1 -10   40.18   18.92
  13  -1  10   51.23   19.27
 -13   1  10   36.45   18.74
 -13   1   9   14.98   23.60
  13   1  -9   -0.15   18.42
  13  -1   9    8.53   24.66
  13  -1   9   -3.52   18.45
 -13   1   8  162.48   22.26
  13  -1   8  132.78   16.59
  13   1  -8  140.12   22.40
  13  -1   8  145.18   16.80
  13  -1   7   84.63   22.19
  13   1  -7   72.98   15.64
  13  -1   7   72.07   16.13
 -13   1   7   87.61   21.66
  13  -1   6   22.70   18.03
  13   1  -6   12.60   17.84
 -13   1   6   14.33   12.54
  13  -1   6   14.80   12.87
  13  -1   5   36.64   17.92
  13   1  -5   29.17   12.89
 -13   1   5   31.84   12.85
  13  -1   5   34.97   12.84
 -13  -1  -4  287.13   19.36
  13  -1   4  267.73   14.74
 -13   1   4  276.21   19.25
  13   1  -4  269.75   14.29
  13  -1   4  263.54   19.67
 -13  -1  -3  198.49   18.97
  13   1  -3  201.25   18.75
  13  -1   3  187.27   14.04
 -13   1   3  188.36   13.98
  13  -1   3  201.18   18.85
  13   1  -2   17.77   17.76
  13  -1   2   20.64   17.65
 -13   1   2   32.22   12.58
 -13  -1  -2   22.17   12.37
  13  -1   1  127.13   18.47
  13   1  -1  129.34   18.27
 -13   1   1  129.03   13.47
 -13  -1  -1  127.89   13.20
 -13   1   0  387.40   19.80
 -13  -1   0  386.31   19.59
  12  16  -3   10.18   21.78
 -12 -16  -3   23.66   30.58
 -12 -16  -2  200.38   29.53
  12  16  -2  186.77   19.96
 -12 -16  -1   25.24   26.71
  12  16  -1   13.85   19.03
 -12 -16   0   34.49   26.64
  12  14  -6   72.78   19.13
 -12  14   6   55.86   27.99
  12  14  -5   36.00   26.35
 -12  14   5   12.67   27.04
 -12  14   4   96.19   27.91
  12  14  -4   89.12   19.30
  12  14  -3   16.47   18.27
 -12 -14  -3   11.48   18.68
 -12 -14  -2  230.14   25.19
  12  14  -2  215.07   25.09
  12  14  -1   31.62   24.14
 -12 -14  -1   24.21   24.17
 -12 -14   0   -4.70   22.20
 -12  12   8   22.05   20.02
  12 -12   8   52.77   33.53
  12 -12   8   39.83   27.05
  12  12  -8   60.30   18.81
  12  12  -7   85.59   26.51
  12 -12   7   66.84   27.33
  12 -12   7   67.15   27.69
 -12  12   7   71.13   27.61
  12  12  -6  189.73   19.24
  12 -12   6  175.48   34.66
 -12  12   6  187.36   28.06
  12 -12   6  178.01   34.15
 -12  12   5   45.04   23.05
  12  12  -5   48.34   15.83
  12 -12   5   48.15   28.09
  12 -12   5   41.68   31.94
  12  12  -4   68.77   21.78
  12 -12   4   53.07   35.78
 -12  12   4   57.93   22.78
 -12 -12  -4   50.16   22.27
  12 -12   4   52.39   32.05
 -12 -12  -3   -1.22   21.87
 -12  12   3    8.04   22.21
  12 -12   3   13.13   43.67
  12  12  -3    4.23   15.19
  12  12  -2  267.54   16.85
 -12 -12  -2  298.40   16.91
 -12  12   2  238.39   25.28
  12 -12   1   25.51   38.14
  12 -12   1   24.24   37.97
  12  12  -1   25.81   21.43
 -12 -12  -1   27.49   21.40
 -12 -12   0   15.11   21.60
  12  10  -9   36.13   18.86
  12 -10   9   56.59   26.95
  12 -10   9   60.94   27.12
 -12  10   9   46.37   27.34
 -12  10   8  178.24   27.52
  12 -10   8  162.37   27.77
  12  10  -8  173.60   19.32
  12 -10   8  171.03   27.50
  12 -10   7   63.44   22.97
 -12  10   7   65.15   23.05
  12  10  -7   58.37   22.29
  12 -10   7   66.13   22.83
  12  10  -6  153.46   16.30
  12 -10   6  159.20   23.50
  12 -10   6  155.20   28.19
 -12  10   6  157.52   17.28
  12  10  -5   13.62   15.12
 -12  10   5   11.16   22.26
  12 -10   5   11.07   22.13
  12 -10   5   12.80   15.56
 -12  10   4   75.09   22.45
  12 -10   4   75.00   22.27
 -12 -10  -4   96.39   15.25
  12 -10   4   76.29   22.29
  12  10  -4   71.26   15.36
 -12 -10  -3   15.00   12.58
  12 -10   3    3.33   18.07
  12  10  -3    5.63   17.83
 -12  10   3    6.00   18.19
  12 -10   3    6.19   18.16
  12  10  -2  285.31   14.76
 -12 -10  -2  350.12   19.11
  12 -10   2  306.14   21.88
 -12  10   2  299.06   21.26
  12 -10   2  306.14   21.78
  12  10  -1   60.18   17.80
  12 -10   1   45.27   18.46
 -12  10   1   47.50   18.48
  12 -10   1   45.94   22.65
 -12 -10  -1   48.32   12.79
 -12  10   0   91.80   19.38
 -12 -10   0  110.48   13.01
  12  -8  10    9.00   19.12
  12  -8  10   12.07   19.01
 -12   8  10    1.90   19.09
  12   8 -10   10.59   18.61
  12  -8   9    1.85   18.75
  12   8  -9   -0.73   18.16
  12  -8   9    6.22   25.95
 -12   8   9    2.29   18.62
  12   8  -8  146.31   22.34
  12  -8   8  131.44   23.06
  12  -8   8  121.34   23.47
 -12   8   8  110.86   23.31
  12   8  -7   61.71   15.39
  12  -8   7   57.51   22.36
  12  -8   7   60.29   21.95
 -12   8   7   54.45   16.15
 -12   8   6  115.25   22.58
  12   8  -6  119.87   21.88
  12  -8   6  118.92   22.65
  12  -8   6  118.71   22.50
  12   8  -5   91.58   13.05
 -12   8   5   80.12   13.56
  12  -8   5   86.88   18.43
  12  -8   5   79.75   13.71
  12  -8   4  142.49   14.44
 -12  -8  -4  156.07   13.58
  12  -8   4  141.81   19.25
 -12   8   4  148.74   19.31
  12   8  -4  167.81   18.39
  12   8  -3  172.50   18.36
  12  -8   3  173.49   19.44
 -12   8   3  173.38   14.54
 -12  -8  -3  186.54   13.69
  12  -8   3  180.07   19.50
  12   8  -2   23.52   12.57
  12  -8   2   38.45   18.07
 -12   8   2   41.11   13.01
 -12  -8  -2   44.53   17.57
  12  -8   2   38.78   12.96
  12  -8   1   34.27   18.01
  12   8  -1   31.86   17.48
 -12   8   1   41.25   17.88
  12  -8   1   33.00   17.84
 -12  -8  -1   40.83   12.37
 -12  -8   0   66.02   17.51
 -12   8   0   55.36   13.08
  12  -6  11  219.59   21.03
  12   6 -11  214.26   20.35
 -12   6  11  254.00   29.67
  12  -6  11  193.87   30.49
 -12   6  10   51.19   19.00
  12   6 -10   71.26   18.60
  12  -6  10   63.60   26.66
  12  -6  10   49.14   27.14
 -12   6   9   70.23   22.38
  12  -6   9   56.72   16.15
  12  -6   9   47.60   16.38
  12   6  -9   49.37   15.77
  12   6  -8  156.20   21.96
  12  -6   8  108.75   16.46
 -12   6   8  127.71   16.47
  12  -6   8  136.01   16.41
  12   6  -7   72.96   15.17
 -12   6   7   67.66   22.10
  12  -6   7   62.99   22.16
  12  -6   7   68.38   15.95
  12  -6   6   37.03   13.06
 -12   6   6   44.33   18.03
  12  -6   6   33.89   18.08
  12   6  -6   37.62   17.73
  12   6  -5   48.41   17.46
  12  -6   5   37.99   13.06
 -12   6   5   34.49   13.00
  12  -6   5   46.41   18.23
 -12  -6  -4   31.93   12.69
  12   6  -4   38.49   12.57
 -12   6   4   41.31   12.84
  12  -6   4   42.83   17.79
  12  -6   4   29.06   18.05
  12  -6   3  137.24   18.67
  12  -6   3  131.25   18.82
  12   6  -3  132.13   13.24
 -12  -6  -3  133.21   13.15
 -12   6   3  133.59   18.56
  12  -6   2   79.44   13.39
  12  -6   2   88.88   18.13
 -12  -6  -2   80.13   12.84
 -12   6   2   86.76   13.41
  12   6  -2   87.31   12.77
  12  -6   1  154.42   14.08
  12   6  -1  168.89   18.12
 -12  -6  -1  153.69   13.24
 -12   6   1  153.37   18.86
 -12  -6   0   51.97   12.29
 -12   6   0   46.69   17.75
 -12   4  11   33.09   19.17
  12  -4  11   66.25   26.81
  12   4 -11   59.77   26.44
  12  -4  11   42.97   19.36
  12   4 -10   -0.34   25.66
  12  -4  10    4.41   26.43
 -12   4  10   16.77   25.70
  12  -4  10    2.63   26.29
  12   4  -9   13.80   15.17
  12  -4   9   13.17   21.98
  12  -4   9   17.59   15.65
 -12   4   9   12.55   15.42
  12  -4   8   93.72   15.97
  12   4  -8   95.91   15.65
 -12   4   8   91.01   15.71
  12  -4   8   85.78   22.46
  12  -4   7  221.18   14.80
  12   4  -7  229.38   14.13
  12  -4   7  237.00   19.63
 -12   4   7  237.76   19.33
  12  -4   6   11.30   12.69
 -12   4   6    4.50   17.75
  12   4  -6    8.44   17.58
  12  -4   6   11.14   12.55
  12  -4   5   29.62   17.93
 -12   4   5   36.91   17.59
  12   4  -5   24.98   12.54
  12  -4   5   26.41   12.76
 -12  -4  -4  142.85   13.43
 -12   4   4  145.01   18.41
  12  -4   4  133.23   13.70
  12   4  -4  151.04   13.10
  12  -4   4  147.18   18.44
  12  -4   3  348.20   20.05
 -12  -4  -3  371.80   14.84
 -12   4   3  375.67   19.78
  12  -4   3  362.12   20.06
  12   4  -3  367.02   14.59
  12  -4   2   81.22   16.65
 -12   4   2   83.39   16.57
  12   4  -2   79.55   10.80
 -12  -4  -2   79.16   16.30
  12  -4   1  286.17   13.03
 -12  -4  -1  304.86   15.84
  12   4  -1  293.83   12.48
 -12   4   1  298.08   16.73
 -12   4   0  113.33   11.32
 -12  -4   0  106.47   14.71
 -12   2  12   40.66   21.92
  12   2 -12   34.29   22.01
  12  -2  12   47.28   22.19
  12  -2  11  183.77   27.57
  12   2 -11  199.79   27.40
 -12   2  11  203.88   19.41
  12  -2  11  175.39   20.09
  12  -2  10    7.73   15.82
  12   2 -10   11.40   15.58
  12  -2  10   10.17   16.04
 -12   2  10   11.13   15.46
  12   2  -9   14.24   15.11
  12  -2   9   14.51   22.03
 -12   2   9    2.36   15.18
  12  -2   9    9.50   21.94
  12  -2   8   95.37   16.04
 -12   2   8   99.43   21.64
  12  -2   8  107.91   16.01
  12   2  -8  103.64   21.70
  12  -2   7  426.65   20.43
  12   2  -7  417.21   15.30
  12  -2   7  405.90   15.83
 -12   2   7  425.60   15.60
  12   2  -6   26.20   17.56
  12  -2   6   19.89   17.74
  12  -2   6   12.40   18.00
 -12   2   6   11.31   17.62
  12  -2   5   13.61   12.45
  12  -2   5    9.53   12.40
 -12   2   5   13.23   12.36
  12   2  -5    9.09   12.27
 -12  -2  -4   86.13   13.11
 -12   2   4   71.78   17.78
  12   2  -4   87.41   12.76
  12  -2   4   76.63   18.00
  12  -2   4   90.40   18.09
  12   2  -3  606.86   14.70
 -12   2   3  597.84   15.02
 -12  -2  -3  589.23   14.66
  12  -2   3  607.35   18.70
  12  -2   3  616.47   15.68
  12   2  -2    3.91   14.46
 -12  -2  -2    4.23   10.14
 -12   2   2    3.28   14.39
  12  -2   2    3.21   14.50
 -12  -2  -1  676.22   18.26
  12   2  -1  662.52   18.41
  12  -2   1  629.16   15.83
 -12   2   1  650.33   15.63
 -12   2   0  147.52   11.49
 -12  -2   0  134.16   11.28
  12   0 -12   94.82   31.14
  12   0 -11  113.42   26.90
  12   0 -10   24.50   22.48
  12   0  -9    3.65   21.51
  12   0  -8   22.01   12.86
  12   0  -7  647.88   21.01
  12   0  -6   -1.78   12.33
  12   0  -5   19.03   12.42
 -12   0  -4  182.35   13.87
  12   0  -4  185.43   13.66
 -12   0  -3 1132.17   21.54
  12   0  -3 1100.85   18.27
 -12   0  -2    8.69   14.44
  12   0  -2    4.04   14.54
 -12   0  -1    0.31   10.19
  12   0  -1    2.64   10.07
 -12   0   0   86.95   10.78
  11  17  -4  113.67   30.96
  11  17  -3    3.82   18.98
 -11 -17  -3    1.95   19.06
 -11 -17  -2  209.72   27.96
  11  17  -2  211.18   20.28
 -11 -17  -1    5.20   18.90
  11  17  -1    3.86   18.81
 -11 -17   0   20.97   18.82
  11  15  -7   31.63   30.29
 -11  15   7   22.96   31.15
 -11  15   6   95.53   34.24
  11  15  -6   91.23   19.24
  11  15  -5  154.65   26.65
 -11  15   5  128.37   34.28
  11  15  -4   26.56   18.50
  11  15  -3    8.56   15.59
 -11 -15  -3    7.33   24.29
 -11 -15  -2  292.69   17.58
  11  15  -2  306.70   23.73
 -11 -15  -1   30.76   15.64
  11  15  -1   27.41   15.66
 -11 -15   0  118.34   16.29
  11 -13   9   15.29   38.12
 -11  13   9   21.22   30.97
  11 -13   9   19.30   30.55
  11 -13   8   70.61   33.78
 -11  13   8   71.47   27.37
  11  13  -8   74.47   19.14
  11 -13   8   72.31   33.09
  11 -13   7   21.12   32.95
 -11  13   7   19.97   19.09
  11  13  -7   26.40   18.35
  11 -13   7   23.21   32.01
 -11  13   6  204.30   24.37
  11  13  -6  215.46   23.01
 -11  13   5   36.08   27.48
  11  13  -5   31.53   15.50
 -11 -13  -4   21.44   15.39
 -11  13   4   22.85   27.00
  11  13  -4   17.10   21.78
 -11  13   3    2.88   26.68
 -11 -13  -3   13.36   15.04
  11  13  -3    8.08   15.13
  11  13  -2  345.49   23.10
 -11 -13  -2  343.31   22.79
  11  13  -1   26.28   15.04
 -11 -13  -1   22.44   15.13
 -11 -13   0   -4.32   21.34
  11 -11  10   22.57   28.68
 -11  11  10   19.06   21.89
  11  11 -10   24.90   21.35
  11 -11  10   26.52   30.44
 -11  11   9   56.07   19.12
  11  11  -9   64.02   25.97
  11 -11   9   33.83   26.64
  11 -11   9   40.28   26.60
 -11  11   8   74.55   25.04
  11 -11   8   79.99   24.77
  11  11  -8   79.68   16.11
  11 -11   8   76.96   22.96
 -11  11   7   98.19   22.96
  11  11  -7   87.66   22.06
  11 -11   7   96.90   22.84
  11 -11   7   98.49   22.89
  11  11  -6  137.51   16.01
  11 -11   6  131.28   23.38
  11 -11   6  146.10   23.35
 -11  11   6  150.58   23.01
  11  11  -5   48.53   21.27
  11 -11   5   45.72   26.81
  11 -11   5   48.53   27.07
 -11  11   5   46.27   22.26
 -11  11   4   35.90   18.30
 -11 -11  -4   32.08   12.83
  11 -11   4   32.12   18.36
  11 -11   4   31.57   22.35
  11  11  -4   38.60   12.46
  11  11  -3   25.54   12.68
  11 -11   3   28.73   22.52
 -11  11   3   26.78   18.24
  11 -11   3   33.13   22.19
 -11 -11  -3   22.96   17.79
 -11 -11  -2  335.28   14.45
  11  11  -2  320.69   19.11
 -11  11   2  298.54   25.28
  11 -11   2  317.41   27.07
  11 -11   2  287.64   23.41
  11 -11   1   44.79   22.28
 -11  11   1   42.98   22.43
 -11 -11  -1   37.80   12.76
  11  11  -1   37.51   12.58
  11 -11   1   46.38   22.51
 -11 -11   0   15.71   12.18
  11   9 -11   38.03   19.49
  11  -9  11   62.46   29.48
 -11   9  11   83.99   22.29
  11  -9  11   88.10   29.26
  11  -9  10   78.83   26.85
  11  -9  10   88.23   26.76
 -11   9  10   65.74   19.42
  11   9 -10   76.83   18.48
  11  -9   9    2.21   22.17
  11  -9   9    7.40   15.85
 -11   9   9   10.78   15.75
  11   9  -9   22.30   15.02
  11  -9   8  115.91   16.38
  11   9  -8  129.96   21.86
  11  -9   8  113.70   16.62
 -11   9   8  106.09   16.43
  11  -9   7  165.72   22.82
  11  -9   7  153.37   16.76
  11   9  -7  167.74   15.86
 -11   9   7  146.80   16.61
  11   9  -6  132.43   13.30
  11  -9   6  146.10   19.08
  11  -9   6  133.18   19.26
 -11   9   6  140.63   19.19
  11  -9   5   58.74   18.27
  11   9  -5   43.57   17.87
  11  -9   5   61.09   18.40
 -11   9   5   55.82   13.26
 -11  -9  -4   27.28   12.73
  11   9  -4   28.34   12.42
  11  -9   4   31.40   17.99
  11  -9   4   27.36   17.88
 -11   9   4   26.65   17.96
  11  -9   3  348.96   21.57
 -11   9   3  326.10   16.20
  11   9  -3  365.37   14.64
  11  -9   3  341.40   21.39
 -11  -9  -3  359.78   14.52
 -11  -9  -2  182.39   18.13
 -11   9   2  180.74   19.39
  11   9  -2  182.58   13.59
  11  -9   2  171.57   19.61
  11  -9   2  175.50   19.60
  11  -9   1  119.93   18.97
 -11  -9  -1  127.06   12.75
 -11   9   1  110.32   13.91
  11   9  -1  134.50   13.02
  11  -9   1  115.18   18.86
 -11   9   0  123.66   18.93
 -11  -9   0  134.04   12.98
  11  -7  12   48.10   22.04
  11   7 -12   13.28   21.89
  11  -7  12   51.41   30.86
  11   7 -11  113.07   19.32
  11  -7  11  126.55   27.44
  11  -7  11  102.72   19.84
 -11   7  11  126.59   19.54
 -11   7  10    4.60   15.75
  11  -7  10   10.50   15.71
  11  -7  10   12.92   15.82
  11   7 -10   19.43   15.37
  11   7  -9   -1.05   21.43
 -11   7   9   17.01   21.69
  11  -7   9   10.40   15.51
  11  -7   9    5.14   21.82
  11   7  -8  101.00   15.60
  11  -7   8   93.01   22.28
 -11   7   8  102.86   16.04
  11  -7   8  103.14   22.34
  11  -7   7  253.41   15.32
  11  -7   7  246.56   20.03
 -11   7   7  266.94   19.66
  11   7  -7  282.10   18.88
  11  -7   6  189.45   19.14
  11   7  -6  197.90   13.56
 -11   7   6  200.50   19.09
  11  -7   6  199.20   19.31
  11   7  -5   77.47   12.49
 -11   7   5   80.79   18.08
  11  -7   5   72.80   18.20
  11  -7   5   72.63   13.19
 -11  -7  -4  189.97   13.39
  11  -7   4  185.55   19.10
  11   7  -4  200.38   13.35
 -11   7   4  185.51   14.50
  11  -7   4  205.85   19.17
 -11  -7  -3  130.68   16.48
  11  -7   3  118.61   17.32
  11   7  -3  115.07   10.98
 -11   7   3  129.98   17.07
  11  -7   3  123.69   15.57
 -11   7   2  152.50   15.81
 -11  -7  -2  149.31   15.06
  11  -7   2  147.62   15.86
  11  -7   2  147.00   16.04
  11   7  -2  148.21   11.12
  11  -7   1  358.47   14.69
 -11  -7  -1  397.51   16.37
  11   7  -1  380.09   12.83
 -11   7   1  347.72   14.67
 -11   7   0    3.12   10.08
 -11  -7   0   -1.30   13.90
  11   5 -12    5.80   26.52
  11  -5  12   17.32   19.03
 -11   5  12    5.30   18.76
  11  -5  12    1.91   27.07
  11   5 -11  201.52   26.27
  11  -5  11  178.90   19.83
 -11   5  11  169.42   19.65
  11  -5  11  176.77   19.87
  11  -5  10   25.23   15.87
  11   5 -10   29.87   15.21
  11  -5  10   19.16   16.07
 -11   5  10   37.69   21.85
  11  -5   9   42.69   15.55
 -11   5   9   35.41   15.48
  11  -5   9   37.69   22.00
  11   5  -9   37.60   15.04
  11  -5   8   83.87   13.43
 -11   5   8   71.13   13.24
  11   5  -8   81.47   17.97
  11  -5   8   84.15   18.66
  11   5  -7  267.44   14.02
 -11   5   7  294.97   19.32
  11  -5   7  266.88   15.02
  11  -5   7  272.27   19.74
  11  -5   6   51.68   18.03
  11  -5   6   65.86   17.90
 -11   5   6   75.94   17.74
  11   5  -6   62.00   12.53
 -11   5   5  172.22   13.73
  11   5  -5  173.00   13.43
  11  -5   5  179.48   18.61
  11  -5   5  168.20   18.58
  11  -5   4   44.81   14.85
 -11   5   4   45.43   10.63
  11   5  -4   49.55   10.37
  11  -5   4   46.33   10.79
 -11  -5  -4   47.59   14.43
  11   5  -3  667.37   14.98
  11  -5   3  658.16   19.99
 -11   5   3  681.93   16.59
 -11  -5  -3  678.59   18.12
  11  -5   3  694.06   20.23
  11   5  -2  226.35   15.44
 -11   5   2  228.00   16.11
  11  -5   2  211.73   12.64
 -11  -5  -2  230.77   11.75
 -11  -5  -1  462.66   13.39
 -11   5   1  463.17   14.94
  11   5  -1  505.35   17.05
  11  -5   1  483.83   18.44
 -11  -5   0   -2.92   13.94
 -11   5   0   -0.67   14.22
 -11   3  12   31.85   18.88
  11   3 -12   50.03   18.80
  11  -3  12   33.08   27.08
  11  -3  12   14.28   27.03
 -11   3  11  291.27   17.51
  11  -3  11  275.01   17.96
  11  -3  11  331.67   24.00
  11   3 -11  297.27   17.31
  11  -3  10   69.87   16.00
  11   3 -10   75.05   15.51
  11  -3  10   65.67   22.53
 -11   3  10   69.81   15.60
  11   3  -9   16.32   19.45
  11  -3   9   14.31   19.99
 -11   3   9   12.34   12.63
  11  -3   9   17.32   12.89
 -11   3   8   23.63   17.62
  11  -3   8   28.38   18.07
  11   3  -8   28.08   12.61
  11  -3   8   33.56   18.04
  11  -3   7  382.50   15.50
  11  -3   7  378.25   20.35
  11   3  -7  436.43   19.47
 -11   3   7  388.43   15.12
  11  -3   6   95.53   17.98
  11  -3   6   80.83   13.19
 -11   3   6   91.16   12.78
  11   3  -6   90.95   17.53
  11   3  -5  185.21   15.07
 -11   3   5  168.45   11.56
  11  -3   5  171.67   11.94
  11  -3   5  182.85   15.88
  11  -3   4   54.58   10.80
  11   3  -4   71.00   14.36
  11  -3   4   72.26   14.75
 -11   3   4   60.70   10.64
 -11  -3  -4   64.11   10.64
  11  -3   3  709.90   19.37
  11  -3   3  687.18   16.35
 -11   3   3  697.31   19.06
 -11  -3  -3  706.96   18.51
  11   3  -3  707.77   15.26
 -11   3   2   28.44   10.38
  11   3  -2   23.36   10.35
  11  -3   2   34.76   10.45
 -11  -3  -2   35.67   10.25
 -11  -3  -1  475.29   17.10
 -11   3   1  497.53   17.98
  11   3  -1  471.17   17.06
  11  -3   1  496.76   18.01
 -11   3   0   11.79    9.97
 -11  -3   0   11.05    9.86
  11  -1  13   13.16   22.16
  11   1 -13   13.71   21.58
  11  -1  12    5.23   18.93
 -11   1  12    1.32   18.42
  11  -1  12   13.17   26.25
  11   1 -12   10.75   18.66
  11   1 -11  248.06   17.34
 -11   1  11  248.07   17.16
  11  -1  11  241.00   17.43
  11  -1  11  279.83   23.60
 -11   1  10   12.53   21.42
  11  -1  10   24.85   22.01
  11  -1  10   20.84   15.43
  11   1 -10   22.12   15.45
  11  -1   9    8.35   12.87
  11  -1   9    8.86   12.81
  11   1  -9    8.69   12.48
 -11   1   9    7.31   12.43
  11   1  -8   25.41   17.64
  11  -1   8   23.95   12.84
  11  -1   8   27.03   12.79
 -11   1   8   24.91   12.37
  11  -1   7  663.50   21.18
 -11   1   7  639.22   16.25
  11  -1   7  599.48   16.83
  11   1  -7  618.74   20.71
  11  -1   6   69.08   16.28
 -11   1   6   62.99   12.44
  11   1  -6   67.09   12.54
  11  -1   6   68.65   17.85
  11  -1   5  111.52   11.13
  11  -1   5   96.98   11.06
 -11   1   5  103.39   10.82
  11   1  -5  105.53   10.87
 -11  -1  -4   19.47   10.25
 -11   1   4   18.48   14.18
  11  -1   4   16.93   10.21
  11  -1   4   25.09   10.20
  11   1  -4   19.83   14.29
 -11   1   3  796.34   19.18
  11   1  -3  760.38   15.79
 -11  -1  -3  765.79   19.22
  11  -1   3  752.63   16.48
  11  -1   2   65.25   14.73
 -11  -1  -2   54.44   14.75
 -11   1   2   61.01   10.59
  11   1  -2   66.27   14.64
  11  -1   1  545.81   18.05
 -11  -1  -1  548.11   17.56
  11   1  -1  527.80   14.34
 -11   1   1  529.37   14.52
 -11   1   0  228.15   12.24
 -11  -1   0  239.54   15.81
  10  18  -4   15.38   21.40
  10  18  -3   30.24   19.07
 -10 -18  -2  152.91   27.56
  10  18  -2  155.91   27.46
 -10 -18  -1   45.06   27.38
  10  18  -1   69.29   19.12
 -10 -18   0   41.95   26.95
  10  16  -7   14.71   18.80
 -10  16   7   11.12   33.23
 -10  16   6   66.05   33.71
  10  16  -6   76.29   26.58
 -10  16   5  104.66   48.25
 -10  16   5  123.06   44.08
  10  16  -5  129.94   19.23
  10  16  -4   60.48   24.34
 -10 -16  -3   65.58   22.63
  10  16  -3   68.44   16.05
  10  16  -2  140.01   22.79
 -10 -16  -2  137.11   16.62
  10  16  -1  105.96   16.05
 -10 -16  -1  115.07   16.06
 -10 -16   0    2.36   21.84
  10 -14   9  128.39   41.70
 -10  14   9  128.28   29.76
  10  14  -9  101.92   19.73
  10 -14   9  125.03   34.78
  10  14  -8   40.92   18.73
  10 -14   8   46.02   46.60
 -10  14   8   31.74   27.07
  10 -14   8   38.67   42.93
  10  14  -7   23.49   25.90
 -10  14   7   28.66   26.41
  10  14  -6   59.33   16.00
 -10  14   6   69.36   23.20
  10  14  -5  347.58   17.29
 -10  14   5  321.00   25.86
  10  14  -4   76.03   21.61
 -10  14   4   69.04   27.80
  10  14  -3   31.99   15.42
 -10 -14  -3   31.52   21.75
 -10 -14  -2   46.66   13.04
  10  14  -2   47.29   12.98
  10  14  -1  170.10   18.72
 -10 -14  -1  177.19   18.67
 -10 -14   0   12.07   12.49
 -10  12  10   26.49   27.16
  10  12 -10   19.03   18.84
  10 -12  10   29.90   32.74
  10 -12  10   25.19   27.03
 -10  12   9  187.36   27.39
  10 -12   9  169.96   27.44
  10  12  -9  181.76   19.12
  10 -12   9  162.11   33.07
 -10  12   8   25.59   16.16
  10 -12   8   27.06   27.25
  10 -12   8   34.74   22.35
  10  12  -8   32.73   21.88
  10  12  -7   12.18   15.10
  10 -12   7   11.03   26.39
 -10  12   7    8.08   22.01
  10 -12   7   12.56   21.52
 -10  12   6   76.72   22.54
  10 -12   6   77.56   27.34
  10  12  -6   82.15   21.65
  10 -12   6   74.25   22.72
  10 -12   5  291.77   31.47
  10  12  -5  305.72   19.35
 -10  12   5  266.15   16.57
  10 -12   5  279.81   34.67
  10  12  -4   33.90   12.75
 -10 -12  -4   51.45   17.94
 -10  12   4   39.24   18.41
 -10  12   3   42.09   18.47
 -10 -12  -3   44.10   12.69
  10  12  -3   49.70   12.55
 -10 -12  -2  178.21   13.44
  10  12  -2  174.19   13.54
 -10  12   2  170.11   24.38
  10  12  -1  206.67   18.36
 -10 -12  -1  203.19   18.46
 -10 -12   0  186.63   13.56
  10  10 -11   61.47   26.25
  10 -10  11   43.08   26.87
  10 -10  11   45.66   26.75
 -10  10  11   47.04   19.27
 -10  10  10   53.03   18.77
  10 -10  10   58.69   26.46
  10  10 -10   91.60   25.69
  10 -10  10   59.49   18.82
  10  10  -9  130.88   16.08
  10 -10   9  111.62   23.18
  10 -10   9  115.65   16.96
 -10  10   9  125.32   23.09
 -10  10   8   30.91   15.66
  10 -10   8   31.24   21.91
  10 -10   8   36.74   21.54
  10  10  -8   42.84   21.23
  10 -10   7   20.27   18.03
 -10  10   7   19.12   18.17
  10 -10   7   19.96   17.90
  10  10  -7   26.23   12.36
  10 -10   6   80.18   18.65
 -10  10   6   81.55   18.59
  10 -10   6   87.01   18.60
  10  10  -6   94.01   12.87
  10 -10   5  359.24   25.57
  10  10  -5  385.68   19.23
  10 -10   5  344.87   21.94
 -10  10   5  349.32   16.44
 -10 -10  -4   21.69   17.60
  10 -10   4   22.18   17.86
  10 -10   4   22.18   21.92
  10  10  -4   21.00   17.30
 -10  10   4   21.78   18.13
  10 -10   3  230.50   20.94
  10 -10   3  237.73   24.71
  10  10  -3  241.26   18.39
 -10  10   3  206.08   15.06
 -10 -10  -3  242.61   18.43
  10 -10   2   47.31   16.94
  10 -10   2   47.65   15.36
  10  10  -2   43.45   15.97
 -10 -10  -2   54.63   12.47
 -10  10   2   51.58   16.48
  10  10  -1  540.10   17.20
  10 -10   1  504.18   25.21
  10 -10   1  501.66   22.98
 -10 -10  -1  544.31   13.87
 -10  10   1  497.09   21.97
 -10 -10   0  320.07   12.69
 -10  10   0  300.97   19.81
  10   8 -12   79.83   26.68
  10  -8  12   76.80   19.47
 -10   8  12   73.59   19.34
  10  -8  12   61.59   19.72
  10   8 -11  105.25   26.06
  10  -8  11  108.67   26.96
 -10   8  11  109.46   26.64
  10  -8  11  120.78   26.86
  10  -8  10   36.87   22.23
  10  -8  10   34.80   15.96
  10   8 -10   35.60   15.28
 -10   8  10   36.12   15.86
  10  -8   9   62.26   15.86
  10  -8   9   69.33   16.05
  10   8  -9   57.52   21.44
 -10   8   9   75.11   22.13
  10  -8   8  114.21   13.79
  10  -8   8  108.48   13.69
 -10   8   8  113.83   18.79
  10   8  -8  112.90   13.18
  10   8  -7  183.48   18.34
 -10   8   7  173.45   14.13
  10  -8   7  170.25   19.20
  10  -8   7  177.50   14.46
 -10   8   6   26.87   17.66
  10  -8   6   20.21   17.43
  10   8  -6   30.28   17.09
  10  -8   6   22.83   17.63
  10  -8   5  317.69   20.51
  10  -8   5  304.51   20.41
 -10   8   5  318.75   19.79
  10   8  -5  319.51   14.01
  10  -8   4  365.61   15.40
  10   8  -4  380.04   16.38
 -10  -8  -4  371.72   12.97
  10  -8   4  345.37   18.60
 -10   8   4  386.36   18.09
  10  -8   3  395.51   19.04
 -10   8   3  416.34   18.50
 -10  -8  -3  410.57   12.89
  10   8  -3  444.12   16.53
  10  -8   3  416.18   19.23
  10  -8   2  187.25   16.88
  10  -8   2  181.89   16.61
 -10   8   2  185.93   16.50
 -10  -8  -2  193.58   15.13
  10   8  -2  201.75   11.62
  10  -8   1  853.42   23.80
 -10  -8  -1  849.44   18.85
  10  -8   1  845.81   23.65
 -10   8   1  857.96   23.17
  10   8  -1  881.24   16.10
 -10  -8   0  212.26   11.45
 -10   8   0  211.31   17.12
  10  -6  13   21.29   21.96
 -10   6  13   23.04   30.53
  10   6 -13   18.62   30.47
  10  -6  13    2.51   31.23
  10   6 -12   37.50   26.08
  10  -6  12   56.24   18.82
 -10   6  12   24.99   18.83
  10  -6  12   37.85   26.78
  10  -6  11   59.59   16.15
  10  -6  11   61.89   16.09
  10   6 -11   62.11   22.03
 -10   6  11   65.65   16.11
  10  -6  10  105.91   16.08
 -10   6  10   99.99   15.90
  10  -6  10  101.38   15.98
  10   6 -10   85.00   15.62
  10   6  -9  180.12   13.55
 -10   6   9  196.22   19.00
  10  -6   9  176.04   19.18
  10  -6   9  178.03   14.37
  10  -6   8  155.60   14.27
 -10   6   8  183.05   18.90
  10  -6   8  179.22   19.09
  10   6  -8  180.28   13.49
  10  -6   7  291.96   15.24
 -10   6   7  295.76   14.76
  10  -6   7  275.25   15.16
  10   6  -7  329.72   18.57
 -10   6   6  103.47   11.15
  10   6  -6  115.63   14.50
  10  -6   6  104.89   15.31
  10  -6   6  111.48   15.35
  10   6  -5  124.63   14.93
  10  -6   5  121.63   11.76
 -10   6   5  122.47   11.65
  10  -6   5  119.18   11.59
  10  -6   4  672.91   20.51
  10  -6   4  731.22   20.65
 -10  -6  -4  746.22   18.33
 -10   6   4  724.10   19.97
  10   6  -4  694.12   15.08
  10  -6   3  195.44   16.23
 -10  -6  -3  184.43   11.30
  10  -6   3  189.18   16.27
 -10   6   3  195.23   16.06
  10   6  -3  201.66   11.39
 -10   6   2   97.13   11.24
 -10  -6  -2   99.85   14.46
  10   6  -2  106.39   14.63
  10  -6   2   97.57   15.17
  10  -6   2   91.64   11.29
 -10  -6  -1  383.46   12.82
 -10   6   1  364.17   14.57
  10  -6   1  367.14   14.70
  10   6  -1  379.28   12.88
 -10   6   0  220.95   16.43
 -10  -6   0  208.92   11.60
  10   4 -13   19.31   18.82
  10  -4  13   16.61   27.00
 -10   4  13   44.75   26.32
  10  -4  13    3.52   19.18
  10  -4  12    2.32   26.43
 -10   4  12    1.23   18.35
  10   4 -12    3.69   18.10
  10  -4  12   -1.33   26.16
  10   4 -11  127.63   16.00
  10  -4  11  148.15   22.42
 -10   4  11  144.14   16.19
  10  -4  11  116.92   22.89
  10   4 -10  138.22   19.85
  10  -4  10  105.39   16.26
 -10   4  10  123.33   15.70
  10  -4  10  125.33   16.17
  10  -4   9   48.66   13.19
  10   4  -9   46.85   12.70
  10  -4   9   56.23   18.15
 -10   4   9   50.59   17.90
  10  -4   8  368.77   15.58
  10  -4   8  397.84   20.35
  10   4  -8  384.78   19.21
 -10   4   8  397.01   19.64
  10   4  -7  315.68   14.30
 -10   4   7  311.30   17.79
  10  -4   7  274.71   14.67
  10  -4   7  322.68   18.29
  10  -4   6  382.86   17.50
  10   4  -6  398.67   12.88
 -10   4   6  421.33   16.88
  10  -4   6  382.88   14.13
  10  -4   5  487.46   18.44
  10   4  -5  531.63   13.72
  10  -4   5  521.18   18.51
 -10   4   5  515.01   14.63
  10   4  -4  223.88   15.36
  10  -4   4  197.26   12.61
  10  -4   4  200.31   15.98
 -10   4   4  204.29   15.74
 -10  -4  -4  214.26   11.89
  10  -4   3  461.21   18.08
  10  -4   3  480.05   18.18
 -10  -4  -3  448.65   13.53
  10   4  -3  450.77   13.55
 -10   4   3  450.76   14.47
  10  -4   2  166.73   15.69
 -10  -4  -2  148.69   15.10
 -10   4   2  151.56   15.20
  10   4  -2  145.56   14.98
  10  -4   1  382.85   17.44
  10   4  -1  386.23   16.32
 -10   4   1  357.81   13.99
 -10  -4  -1  374.43   16.32
 -10  -4   0  365.34   16.21
 -10   4   0  340.27   17.05
  10  -2  13    2.72   26.53
  10  -2  13    4.58   26.76
  10   2 -13   -1.81   26.31
 -10   2  13    3.18   26.04
  10   2 -12    6.86   15.67
  10  -2  12   15.94   22.47
  10  -2  12   17.79   22.17
 -10   2  12    7.96   15.48
  10   2 -11  151.79   15.91
 -10   2  11  151.02   15.93
  10  -2  11  139.91   22.94
  10  -2  11  160.37   22.52
 -10   2  10  303.53   14.56
  10   2 -10  285.06   19.34
  10  -2  10  260.69   14.77
  10  -2  10  313.66   14.89
  10  -2   9   31.36   12.71
 -10   2   9   30.59   17.56
  10   2  -9   31.21   12.33
  10  -2   9   21.77   18.22
 -10   2   8  101.81   17.86
  10  -2   8  104.08   13.43
  10   2  -8  106.70   12.89
  10  -2   8  103.27   13.33
  10  -2   7  312.97   12.86
  10   2  -7  327.12   12.47
 -10   2   7  310.56   12.52
  10  -2   7  318.14   16.64
  10  -2   6  307.29   12.97
  10   2  -6  309.86   12.45
 -10   2   6  322.72   16.04
  10  -2   6  299.03   12.91
  10  -2   5  485.99   14.46
  10  -2   5  481.23   14.59
 -10   2   5  513.51   14.29
  10   2  -5  491.38   13.73
  10  -2   4  412.35   13.84
 -10   2   4  426.07   13.62
 -10  -2  -4  441.54   17.00
  10   2  -4  424.62   16.84
  10  -2   4  423.34   14.17
  10   2  -3  185.52   15.23
 -10   2   3  180.70   11.67
  10  -2   3  163.71   11.91
 -10  -2  -3  181.68   15.32
  10  -2   3  167.78   11.87
 -10   2   2   30.17   14.11
 -10  -2  -2   29.77   14.03
  10  -2   2   28.67   10.36
  10   2  -2   28.08   10.18
  10  -2   1  134.32   11.48
  10   2  -1  134.37   11.16
 -10  -2  -1  144.97   14.81
 -10   2   1  142.35   11.35
 -10  -2   0 1183.91   18.50
 -10   2   0 1198.11   19.58
  10   0 -13   10.13   18.54
  10   0 -12    0.31   15.65
  10   0 -11  271.93   16.89
  10   0 -10  348.45   14.96
  10   0  -9    6.32   12.26
  10   0  -8  144.20   17.81
  10   0  -7  245.70   15.67
  10   0  -6    1.66    9.96
  10   0  -5   10.06   14.03
  10   0  -4 1511.91   20.24
 -10   0  -4 1514.97   20.83
 -10   0  -3  246.84   12.20
  10   0  -3  245.03   12.04
 -10   0  -2   46.51   14.46
  10   0  -2   52.93   10.43
  10   0  -1  283.06   12.54
 -10   0  -1  270.49   15.93
 -10   0   0  810.00   16.64
   9  19  -4    1.08   21.60
   9  19  -3   85.93   27.25
  -9 -19  -2   -3.54   19.29
   9  19  -2   -4.78   18.91
   9  19  -1   83.62   27.05
  -9 -19  -1  100.14   19.42
  -9 -19   0   33.61   19.01
  -9  17   7   78.68   28.09
   9  17  -7   78.43   19.44
  -9  17   7   84.55   27.69
   9  17  -6    6.92   26.31
  -9  17   6    7.64   32.59
  -9  17   6    4.70   32.95
   9  17  -5  353.62   20.57
   9  17  -4    9.20   24.13
   9  17  -3   56.19   15.85
  -9 -17  -2    5.81   22.14
   9  17  -2    3.43   15.53
   9  17  -1  130.33   22.70
  -9 -17  -1  141.68   16.42
  -9 -17   0   -7.66   15.72
   9 -15   9  185.68   50.58
   9 -15   9  194.00   41.67
  -9  15   9  166.80   20.78
   9  15  -9  165.57   20.11
   9  15  -8   46.80   26.18
  -9  15   8   33.63   26.82
   9  15  -7   24.76   15.44
  -9  15   7   12.49   22.53
  -9  15   6   -1.54   22.27
   9  15  -6    1.61   21.57
   9  15  -5  245.34   16.65
  -9  15   5  209.43   25.16
   9  15  -4   33.04   15.26
  -9  15   4   24.64   37.97
  -9  15   4   27.01   37.90
   9  15  -3  128.76   13.62
  -9 -15  -3  140.42   16.07
   9  15  -2   -2.26   17.84
  -9 -15  -2    2.71   12.64
   9  15  -1  182.23   18.66
  -9 -15  -1  177.21   18.96
  -9 -15   0   51.93   12.89
   9 -13  11   16.64   30.80
   9 -13  11   21.15   30.66
   9  13 -10   -1.32   18.59
  -9  13  10   12.39   26.78
   9 -13  10   12.03   26.29
   9 -13  10   13.15   26.44
   9  13  -9  304.08   25.28
  -9  13   9  295.50   28.18
   9 -13   9  278.63   26.90
   9 -13   9  300.15   33.17
   9 -13   8   54.24   27.30
  -9  13   8   47.08   22.75
   9 -13   8   51.07   27.32
   9  13  -8   62.66   15.66
   9 -13   7    1.70   26.41
  -9  13   7    6.11   21.80
   9 -13   7    6.55   26.26
   9  13  -7   -3.67   21.18
   9  13  -6    5.44   12.46
  -9  13   6    6.66   12.67
  -9  13   5  466.66   19.15
   9  13  -5  532.89   15.97
   9  13  -4  277.38   14.25
  -9  13   4  270.58   21.90
   9  13  -3   92.87   12.92
  -9  13   3   90.37   23.41
  -9 -13  -3   96.76   13.09
   9  13  -2   33.32   12.55
  -9 -13  -2   29.13   12.50
   9  13  -1  531.48   15.82
  -9 -13  -1  526.63   20.21
  -9 -13   0  220.91   18.40
   9 -11  12   68.77   30.99
   9 -11  12   59.32   22.62
  -9  11  12   61.81   22.56
   9  11 -12   84.56   30.29
   9 -11  11   28.49   26.64
   9  11 -11   33.76   26.09
  -9  11  11   26.64   26.79
   9 -11  11   34.23   26.48
   9 -11  10   40.64   22.40
   9 -11  10   38.04   16.15
   9  11 -10   35.10   15.66
  -9  11  10   45.71   22.48
  -9  11   9  267.58   17.62
   9 -11   9  276.47   24.08
   9 -11   9  267.32   18.13
   9  11  -9  287.79   22.51
   9 -11   8  120.90   22.54
   9  11  -8  143.51   15.60
   9 -11   8  121.12   21.10
  -9  11   8  131.47   22.55
  -9  11   7   10.22   12.84
   9 -11   7   14.92   17.68
   9  11  -7    1.13   17.51
   9 -11   7   13.16   17.82
   9 -11   6   34.80   18.18
   9 -11   6   35.73   17.93
  -9  11   6   38.90   18.07
   9  11  -6   16.94   17.64
   9  11  -5  583.13   19.86
   9 -11   5  536.19   26.14
  -9  11   5  546.28   22.75
   9 -11   5  534.62   28.92
   9 -11   4  159.85   24.72
   9  11  -4  189.90   17.90
  -9 -11  -4  173.41   18.23
   9 -11   4  153.32   24.72
  -9  11   4  159.74   19.48
   9  11  -3  129.81   14.99
  -9 -11  -3  128.16   15.11
  -9  11   3  122.80   19.54
   9 -11   3  133.18   31.70
  -9 -11  -2   97.71   10.74
   9  11  -2  100.02   10.91
  -9  11   2   96.60   16.29
  -9 -11  -1  432.06   13.45
   9  11  -1  440.09   13.32
  -9  11   1  405.28   26.35
  -9 -11   0  341.12   12.72
   9  -9  12   74.17   19.55
   9   9 -12   79.50   19.00
   9  -9  12   79.08   26.87
  -9   9  12   77.12   19.26
   9  -9  11   53.17   22.46
   9  -9  11   46.95   22.62
   9   9 -11   38.95   15.81
  -9   9  11   61.82   22.30
   9   9 -10   53.19   21.39
   9  -9  10   51.51   22.03
  -9   9  10   49.89   22.05
   9  -9  10   43.65   15.92
   9  -9   9  246.55   15.37
  -9   9   9  266.58   14.92
   9   9  -9  256.05   14.17
   9  -9   9  257.01   20.02
   9  -9   8  300.08   20.25
   9  -9   8  287.39   15.95
   9   9  -8  343.63   18.99
  -9   9   8  320.43   19.73
  -9   9   7   13.33   17.67
   9   9  -7   15.04   12.40
   9  -9   7   13.15   17.86
   9  -9   7   20.89   17.46
   9  -9   6  119.52   18.65
   9   9  -6  122.64   12.86
   9  -9   6  118.08   18.62
  -9   9   6  132.58   18.34
   9  -9   5  484.97   20.40
  -9   9   5  501.60   19.11
   9  -9   5  525.03   20.63
   9   9  -5  515.43   16.91
   9  -9   4  640.87   25.32
  -9   9   4  649.37   20.85
  -9  -9  -4  666.54   18.00
   9  -9   4  609.68   22.22
   9   9  -4  669.70   17.84
  -9   9   3  244.03   17.31
   9  -9   3  232.44   18.06
   9   9  -3  249.36   11.88
   9  -9   3  228.31   18.05
  -9  -9  -3  238.60   11.85
   9  -9   2   54.86   15.25
  -9  -9  -2   47.48   10.32
   9   9  -2   53.55   14.32
  -9   9   2   54.20   15.11
   9  -9   2   57.67   18.38
  -9  -9  -1  872.97   18.95
  -9   9   1  849.11   24.91
   9  -9   1  860.05   28.63
   9   9  -1  881.17   16.12
   9  -9   1  832.00   26.01
  -9   9   0  405.01   20.51
  -9  -9   0  412.58   12.99
   9  -7  13   74.05   19.83
   9   7 -13   88.18   19.25
  -9   7  13   73.46   19.71
   9  -7  13   98.14   19.84
  -9   7  12   95.38   19.19
   9   7 -12  106.63   18.54
   9  -7  12  114.20   19.26
   9  -7  12  117.86   24.72
  -9   7  11   17.36   15.51
   9  -7  11   23.75   15.48
   9   7 -11   22.81   15.10
   9  -7  11   26.58   21.82
  -9   7  10   94.48   13.56
   9   7 -10  115.22   19.74
   9  -7  10   90.41   18.83
   9  -7  10   99.78   20.51
   9   7  -9  171.40   13.39
   9  -7   9  166.23   19.00
  -9   7   9  165.79   13.93
   9  -7   9  169.04   19.10
   9   7  -8  229.39   18.18
   9  -7   8  230.48   19.35
  -9   7   8  233.88   14.34
   9  -7   8  250.27   19.43
  -9   7   7   28.95   16.08
   9   7  -7   34.42   15.66
   9  -7   7   28.45   10.50
   9  -7   7   31.62   10.62
   9   7  -6  163.76   14.84
   9  -7   6  140.89   15.78
   9  -7   6  140.60   15.71
  -9   7   6  144.39   15.42
   9  -7   5  709.55   18.34
   9   7  -5  789.12   15.37
  -9   7   5  758.94   20.33
   9  -7   5  733.54   18.67
  -9   7   4  600.91   19.78
   9   7  -4  588.02   14.34
   9  -7   4  585.92   20.67
   9  -7   4  570.51   20.19
  -9  -7  -4  633.47   14.67
   9  -7   3  136.25   15.84
  -9  -7  -3  144.63   15.04
  -9   7   3  140.85   15.65
   9   7  -3  149.45   10.97
   9  -7   3  150.27   15.95
  -9   7   2    2.61   14.07
  -9  -7  -2   -0.10    9.92
   9   7  -2    7.12   13.81
   9  -7   2    1.06   14.10
   9  -7   2    2.73   13.92
   9  -7   1  391.34   18.91
   9   7  -1  388.44   12.85
  -9   7   1  367.20   15.31
  -9  -7  -1  380.36   13.04
  -9   7   0  945.28   24.12
  -9  -7   0  952.64   19.41
   9  -5  14  158.38   23.48
   9  -5  14  173.68   23.61
   9   5 -14  169.31   22.85
   9   5 -13   51.59   18.81
   9  -5  13   68.06   26.92
  -9   5  13   72.14   26.27
   9  -5  13   56.11   26.86
   9   5 -12   38.51   15.67
   9  -5  12   52.18   15.82
  -9   5  12   50.40   15.74
   9  -5  12   49.06   22.51
   9  -5  11    4.21   15.33
   9   5 -11   -7.20   15.05
   9  -5  11    2.61   21.60
  -9   5  11    2.58   21.28
  -9   5  10  174.14   18.38
   9  -5  10  147.38   13.85
   9  -5  10  158.23   13.89
   9   5 -10  158.41   13.42
   9   5  -9  379.76   19.20
  -9   5   9  351.69   15.01
   9  -5   9  380.70   19.95
   9  -5   9  332.32   15.29
   9  -5   8  640.29   17.45
   9  -5   8  684.78   17.63
  -9   5   8  725.53   21.29
   9   5  -8  710.85   19.19
   9  -5   7   94.83   11.26
  -9   5   7  103.49   10.98
   9  -5   7   97.23   15.18
   9   5  -7   93.06   10.61
  -9   5   6  206.78   11.95
   9   5  -6  209.17   15.28
   9  -5   6  208.23   16.10
   9  -5   6  206.69   12.49
   9  -5   5   54.34   14.91
  -9   5   5   48.75   14.63
   9  -5   5   52.14   10.81
   9   5  -5   52.03   10.32
   9  -5   4  945.03   22.21
   9  -5   4  990.34   22.51
   9   5  -4  953.03   16.35
  -9   5   4  938.55   18.57
  -9  -5  -4  971.19   16.82
   9   5  -3  175.91   11.38
   9  -5   3  174.00   12.22
   9  -5   3  172.34   12.24
  -9   5   3  203.76   15.76
  -9  -5  -3  171.12   11.24
  -9  -5  -2   77.06   10.64
   9  -5   2   85.00   11.11
   9   5  -2   84.61   10.59
  -9   5   2   76.81   10.75
   9   5  -1  394.43   13.03
   9  -5   1  395.83   17.96
  -9   5   1  363.23   14.37
  -9  -5  -1  387.80   12.93
  -9   5   0 1062.07   20.77
  -9  -5   0 1122.02   17.70
   9  -3  14   86.09   19.86
   9   3 -14  107.96   27.03
  -9   3  14  108.95   27.03
   9  -3  14   69.54   29.78
  -9   3  13   25.17   25.68
   9  -3  13   30.15   26.14
   9  -3  13    8.07   26.48
   9   3 -13   19.40   18.39
  -9   3  12   54.74   15.54
   9  -3  12   70.34   22.25
   9   3 -12   50.81   15.68
   9  -3  12   56.48   16.08
   9  -3  11   -0.03   19.65
   9   3 -11   -1.85   12.56
   9  -3  11   -7.37   13.02
  -9   3  11    4.78   12.39
   9  -3  10  265.26   19.55
   9  -3  10  283.12   19.34
   9   3 -10  277.38   18.81
  -9   3  10  295.51   18.98
  -9   3   9   35.41   12.40
   9  -3   9   36.92   12.66
   9  -3   9   36.75   17.79
   9   3  -9   44.13   12.28
   9   3  -8  326.49   15.86
  -9   3   8  309.17   12.52
   9  -3   8  288.30   16.71
   9  -3   8  309.63   16.65
   9  -3   7   77.33   14.82
  -9   3   7   77.57   10.53
   9   3  -7   76.46   14.26
   9  -3   7   75.70   10.90
   9  -3   6  580.41   18.42
   9   3  -6  603.87   17.15
  -9   3   6  571.24   14.57
   9  -3   6  566.43   15.29
   9  -3   5  432.60   17.57
  -9   3   5  469.37   17.28
   9   3  -5  458.62   13.40
   9  -3   5  446.51   14.52
  -9   3   4  843.44   19.65
   9   3  -4  831.33   18.93
  -9  -3  -4  836.73   19.15
   9  -3   4  778.26   17.11
   9  -3   4  784.46   20.19
  -9  -3  -3   14.80   10.02
   9  -3   3   20.61   14.24
   9   3  -3   26.70   13.89
  -9   3   3   28.22   14.17
   9  -3   3   23.83   14.10
  -9  -3  -2   92.08    8.79
  -9   3   2   98.09   11.94
   9   3  -2   88.44    8.73
   9  -3   2   96.66    9.34
  -9   3   1  101.67   12.17
   9   3  -1   97.87    8.89
   9  -3   1  105.32   12.38
  -9  -3  -1  102.39   11.99
  -9  -3   0 1685.17   20.18
  -9   3   0 1672.97   24.56
   9  -1  14  123.68   19.81
   9   1 -14  135.48   27.14
   9  -1  14   81.49   20.05
  -9   1  14  116.98   19.38
  -9   1  13    8.75   18.12
   9  -1  13    3.37   15.78
   9   1 -13   15.47   18.20
   9  -1  13   12.17   24.54
  -9   1  12   32.65   21.72
   9   1 -12   37.41   15.41
   9  -1  12   35.93   15.66
   9  -1  12   34.58   22.09
  -9   1  11   10.63   12.57
   9   1 -11   10.93   12.69
   9  -1  11   20.22   17.97
   9  -1  11   13.58   12.72
  -9   1  10  462.95   15.30
   9  -1  10  489.28   15.97
   9  -1  10  462.59   15.68
   9   1 -10  467.04   15.66
   9  -1   9   54.23   17.82
   9   1  -9   53.70   17.30
  -9   1   9   45.11   17.01
   9  -1   9   36.09   12.72
   9  -1   8  320.11   12.73
   9   1  -8  299.89   12.40
  -9   1   8  333.74   15.90
   9  -1   8  306.71   16.28
  -9   1   7   33.63   13.98
   9  -1   7   37.08   14.47
   9   1  -7   35.14   10.20
   9  -1   7   38.11   14.22
  -9   1   6  244.17   15.37
   9  -1   6  246.55   15.79
   9  -1   6  244.48   16.04
   9   1  -6  240.74   12.02
  -9   1   5  513.06   17.37
   9  -1   5  499.55   17.76
   9  -1   5  501.36   17.77
   9   1  -5  489.58   17.10
  -9   1   4 1897.21   24.47
   9   1  -4 1836.77   21.73
  -9  -1  -4 1855.41   22.09
   9  -1   4 1764.16   22.57
   9  -1   4 1809.79   22.62
   9   1  -3   90.50    8.79
  -9  -1  -3   84.56    8.93
   9  -1   3   88.00    9.21
  -9   1   3   83.71    8.84
  -9  -1  -2  170.69   12.56
   9   1  -2  164.14   12.52
  -9   1   2  166.86   12.62
   9  -1   2  174.66   12.75
   9   1  -1   31.74    8.34
  -9   1   1   29.62   11.48
   9  -1   1   30.06   11.62
  -9  -1  -1   31.53   11.34
  -9   1   0 1367.31   21.37
  -9  -1   0 1377.82   20.65
   8  20  -4   56.33   30.91
   8  20  -3   37.47   19.22
   8  20  -2   38.95   27.02
  -8 -20  -1   95.88   19.57
   8  20  -1   69.24   27.18
  -8 -20   0   21.89   26.65
   8  18  -7  142.32   29.06
  -8  18   7  103.66   28.60
  -8  18   7  128.37   34.02
  -8  18   6   83.95   38.72
  -8  18   6   68.29   39.34
   8  18  -6   79.04   19.08
   8  18  -5  242.54   27.44
   8  18  -4   19.55   24.31
   8  18  -3   37.87   15.85
  -8 -18  -2  173.02   23.10
   8  18  -2  174.94   16.68
  -8 -18  -1  112.31   16.24
   8  18  -1   97.41   22.36
  -8 -18   0    9.72   21.97
   8  16  -9  139.36   27.19
  -8  16   9  136.08   27.71
   8  16  -8  127.15   19.37
  -8  16   8  122.40   27.32
  -8  16   7   13.64   22.44
   8  16  -7   10.54   22.22
  -8  16   6  104.24   23.69
  -8  16   6  107.05   23.48
   8  16  -6  125.45   22.18
  -8  16   5  152.12   29.07
   8  16  -5  167.07   16.10
  -8  16   5  148.04   29.17
   8  16  -4  117.30   16.15
  -8 -16  -3  169.95   13.88
   8  16  -3  163.34   13.91
  -8 -16  -2  474.38   20.43
   8  16  -2  437.49   15.77
  -8 -16  -1  153.93   13.73
   8  16  -1  156.78   13.78
  -8 -16   0   78.08   18.34
   8 -14  11   12.96   30.29
  -8  14  11    1.45   22.05
   8 -14  11   13.18   30.46
   8  14 -11   11.45   30.33
   8  14 -10   33.07   26.57
   8 -14  10   47.91   26.71
   8 -14  10   51.20   32.56
  -8  14  10   39.00   19.39
   8  14  -9  200.93   16.93
   8 -14   9  208.10   29.65
   8 -14   9  208.62   29.67
  -8  14   9  222.46   23.92
   8  14  -8  140.58   22.21
  -8  14   8  134.83   23.17
   8 -14   8  136.13   28.50
   8 -14   8  135.99   28.85
  -8  14   7    1.52   21.68
   8  14  -7    9.81   21.23
  -8  14   6  196.90   20.36
   8  14  -6  202.97   13.78
  -8  14   5  213.74   24.55
   8  14  -5  218.77   13.82
   8  14  -4   85.80   12.98
  -8  14   4   84.82   23.42
  -8 -14  -3   20.34   12.46
   8  14  -3    9.25   17.68
   8  14  -2  400.76   19.70
  -8 -14  -2  397.58   19.66
   8  14  -1  144.27   13.14
  -8 -14  -1  121.80   18.13
  -8 -14   0  156.13   18.19
   8 -12  12  214.05   28.60
   8  12 -12  221.18   29.41
   8 -12  12  220.16   30.00
  -8  12  12  204.22   20.71
  -8  12  11   18.67   26.57
   8 -12  11   26.41   26.42
   8  12 -11   29.44   25.94
   8 -12  11   22.43   26.25
  -8  12  10   63.66   16.35
   8  12 -10   67.89   15.86
   8 -12  10   63.46   22.72
   8 -12  10   69.76   22.49
   8 -12   9  154.38   22.93
   8 -12   9  154.10   22.96
  -8  12   9  151.88   22.76
   8  12  -9  162.36   21.82
  -8  12   8  282.67   20.17
   8  12  -8  293.53   14.49
   8 -12   8  294.15   24.82
   8 -12   8  259.92   21.13
   8 -12   7   47.59   18.15
   8 -12   7   42.77   18.41
  -8  12   7   44.80   18.14
   8  12  -7   42.89   12.66
   8  12  -6  200.39   13.47
   8 -12   6  198.40   24.76
   8 -12   6  191.55   21.12
  -8  12   6  193.30   19.35
   8  12  -5  170.53   13.38
   8 -12   5  189.27   37.97
  -8  12   5  170.95   19.55
   8  12  -4  157.63   11.23
  -8  12   4  161.80   16.75
  -8  12   3  351.74   21.05
   8  12  -3  386.54   16.42
  -8 -12  -3  398.90   16.48
  -8 -12  -2  415.53   16.70
   8  12  -2  443.34   13.28
  -8  12   2  381.27   30.22
   8  12  -1  390.26   13.02
  -8 -12  -1  379.20   13.08
  -8 -12   0   40.45   10.28
   8 -10  13   11.86   28.78
   8  10 -13   11.37   21.49
  -8  10  13   21.94   28.69
   8 -10  13   16.21   21.83
   8 -10  12  141.35   27.04
  -8  10  12  126.44   26.77
   8  10 -12  120.14   19.04
   8 -10  12  122.80   26.77
   8  10 -11   65.84   15.57
  -8  10  11   51.28   16.22
   8 -10  11   52.85   22.44
   8 -10  11   57.13   16.31
   8 -10  10   57.85   22.17
   8 -10  10   57.80   21.90
   8  10 -10   71.42   21.35
  -8  10  10   57.41   15.64
   8 -10   9  206.03   14.95
  -8  10   9  204.49   14.67
   8 -10   9  213.98   15.04
   8  10  -9  222.60   13.84
   8 -10   8  247.60   20.01
   8  10  -8  284.08   13.92
  -8  10   8  275.31   19.38
   8 -10   8  268.13   20.10
   8  10  -7  153.38   18.01
   8 -10   7  140.30   18.99
  -8  10   7  140.10   14.00
   8 -10   7  144.30   19.05
   8 -10   6  257.23   17.95
   8 -10   6  249.07   20.85
  -8  10   6  260.90   13.38
   8  10  -6  277.48   12.10
  -8  10   5  441.39   18.72
   8  10  -5  430.88   13.16
   8 -10   5  385.98   20.44
   8 -10   5  406.93   20.78
   8 -10   4  955.03   31.77
  -8 -10  -4  973.81   19.50
  -8  10   4  988.16   24.45
   8 -10   4  938.23   31.18
   8  10  -4 1020.82   19.77
   8 -10   3  227.18   25.32
   8 -10   3  227.52   24.95
  -8  10   3  243.39   17.67
   8  10  -3  246.00   12.05
  -8 -10  -3  238.60   11.84
   8  10  -2  207.10   15.37
   8 -10   2  200.76   28.07
  -8  10   2  193.04   20.41
   8 -10   2  195.37   28.16
  -8 -10  -2  209.73   15.22
   8 -10   1  255.28   30.12
   8  10  -1  286.27   15.73
  -8  10   1  277.32   22.59
  -8 -10  -1  281.58   12.17
   8 -10   1  281.82   30.31
  -8 -10   0  222.21   15.06
   8   8 -13  147.95   19.24
   8  -8  13  172.49   20.11
   8  -8  13  137.49   27.45
  -8   8  13  153.94   19.62
   8   8 -12  142.94   16.34
   8  -8  12  149.70   22.86
  -8   8  12  140.88   16.69
   8  -8  12  164.41   23.14
  -8   8  11  105.45   22.01
   8   8 -11   96.72   21.64
   8  -8  11  110.84   22.34
   8  -8  11   90.70   22.29
   8   8 -10   72.51   13.05
  -8   8  10   71.74   13.48
   8  -8  10   79.75   13.36
   8  -8  10   77.89   13.27
   8  -8   9  377.42   20.53
  -8   8   9  387.66   15.22
   8  -8   9  383.61   16.24
   8   8  -9  402.35   19.16
   8  -8   8  686.96   22.77
   8  -8   8  642.73   18.36
  -8   8   8  681.15   17.50
   8   8  -8  681.95   16.25
   8  -8   7  152.37   12.20
   8   8  -7  162.45   11.16
  -8   8   7  164.38   11.86
   8  -8   7  161.80   16.00
   8  -8   6  589.84   20.60
   8  -8   6  566.52   20.21
  -8   8   6  583.69   15.91
   8   8  -6  556.28   13.97
   8  -8   5  386.36   18.79
  -8   8   5  382.74   14.55
   8  -8   5  364.37   18.58
   8   8  -5  399.23   12.90
  -8  -8  -4  376.16   12.76
   8  -8   4  369.01   19.13
  -8   8   4  367.95   14.52
   8  -8   4  358.79   18.78
   8   8  -4  393.68   16.31
   8   8  -3  312.97   12.29
  -8  -8  -3  307.40   12.53
   8  -8   3  301.55   18.74
   8  -8   3  294.82   18.51
  -8   8   3  311.47   14.36
  -8  -8  -2  508.03   13.77
  -8   8   2  503.90   20.11
   8  -8   2  509.46   21.67
   8  -8   2  481.97   21.33
   8   8  -2  520.91   13.92
   8  -8   1  272.82   18.50
  -8  -8  -1  269.59   15.41
   8  -8   1  269.70   18.40
   8   8  -1  267.65   11.99
  -8   8   1  268.46   17.95
  -8   8   0  562.17   22.20
  -8  -8   0  574.58   17.30
   8  -6  14  245.14   28.12
   8   6 -14  244.45   27.35
  -8   6  14  259.71   27.62
   8  -6  14  252.12   21.16
   8  -6  13   48.82   26.59
   8   6 -13   48.29   18.35
  -8   6  13   39.05   26.06
   8  -6  13   45.96   26.42
   8  -6  12   98.96   16.29
   8   6 -12  107.30   15.72
  -8   6  12  112.83   22.22
   8  -6  12  119.19   16.44
   8  -6  11  104.81   13.62
   8  -6  11   88.25   18.65
  -8   6  11   99.87   13.38
   8   6 -11  104.94   18.07
   8  -6  10  128.61   13.62
   8   6 -10  121.59   18.24
  -8   6  10  119.73   13.29
   8  -6  10  131.67   18.51
   8   6  -9  123.17   12.84
  -8   6   9  129.34   13.06
   8  -6   9  128.45   13.62
   8  -6   9  117.01   13.41
   8   6  -8  425.69   13.12
   8  -6   8  415.23   17.57
   8  -6   8  452.26   18.00
  -8   6   8  449.26   17.23
   8  -6   7  333.85   17.06
  -8   6   7  335.48   16.55
   8  -6   7  302.51   13.54
   8   6  -7  336.26   12.52
   8  -6   6  383.75   17.79
  -8   6   6  413.09   17.22
   8   6  -6  402.13   12.86
   8  -6   6  397.40   17.99
   8  -6   5  691.53   17.89
   8   6  -5  719.58   15.13
   8  -6   5  688.39   20.70
  -8   6   5  687.67   16.44
  -8  -6  -4  269.74   15.67
   8  -6   4  281.40   17.12
  -8   6   4  259.50   12.86
   8  -6   4  264.96   16.88
   8   6  -4  282.79   15.42
   8  -6   3  384.10   16.42
   8   6  -3  402.72   14.02
  -8  -6  -3  390.99   14.11
  -8   6   3  386.09   13.45
   8  -6   3  390.72   16.68
  -8   6   2  270.48   14.74
  -8  -6  -2  272.02   10.54
   8  -6   2  266.84   15.21
   8  -6   2  250.57   12.55
   8   6  -2  255.85   10.44
  -8  -6  -1 1066.38   16.61
   8  -6   1 1094.11   23.88
  -8   6   1 1032.24   22.75
   8   6  -1 1024.57   16.15
  -8   6   0 1377.16   25.93
  -8  -6   0 1433.83   20.10
   8  -4  14   54.67   26.99
   8   4 -14   45.47   18.70
   8  -4  14   55.17   19.32
  -8   4  14   60.78   26.26
   8  -4  13   33.23   16.11
   8   4 -13   30.27   15.77
   8  -4  13   45.80   22.55
  -8   4  13   42.55   21.90
   8  -4  12  186.25   22.98
   8   4 -12  221.32   22.25
   8  -4  12  211.10   16.81
  -8   4  12  209.64   22.27
   8   4 -11  288.90   14.39
   8  -4  11  283.98   14.81
  -8   4  11  274.25   14.37
   8  -4  11  285.73   19.58
   8   4 -10   77.35   12.68
   8  -4  10   81.20   18.20
   8  -4  10   91.55   12.93
  -8   4  10   92.24   12.68
  -8   4   9  153.90   11.44
   8  -4   9  156.62   15.73
   8  -4   9  170.23   15.51
   8   4  -9  161.98   14.97
  -8   4   8  447.75   13.52
   8  -4   8  399.25   13.82
   8   4  -8  433.07   13.00
   8  -4   8  435.01   14.29
   8   4  -7  474.26   13.28
   8  -4   7  489.72   17.80
   8  -4   7  437.42   14.23
  -8   4   7  472.45   13.92
  -8   4   6   52.16   14.27
   8  -4   6   40.74   10.56
   8  -4   6   43.08   14.70
   8   4  -6   38.76   14.25
   8   4  -5   75.01   10.48
  -8   4   5   81.92   10.66
   8  -4   5   67.86   11.07
   8  -4   5   76.01   11.09
   8  -4   4 1338.93   23.00
  -8  -4  -4 1324.18   17.85
   8  -4   4 1363.43   23.04
  -8   4   4 1363.93   21.65
   8   4  -4 1349.58   17.90
  -8   4   3 1183.64   19.44
   8  -4   3 1179.34   20.71
   8   4  -3 1207.47   18.83
   8  -4   3 1172.49   22.15
  -8  -4  -3 1168.26   19.08
   8  -4   2  499.40   16.95
   8   4  -2  491.19   12.75
  -8   4   2  481.14   16.50
  -8  -4  -2  486.87   15.00
   8  -4   1  703.34   18.98
  -8  -4  -1  675.05   14.15
   8   4  -1  717.71   16.43
  -8   4   1  686.07   18.37
  -8  -4   0 1477.01   19.16
  -8   4   0 1446.29   23.06
  -8   2  15   60.35   21.56
  -8   2  14   72.22   18.72
   8  -2  14   79.95   18.97
   8   2 -14   58.49   18.89
   8  -2  14   56.92   19.31
  -8   2  13   53.01   15.37
   8   2 -13   48.13   15.49
   8  -2  13   37.41   22.45
   8  -2  13   40.34   15.81
   8  -2  12  146.60   16.18
   8  -2  12  156.79   22.21
   8   2 -12  131.72   15.70
  -8   2  12  138.88   15.67
  -8   2  11  147.16   13.24
   8  -2  11  134.21   13.80
   8   2 -11  146.68   18.28
   8  -2  11  161.89   18.63
   8   2 -10  171.77   13.39
  -8   2  10  191.32   18.09
   8  -2  10  172.41   18.72
   8  -2  10  198.59   18.52
   8   2  -9   63.28   14.28
   8  -2   9   57.82   10.57
   8  -2   9   57.08   10.51
  -8   2   9   54.29   10.46
   8   2  -8  255.28   11.69
   8  -2   8  256.50   12.40
   8  -2   8  251.35   16.03
  -8   2   8  276.20   15.49
   8   2  -7  683.82   14.78
   8  -2   7  644.39   15.77
   8  -2   7  696.99   18.92
  -8   2   7  716.13   18.17
   8   2  -6  108.06   10.61
  -8   2   6  101.96   10.75
   8  -2   6  113.52   11.15
   8  -2   6  105.83   15.01
   8  -2   5    4.95    7.96
  -8   2   5    4.26   11.07
   8  -2   5    0.11    7.99
   8   2  -5    0.04    7.81
   8  -2   4 1184.60   19.24
   8   2  -4 1228.48   17.68
   8  -2   4 1204.81   19.37
  -8  -2  -4 1287.96   18.21
  -8   2   4 1259.98   18.61
   8  -2   3  781.71   16.37
  -8   2   3  786.25   15.82
   8  -2   3  757.15   18.10
  -8  -2  -3  770.65   15.21
   8   2  -3  812.86   17.16
  -8  -2  -2  297.30   11.05
  -8   2   2  287.08   11.56
   8   2  -2  293.47   11.06
   8  -2   2  292.56   14.47
   8  -2   1  305.20   14.59
   8   2  -1  296.89   11.16
  -8   2   1  296.29   11.84
  -8  -2  -1  310.09   13.72
  -8   2   0 1160.07   21.06
  -8  -2   0 1145.91   17.62
   8   0 -15   91.13   31.02
   8   0 -14   72.20   19.22
   8   0 -13    9.07   21.82
   8   0 -12   63.27   15.53
   8   0 -11  115.71   13.22
   8   0 -10  105.48   12.80
   8   0  -9   11.88   13.97
   8   0  -8  339.42   12.61
   8   0  -7  650.07   14.78
   8   0  -6  676.52   14.90
   8   0  -5  171.82   12.49
   8   0  -4  151.85    9.69
   8   0  -3 2452.34   26.45
  -8   0  -3 2473.71   26.96
  -8   0  -2  390.17   12.36
   8   0  -2  415.41   14.75
   8   0  -1  171.42    9.98
  -8   0  -1  170.97   10.08
  -8   0   0 1360.92   19.71
   7  21  -3   15.02   21.71
   7  21  -2   96.01   19.60
   7  21  -1   28.00   19.13
  -7 -21   0   31.70   19.23
  -7  19   7   75.42   38.04
  -7  19   7   69.46   38.33
   7  19  -7   84.60   30.80
  -7  19   6  124.62   49.55
   7  19  -6  136.48   19.74
  -7  19   6  153.83   52.85
   7  19  -5  118.08   19.37
   7  19  -4   23.88   18.60
   7  19  -3   33.73   24.37
   7  19  -2  377.17   24.17
   7  19  -1    6.93   22.08
  -7 -19  -1    7.91   15.72
  -7 -19   0   -5.08   22.29
   7  17  -9   35.23   26.71
  -7  17   9   34.93   27.04
   7  17  -8  106.78   26.70
  -7  17   8   89.24   27.38
  -7  17   8   95.43   27.57
  -7  17   7   28.84   16.29
  -7  17   7   35.62   24.56
   7  17  -7   28.62   16.01
  -7  17   6  311.74   26.42
   7  17  -6  329.27   23.93
  -7  17   6  336.69   26.14
  -7  17   5    5.79   31.01
   7  17  -5   -1.37   21.78
  -7  17   5    5.44   31.23
   7  17  -4  136.63   22.45
   7  17  -3   81.38   15.62
  -7 -17  -2  632.00   16.87
   7  17  -2  634.64   17.12
  -7 -17  -1   30.61   13.02
   7  17  -1   31.31   12.94
  -7 -17   0   38.34   12.92
   7 -15  11   10.41   30.64
   7 -15  11   18.60   30.44
  -7  15  11    8.89   21.87
   7  15 -11    8.70   21.65
   7 -15  10  131.13   27.67
   7 -15  10  125.57   27.89
  -7  15  10  140.07   27.20
   7  15 -10  143.56   19.28
   7  15  -9  110.15   24.59
  -7  15   9   95.29   23.19
   7 -15   9   89.96   23.49
   7 -15   9  102.41   23.81
   7  15  -8  255.83   16.93
   7 -15   8  237.45   35.52
  -7  15   8  215.66   17.73
   7 -15   8  273.56   35.68
   7  15  -7   24.15   15.16
  -7  15   7   20.03   21.87
  -7  15   6  314.09   21.67
   7  15  -6  326.34   14.93
  -7  15   5   10.92   18.11
   7  15  -5   10.40   12.38
  -7  15   5    8.68   18.08
  -7  15   4   42.86   22.68
   7  15  -4   43.80   12.63
  -7  15   4   45.73   25.86
   7  15  -3   15.61   17.45
  -7 -15  -3   14.57   12.58
  -7 -15  -2 1000.91   18.96
   7  15  -2 1025.30   18.89
   7  15  -1    9.11   12.28
  -7 -15  -1    4.70   12.40
  -7 -15   0   35.77   12.40
   7  13 -12  152.20   20.03
  -7  13  12  159.52   27.89
   7 -13  12  156.83   27.73
   7 -13  12  170.62   28.40
  -7  13  11   52.44   19.03
   7 -13  11   43.89   26.60
   7 -13  11   55.17   26.62
   7  13 -11   44.44   18.70
  -7  13  10  144.10   23.11
   7 -13  10  148.31   23.41
   7 -13  10  140.37   23.27
   7  13 -10  155.14   22.57
   7 -13   9   39.79   21.99
   7  13  -9   43.18   15.38
   7 -13   9   49.87   21.97
  -7  13   9   41.15   22.07
   7 -13   8  351.82   22.48
   7  13  -8  390.55   19.73
  -7  13   8  367.77   21.01
   7 -13   8  377.39   22.63
   7  13  -7   35.85   17.56
  -7  13   7   30.31   18.06
   7 -13   7   41.22   18.35
   7 -13   7   31.74   22.07
   7 -13   6  517.60   38.81
   7 -13   6  454.31   38.59
  -7  13   6  467.49   22.18
   7  13  -6  511.59   19.86
  -7  13   5  177.89   19.75
   7  13  -5  187.13   13.52
   7  13  -4  191.59   15.25
  -7  13   4  178.12   17.53
   7  13  -3  135.96   11.24
  -7  13   3  132.20   20.69
  -7 -13  -3  132.19   11.35
  -7 -13  -2 1163.32   18.16
   7  13  -2 1197.12   21.05
   7  13  -1    1.46    9.97
  -7 -13  -1    0.73   14.06
  -7 -13   0  130.16   11.12
   7 -11  13   16.14   26.83
   7 -11  13   33.55   26.91
   7  11 -13   18.40   28.55
  -7  11  13   29.05   26.86
   7 -11  12  187.02   27.11
   7  11 -12  175.38   19.68
   7 -11  12  186.08   20.26
  -7  11  12  211.11   27.33
   7 -11  11   89.38   16.55
   7 -11  11   84.13   22.39
  -7  11  11   86.02   22.54
   7  11 -11   90.06   15.61
   7  11 -10  139.52   21.67
  -7  11  10  128.38   16.15
   7 -11  10  137.81   22.69
   7 -11  10  119.00   22.43
   7 -11   9   22.07   17.98
   7 -11   9   21.66   12.76
  -7  11   9   15.91   12.76
   7  11  -9   17.36   12.61
   7 -11   8  538.49   22.80
  -7  11   8  529.65   16.80
   7  11  -8  545.25   15.45
   7 -11   8  522.64   22.36
   7  11  -7  259.40   18.34
   7 -11   7  232.82   20.17
  -7  11   7  232.89   14.68
   7 -11   7  236.00   20.08
   7 -11   6  483.46   21.81
   7 -11   6  489.55   21.43
  -7  11   6  475.45   18.86
   7  11  -6  502.77   13.82
  -7  11   5  111.64   11.78
   7 -11   5  110.03   19.66
   7  11  -5  109.94   14.75
   7 -11   5  110.73   19.70
  -7  11   4  777.26   23.39
   7  11  -4  781.51   15.73
  -7  11   3  112.80   16.37
  -7 -11  -3  117.62   14.91
   7  11  -3  123.04   14.79
   7  11  -2  688.31   18.17
  -7 -11  -2  642.41   14.84
  -7  11   2  624.29   29.15
  -7 -11  -1   59.60   10.47
   7  11  -1   62.78   14.38
  -7 -11   0   32.46   14.10
   7  -9  14   -1.93   31.06
   7  -9  14    0.18   30.47
   7   9 -14   11.72   21.45
  -7   9  14   -3.85   21.65
   7   9 -13   20.07   18.55
  -7   9  13   20.78   18.73
   7  -9  13   34.80   26.81
   7  -9  13   25.08   18.86
   7  -9  12  190.02   23.19
   7   9 -12  191.31   16.47
  -7   9  12  194.68   23.02
   7  -9  12  208.43   17.21
  -7   9  11  205.67   16.66
   7  -9  11  211.18   22.95
   7  -9  11  198.29   16.64
   7   9 -11  214.25   22.09
   7  -9  10   41.96   13.03
   7  -9  10   54.91   18.32
  -7   9  10   45.15   12.95
   7   9 -10   53.35   12.44
   7  -9   9   74.93   18.21
   7  -9   9   89.00   18.49
  -7   9   9   74.71   13.08
   7   9  -9   88.79   17.46
   7  -9   8  214.94   16.43
  -7   9   8  218.89   15.90
   7  -9   8  209.00   12.89
   7   9  -8  208.17   11.44
   7  -9   7  295.18   17.62
  -7   9   7  303.00   13.20
   7   9  -7  310.82   12.23
   7  -9   7  305.82   17.71
   7  -9   6  531.63   20.32
   7   9  -6  592.90   17.35
   7  -9   6  511.91   20.44
  -7   9   6  564.12   18.87
   7   9  -5  117.53   10.94
   7  -9   5  115.12   15.97
   7  -9   5  120.84   15.98
  -7   9   5  125.04   15.24
   7  -9   4  299.44   21.93
   7  -9   4  314.72   22.16
  -7   9   4  310.62   17.69
  -7  -9  -4  310.78   12.52
   7   9  -4  304.25   12.35
  -7   9   3  533.24   20.56
  -7  -9  -3  518.84   13.93
   7  -9   3  519.76   26.43
   7  -9   3  512.53   26.34
   7   9  -3  538.44   14.06
   7   9  -2 1306.22   18.44
   7  -9   2 1247.00   39.67
   7  -9   2 1224.46   40.13
  -7   9   2 1302.54   30.12
  -7  -9  -2 1312.61   18.58
  -7   9   1  218.90   18.75
   7   9  -1  245.63   12.75
  -7  -9  -1  227.35   10.07
   7  -9   1  235.18   22.89
   7  -9   1  215.94   21.07
  -7  -9   0  111.51    8.94
  -7   9   0  120.59   17.37
  -7   7  14   59.73   26.41
   7  -7  14   50.08   19.46
   7  -7  14   52.78   26.93
   7   7 -14   63.50   26.36
   7  -7  13   11.25   22.31
   7  -7  13   17.27   15.99
  -7   7  13    9.29   21.91
   7   7 -13   -0.28   15.64
   7   7 -12  179.83   16.11
   7  -7  12  190.10   22.97
  -7   7  12  168.05   22.58
   7  -7  12  193.82   22.80
   7   7 -11  355.27   19.02
   7  -7  11  305.77   20.05
  -7   7  11  342.08   19.58
   7  -7  11  342.93   15.69
  -7   7  10   24.83   12.48
   7   7 -10   24.11   12.43
   7  -7  10   22.08   12.70
   7  -7  10   23.24   12.76
   7  -7   9  130.01   15.37
   7  -7   9  115.20   11.28
   7   7  -9  127.22   14.53
  -7   7   9  122.77   11.21
   7  -7   8  268.91   16.69
   7  -7   8  286.27   16.78
  -7   7   8  281.65   12.58
   7   7  -8  287.78   15.45
   7  -7   7  566.33   16.30
  -7   7   7  579.19   15.12
   7  -7   7  542.49   16.07
   7   7  -7  591.77   17.22
   7  -7   6  528.43   16.49
   7  -7   6  516.59   19.38
  -7   7   6  553.07   18.22
   7   7  -6  560.74   13.99
   7  -7   5  228.50   16.70
   7   7  -5  245.73   15.36
   7  -7   5  221.20   16.80
  -7   7   5  222.47   12.50
  -7   7   4  249.01   14.19
  -7  -7  -4  256.26   12.94
   7  -7   4  255.25   15.36
   7   7  -4  275.52   13.06
   7  -7   4  250.13   15.19
  -7   7   3 1205.93   23.69
  -7  -7  -3 1214.07   17.19
   7  -7   3 1227.04   26.97
   7   7  -3 1225.14   17.32
   7  -7   3 1188.07   26.43
   7   7  -2  725.84   16.29
  -7   7   2  719.10   20.64
  -7  -7  -2  682.62   14.08
   7  -7   2  700.01   22.58
   7  -7   2  685.75   22.19
   7  -7   1 1024.55   26.38
   7   7  -1 1049.61   16.60
  -7  -7  -1 1058.36   18.49
  -7   7   1 1021.46   25.05
   7  -7   1 1041.98   26.92
  -7  -7   0   85.36    8.70
  -7   7   0   85.42   12.97
   7  -5  15  128.37   31.67
   7  -5  15   90.65   31.47
  -7   5  15  106.37   22.12
   7   5 -15  130.52   28.93
   7  -5  14   10.31   18.53
   7  -5  14    4.25   18.63
   7   5 -14   -0.41   18.37
  -7   5  14    5.92   25.77
   7  -5  13   72.79   16.02
  -7   5  13   77.11   21.95
   7   5 -13   67.90   15.72
   7  -5  13   71.53   15.86
   7   5 -12  118.22   13.39
  -7   5  12  131.80   20.17
   7  -5  12  119.87   18.86
   7  -5  12  130.55   18.87
   7   5 -11  505.24   15.56
   7  -5  11  489.89   16.46
   7  -5  11  548.72   16.71
  -7   5  11  539.94   20.37
   7   5 -10   47.65   17.26
  -7   5  10   45.02   12.45
   7  -5  10   50.78   12.76
   7  -5  10   48.25   17.73
   7  -5   9   30.78   14.32
  -7   5   9   26.60   10.11
   7  -5   9   28.21   14.36
   7   5  -9   31.20    9.91
   7  -5   8  487.74   18.15
   7  -5   8  452.25   17.84
  -7   5   8  454.88   13.63
   7   5  -8  507.65   16.88
   7  -5   7 1601.83   23.09
   7  -5   7 1626.97   25.34
  -7   5   7 1652.43   21.39
   7   5  -7 1656.64   19.91
  -7   5   6   15.39   13.91
   7  -5   6   10.21   10.27
   7  -5   6   14.78   14.40
   7   5  -6    8.44   14.01
   7   5  -5  258.91   10.30
   7  -5   5  245.51   14.27
   7  -5   5  259.57   14.34
  -7   5   5  247.32   11.07
   7  -5   4   82.73    9.45
  -7  -5  -4   80.22   11.65
   7  -5   4   81.75   12.39
  -7   5   4   84.53   11.92
   7   5  -4   88.96   11.58
  -7   5   3 1093.75   21.47
  -7  -5  -3 1094.49   16.88
   7   5  -3 1081.29   16.87
   7  -5   3 1058.51   21.41
   7  -5   3 1081.13   22.99
  -7  -5  -2  576.16   13.55
   7   5  -2  593.67   13.56
   7  -5   2  566.80   18.87
  -7   5   2  595.07   18.11
   7  -5   2  603.74   19.24
   7   5  -1 1362.46   18.65
  -7  -5  -1 1383.38   18.75
  -7   5   1 1361.76   24.12
   7  -5   1 1348.94   24.82
  -7  -5   0 1066.75   16.94
  -7   5   0 1017.59   21.91
  -7   3  15  169.80   19.79
   7   3 -15  175.23   19.84
   7  -3  15  179.37   20.39
   7  -3  15  195.68   20.43
   7   3 -14   19.36   23.87
   7  -3  14   19.23   24.40
   7  -3  14   11.86   18.48
  -7   3  14    6.76   18.36
   7   3 -13   59.88   21.69
   7  -3  13   54.27   15.93
  -7   3  13   73.38   15.34
   7  -3  13   66.30   15.96
   7   3 -12  104.66   13.24
  -7   3  12   95.85   13.30
   7  -3  12   95.50   18.53
   7  -3  12  108.43   13.57
   7  -3  11  479.59   20.31
   7   3 -11  438.38   15.09
  -7   3  11  433.87   15.16
   7  -3  11  437.27   20.17
   7   3 -10   28.41   14.10
   7  -3  10   34.93   14.45
  -7   3  10   29.02   10.07
   7  -3  10   26.88   10.45
   7   3  -9   17.11   10.02
   7  -3   9   19.81   14.08
   7  -3   9   13.18   10.15
  -7   3   9   21.47   13.83
   7  -3   8   84.94   11.07
  -7   3   8   90.75   10.59
   7  -3   8   88.85   10.87
   7   3  -8   92.09   14.31
   7  -3   7 1969.51   26.24
   7  -3   7 1846.54   23.16
   7   3  -7 1858.01   20.83
  -7   3   7 1879.36   22.14
   7  -3   6  235.37   11.09
  -7   3   6  246.07   13.20
   7   3  -6  260.28   10.33
   7  -3   6  256.71   13.82
  -7   3   5    0.01    7.69
   7  -3   5    0.35    7.87
   7   3  -5   -2.83    7.85
   7  -3   5    2.62    7.89
  -7   3   4  340.97   11.95
   7   3  -4  360.66   13.79
   7  -3   4  335.20   14.86
   7  -3   4  347.52   14.98
  -7   3   3 1940.88   24.45
   7   3  -3 1984.28   22.03
  -7  -3  -3 1951.01   22.29
   7  -3   3 1941.32   27.61
   7  -3   3 1857.62   25.37
   7  -3   2  419.34   14.22
  -7   3   2  407.92   13.40
   7   3  -2  438.89   14.73
  -7  -3  -2  437.52   12.61
   7  -3   1 1830.30   26.20
  -7   3   1 1839.26   25.53
   7   3  -1 1835.14   21.78
  -7  -3  -1 1808.25   21.87
  -7   3   0   31.13   11.59
  -7  -3   0   35.46   11.43
   7  -1  15  120.10   19.74
   7   1 -15  110.25   19.36
  -7   1  15  122.75   26.62
   7  -1  15  134.12   19.46
  -7  -1 -15  112.01   19.46
   7  -1  14    1.32   22.33
  -7  -1 -14    3.97   15.57
  -7   1  14   16.35   21.73
   7  -1  14    6.42   22.08
   7   1 -14   -5.31   21.92
   7   1 -13   52.16   15.33
   7  -1  13   65.26   15.58
  -7   1  13   68.26   21.53
  -7  -1 -13   48.69   15.48
   7  -1  13   55.21   22.08
   7  -1  12   29.35   13.16
  -7   1  12   28.05   17.80
   7  -1  12   27.68   13.11
   7   1 -12   29.63   12.81
   7  -1  11  879.00   21.96
   7  -1  11  794.42   17.84
   7   1 -11  889.20   17.33
  -7   1  11  834.71   17.07
   7   1 -10   65.34   10.37
   7  -1  10   62.95   10.63
   7  -1  10   76.18   14.60
  -7   1  10   69.87   14.41
  -7   1   9    0.82    9.85
   7  -1   9    9.12   14.20
   7   1  -9    7.41    9.82
   7  -1   9    6.42    9.97
   7  -1   8   43.58   14.50
   7  -1   8   37.80   10.28
   7   1  -8   33.32   10.04
  -7   1   8   35.89   14.15
   7  -1   7 1165.62   21.63
   7  -1   7 1209.82   18.98
  -7   1   7 1185.65   17.85
   7   1  -7 1186.75   17.87
  -7   1   6    5.69    7.68
   7  -1   6    6.33    7.85
   7   1  -6    6.11    7.75
   7  -1   6    2.01   11.32
   7  -1   5  969.61   17.16
  -7   1   5  952.03   16.31
   7  -1   5  932.76   16.98
   7   1  -5  994.65   16.40
   7   1  -4  162.14   12.62
  -7   1   4  166.29   12.51
   7  -1   4  162.42   10.11
   7  -1   4  162.14   10.06
  -7  -1  -3 3822.88   32.79
   7  -1   3 3659.07   32.81
  -7   1   3 3862.72   33.06
   7   1  -3 3829.16   31.86
   7  -1   3 3538.61   32.15
  -7  -1  -2  106.84   12.29
   7   1  -2  103.28    9.46
   7  -1   2  103.14    9.73
  -7   1   2   98.10    9.37
   7  -1   1 1523.43   23.69
   7   1  -1 1504.35   20.70
  -7   1   1 1484.34   23.10
  -7  -1  -1 1501.05   20.77
  -7  -1   0  229.20   13.28
  -7   1   0  230.22   13.62
   6  22  -1   58.06   31.66
   6  20  -6  154.85   27.94
  -6  20   6  138.45   45.81
  -6  20   6  168.58   49.81
   6  20  -5   66.77   27.23
   6  20  -4   14.82   26.57
   6  20  -3   80.18   26.62
   6  20  -2  308.14   18.17
   6  20  -1   41.28   16.02
  -6 -20   0   31.61   16.02
  -6  18   9  158.37   31.95
  -6  18   9  184.32   32.24
   6  18  -9  214.24   31.40
  -6  18   8   33.17   26.92
  -6  18   8   39.89   26.77
   6  18  -8   41.81   18.85
  -6  18   7    9.64   26.24
  -6  18   7   10.62   26.25
   6  18  -7   12.83   18.42
  -6  18   6  274.62   25.84
  -6  18   6  276.25   30.51
   6  18  -6  301.71   23.73
  -6  18   5   90.50   32.51
   6  18  -5   94.09   22.47
  -6  18   5   87.02   33.18
   6  18  -4   41.51   15.60
   6  18  -3   44.92   15.43
   6  18  -2  302.82   23.01
   6  18  -1   14.53   19.79
  -6 -18  -1    7.06   20.14
  -6 -18   0  103.42   18.60
   6 -16  11   15.13   30.79
   6  16 -10  105.19   19.43
   6 -16  10  102.61   33.50
   6 -16  10  104.42   27.81
  -6  16  10   75.28   27.51
   6 -16   9  110.08   33.50
  -6  16   9  101.45   26.97
   6 -16   9  110.77   32.91
   6  16  -9  127.04   26.33
   6 -16   8  119.69   40.89
  -6  16   8  129.10   22.97
   6  16  -8  139.64   16.23
   6 -16   8  135.32   37.85
   6  16  -7   14.13   15.46
  -6  16   7   20.39   21.92
  -6  16   7   14.28   22.14
  -6  16   6  359.86   22.14
   6  16  -6  380.99   15.37
  -6  16   6  376.70   22.33
  -6  16   5  254.67   21.55
   6  16  -5  255.86   14.26
  -6  16   5  253.55   25.32
   6  16  -4   85.29   18.01
  -6  16   4   74.32   27.03
  -6  16   4   83.08   26.78
   6  16  -3   29.56   12.45
  -6 -16  -2  613.86   21.19
   6  16  -2  616.25   20.92
  -6 -16  -1  175.19   13.77
   6  16  -1  190.86   18.49
  -6 -16   0   19.59   12.70
   6  14 -12   86.46   19.56
  -6  14  12   85.82   27.38
   6 -14  12   84.86   27.46
   6 -14  11    6.72   26.16
  -6  14  11    9.21   26.33
   6  14 -11    3.76   18.59
   6  14 -10  182.02   23.05
   6 -14  10  175.39   24.01
   6 -14  10  175.39   23.62
  -6  14  10  186.99   23.29
  -6  14   9  238.72   17.26
   6 -14   9  244.44   24.40
   6 -14   9  248.22   24.35
   6  14  -9  237.41   16.86
   6 -14   8  202.17   20.86
   6 -14   8  211.22   24.67
   6  14  -8  209.89   13.94
  -6  14   8  193.06   14.83
   6 -14   7   28.53   22.23
   6  14  -7   35.48   12.65
  -6  14   7   27.93   18.09
   6 -14   7   33.60   22.44
  -6  14   6  394.54   21.43
   6  14  -6  400.75   15.22
   6  14  -5  242.24   18.54
  -6  14   5  221.06   20.16
  -6  14   4  181.84   17.67
  -6  14   4  168.82   20.51
   6  14  -4  176.44   11.65
  -6  14   3  224.12   27.59
  -6  14   3  256.40   29.16
   6  14  -3  245.54   15.92
  -6 -14  -3  246.37   12.22
  -6 -14  -2  951.66   17.14
   6  14  -2  986.11   20.15
  -6 -14  -1  256.46   15.88
   6  14  -1  247.68   15.92
  -6 -14   0  209.86   11.93
   6 -12  13  129.78   27.30
   6  12 -13   96.85   19.61
  -6  12  13  113.56   27.31
   6  12 -12  151.70   19.42
  -6  12  12  157.52   19.46
   6 -12  12  142.28   19.90
  -6  12  11  144.57   16.57
   6  12 -11  160.46   22.47
   6 -12  11  143.53   23.15
   6 -12  10  100.90   22.18
  -6  12  10   99.51   15.94
   6  12 -10  114.90   15.76
   6 -12   9  166.42   19.52
   6  12  -9  172.89   18.28
  -6  12   9  168.07   18.84
   6 -12   9  158.06   14.30
   6 -12   8  313.98   21.01
   6 -12   8  290.46   20.63
   6  12  -8  293.21   14.33
  -6  12   8  294.31   19.76
   6 -12   7   63.18   18.09
   6 -12   7   57.67   18.00
  -6  12   7   63.77   17.72
   6  12  -7   55.73   12.41
   6 -12   6  333.99   23.25
   6 -12   6  366.00   23.12
  -6  12   6  354.45   17.78
   6  12  -6  389.34   16.40
   6 -12   5  391.96   31.90
   6 -12   5  323.63   29.72
   6  12  -5  366.00   12.80
  -6  12   5  372.32   18.24
  -6  12   4  307.86   18.71
   6  12  -4  338.44   12.72
  -6 -12  -3  439.96   16.84
   6  12  -3  442.45   13.63
  -6  12   3  405.13   24.39
   6  12  -2  632.81   15.10
  -6  12   2  684.09   46.09
  -6 -12  -2  664.95   18.09
   6  12  -1  525.00   14.24
  -6 -12  -1  526.29   14.12
  -6 -12   0    9.98   10.01
   6  10 -14    4.76   18.82
  -6  10  14    7.90   18.70
   6 -10  14    0.73   28.70
   6  10 -13   45.58   18.42
   6 -10  13   29.34   18.79
  -6  10  13   43.39   26.03
   6 -10  12  206.98   17.05
  -6  10  12  196.08   16.89
   6  10 -12  215.36   16.64
   6 -10  11  177.11   16.50
   6  10 -11  190.19   15.95
  -6  10  11  180.63   16.41
   6  10 -10  113.48   17.96
  -6  10  10  105.63   13.39
   6 -10  10  107.79   13.41
   6  10  -9   77.51   12.42
  -6  10   9   79.70   17.81
   6 -10   9   66.49   13.08
   6 -10   8  307.62   17.66
   6  10  -8  309.24   12.39
  -6  10   8  319.63   16.70
   6 -10   8  301.43   17.38
  -6  10   7  147.85   15.39
   6 -10   7  151.25   16.14
   6  10  -7  156.44   11.16
   6 -10   7  144.76   15.86
   6 -10   6  569.90   21.32
  -6  10   6  593.31   19.27
   6  10  -6  604.85   17.49
   6 -10   6  554.13   18.73
   6 -10   5  341.50   20.04
   6  10  -5  358.91   12.59
  -6  10   5  337.80   14.40
   6 -10   5  345.91   19.54
   6 -10   4  252.71   24.75
  -6  10   4  249.16   17.23
   6 -10   4  233.57   22.77
   6  10  -4  248.84   11.85
  -6  10   3  234.54   17.78
   6  10  -3  251.99   15.55
  -6 -10  -3  232.49   11.77
  -6  10   2 1450.50   36.04
   6  10  -2 1495.43   19.29
  -6 -10  -2 1494.14   20.67
   6  10  -1  819.23   16.99
  -6  10   1  690.35   42.96
  -6 -10  -1  768.21   16.87
  -6 -10   0   17.76    7.99
   6   8 -14   49.25   18.70
  -6   8  14   64.75   25.99
   6  -8  14   51.94   18.91
   6   8 -13   31.10   15.56
  -6   8  13   27.62   15.57
   6  -8  13   42.49   22.25
   6   8 -12   77.94   15.57
   6  -8  12   78.14   22.18
  -6   8  12   74.23   15.57
   6   8 -11  207.14   13.77
   6  -8  11  191.06   14.20
  -6   8  11  198.06   18.77
   6   8 -10    4.21   17.13
   6  -8  10    2.15   17.50
  -6   8  10    8.24   12.32
   6   8  -9   94.40   10.51
   6  -8   9   86.63   15.07
  -6   8   9   91.69   10.88
  -6   8   8  146.99   11.29
   6  -8   8  144.23   11.73
   6   8  -8  158.03   11.03
   6  -8   7  403.93   18.48
   6  -8   7  371.60   14.72
  -6   8   7  405.89   16.87
   6   8  -7  404.61   16.33
   6  -8   6  143.10   15.89
   6  -8   6  132.70   15.76
  -6   8   6  139.67   15.14
   6   8  -6  138.59   10.88
  -6   8   5  661.46   19.60
   6  -8   5  616.40   21.62
   6   8  -5  671.82   14.69
   6  -8   5  636.15   21.87
   6   8  -4  448.65   12.11
   6  -8   4  432.40   19.07
   6  -8   4  431.26   18.85
  -6   8   4  434.24   16.69
  -6   8   3  524.79   16.71
   6  -8   3  529.61   22.47
   6  -8   3  528.07   22.05
  -6  -8  -3  572.20   15.53
   6   8  -3  583.86   15.35
  -6   8   2 1298.76   28.57
   6  -8   2 1241.48   37.67
   6  -8   2 1260.93   36.91
   6   8  -2 1354.45   19.97
  -6  -8  -2 1263.95   18.00
   6   8  -1 1194.93   19.22
   6  -8   1 1119.79   37.78
  -6  -8  -1 1122.47   18.91
   6  -8   1 1081.14   38.22
  -6   8   1 1110.97   30.34
  -6   8   0   37.48   14.87
  -6  -8   0   52.07   11.48
   6  -6  15   61.53   20.20
   6   6 -15  129.11   27.00
  -6   6  15  105.77   19.39
   6  -6  14   47.00   18.72
   6   6 -14   53.84   18.48
  -6   6  14   54.37   24.10
   6  -6  13   18.84   15.46
   6   6 -13   14.34   15.16
  -6   6  13    8.65   15.38
   6   6 -12  182.27   13.79
  -6   6  12  183.20   13.84
   6  -6  12  164.87   14.18
   6   6 -11  560.50   15.78
   6  -6  11  537.67   16.63
  -6   6  11  557.66   16.00
   6   6 -10    7.73    9.96
  -6   6  10   15.14   10.16
   6  -6  10   13.25   10.41
   6  -6   9  107.53   15.02
   6   6  -9   96.91   10.43
  -6   6   9  107.76   14.72
  -6   6   8  587.87   17.92
   6  -6   8  543.41   15.40
   6   6  -8  574.65   13.99
   6  -6   7  938.17   21.76
   6  -6   7  855.23   18.46
   6   6  -7  942.76   16.37
  -6   6   7  898.10   17.21
  -6   6   6  263.72   11.18
   6  -6   6  260.92   14.33
   6   6  -6  276.66   13.00
   6  -6   6  256.23   11.86
  -6   6   5  335.56   12.20
   6  -6   5  325.86   15.58
   6  -6   5  338.67   15.83
   6   6  -5  374.62   13.67
   6  -6   4  268.70   13.09
  -6   6   4  284.98   14.41
   6   6  -4  286.54   10.88
   6  -6   4  281.05   15.63
   6  -6   3  909.56   23.89
  -6  -6  -3  921.72   15.98
  -6   6   3  939.69   21.28
   6   6  -3  909.72   15.93
   6  -6   3  920.26   23.59
   6   6  -2  747.47   14.76
  -6   6   2  759.32   20.98
   6  -6   2  715.81   22.81
   6  -6   2  754.02   23.36
  -6  -6  -2  739.85   14.89
  -6   6   1 1594.40   30.47
   6  -6   1 1604.87   32.79
  -6  -6  -1 1671.60   22.13
   6   6  -1 1615.16   20.21
  -6  -6   0 1733.83   21.09
  -6   6   0 1683.97   32.98
   6  -4  15  108.38   19.89
   6   4 -15  145.91   19.43
  -6   4  15  125.45   19.28
  -6  -4 -15  145.65   19.50
  -6   4  14   88.58   15.81
   6   4 -14   62.59   16.09
  -6  -4 -14   80.01   16.11
   6  -4  14   71.58   16.11
  -6   4  13  139.66   21.80
   6   4 -13  141.30   21.90
  -6  -4 -13  149.33   15.82
   6  -4  13  144.26   16.20
  -6   4  12   32.00   12.68
   6  -4  12   40.39   17.96
  -6  -4 -12   39.48   17.86
   6   4 -12   40.62   12.46
   6   4 -11  332.15   14.04
   6  -4  11  341.94   14.92
  -6  -4 -11  315.98   14.55
  -6   4  11  332.97   14.23
   6   4 -10  492.26   16.58
   6  -4  10  451.76   17.32
  -6   4  10  455.46   16.87
   6   4  -9   60.41   10.34
   6  -4   9   58.43   10.61
  -6   4   9   58.73   10.16
  -6   4   8  108.55   10.87
   6  -4   8   93.71   15.17
   6   4  -8  116.55   10.94
   6  -4   7 1754.59   22.64
  -6   4   7 1825.60   21.89
   6  -4   7 1631.34   21.94
   6   4  -7 1700.80   19.52
   6  -4   6  371.33   15.15
   6   4  -6  408.30   13.96
  -6   4   6  391.78   12.25
   6  -4   6  397.55   15.37
   6   4  -5  358.25   11.31
  -6   4   5  344.39   11.89
   6  -4   5  340.76   15.03
   6  -4   5  351.80   15.24
   6  -4   4  631.15   18.42
   6   4  -4  609.95   13.56
  -6   4   4  642.30   17.15
   6  -4   4  603.53   18.27
   6   4  -3 1808.66   22.92
   6  -4   3 1729.46   27.91
  -6   4   3 1774.86   26.11
   6  -4   3 1801.34   28.63
  -6  -4  -3 1691.77   21.12
  -6   4   2  103.54   12.62
   6  -4   2  102.59   12.97
  -6  -4  -2  104.70   12.04
   6  -4   2  109.01   13.34
   6   4  -2  111.32    9.30
   6   4  -1   59.30    8.84
   6  -4   1   58.34   12.42
  -6   4   1   57.43   12.22
  -6  -4  -1   59.12    8.67
  -6  -4   0  990.13   17.32
  -6   4   0  984.04   23.49
  -6  -2 -15  122.39   27.00
   6   2 -15  138.32   26.46
  -6   2  15  131.53   19.07
   6  -2  15  127.74   19.55
  -6  -2 -14   86.27   15.93
   6   2 -14   96.50   15.93
   6  -2  14   89.10   22.62
  -6   2  14   75.18   22.25
   6  -2  13   53.18   20.26
   6   2 -13   65.72   19.99
  -6   2  13   56.85   12.98
  -6  -2 -13   49.93   13.28
   6  -2  12   11.21   12.69
  -6   2  12   15.41   12.39
   6   2 -12    4.75   12.65
  -6  -2 -12   23.52   17.65
   6   2 -11  897.80   17.26
   6  -2  11  859.50   17.73
  -6  -2 -11  868.31   17.40
  -6   2  11  886.15   17.56
  -6  -2 -10  555.94   14.09
  -6   2  10  609.37   17.32
   6   2 -10  559.30   13.95
   6  -2  10  543.81   14.47
   6   2  -9   62.03   14.34
   6  -2   9   64.45   10.61
  -6  -2  -9   66.85   10.64
  -6   2   9   68.45   14.27
   6   2  -8  337.83   12.38
  -6   2   8  352.66   16.22
   6  -2   8  335.63   16.60
   6  -2   8  352.71   13.37
   6  -2   7 2117.97   23.47
  -6   2   7 2129.16   22.35
   6  -2   7 2070.06   25.02
   6   2  -7 2040.16   21.33
   6  -2   6  289.13   11.49
   6  -2   6  272.59   11.35
  -6   2   6  287.95   13.29
   6   2  -6  278.37   10.56
   6  -2   5  534.61   16.27
   6  -2   5  533.11   14.26
  -6   2   5  541.74   13.40
   6   2  -5  564.85   13.24
   6   2  -4  837.66   17.63
  -6   2   4  813.21   16.36
   6  -2   4  786.74   19.01
   6  -2   4  767.50   17.03
  -6   2   3 2453.09   28.69
  -6  -2  -3 2462.73   26.15
   6   2  -3 2420.59   25.30
   6  -2   3 2447.15   28.89
   6  -2   3 2349.56   28.50
  -6  -2  -2  317.43   14.48
   6   2  -2  339.00   12.11
   6  -2   2  332.52   15.42
  -6   2   2  328.29   12.60
  -6  -2  -1 2570.41   27.18
  -6   2   1 2647.67   32.09
   6  -2   1 2536.74   31.17
   6   2  -1 2652.25   28.75
  -6  -2   0 1105.58   20.30
  -6   2   0 1087.58   21.01
   6   0 -16   10.77   21.65
   6   0 -15   87.87   18.86
  -6   0 -15   93.38   19.17
   6   0 -14   78.44   22.04
  -6   0 -14   69.81   22.23
   6   0 -13   65.00   13.11
  -6   0 -13   58.70   18.24
  -6   0 -12    1.24   12.72
   6   0 -12    7.70   17.46
   6   0 -11  508.63   18.40
  -6   0 -11  517.54   15.61
  -6   0 -10  321.07   12.63
   6   0 -10  328.87   12.43
   6   0  -9    1.65   13.97
  -6   0  -9    3.25   10.00
   6   0  -8  103.56   10.68
  -6   0  -8  124.34   14.74
   6   0  -7 2026.52   21.57
   6   0  -6  316.32   11.02
   6   0  -5  393.74   11.95
   6   0  -4 3896.45   32.72
  -6   0  -3 2938.58   29.63
   6   0  -3 2842.82   28.43
   6   0  -2    5.91   11.43
  -6   0  -2    7.85    7.94
   6   0  -1 1464.21   21.97
  -6   0  -1 1474.44   22.37
  -6   0   0 2317.73   27.55
   5  21  -5   88.55   27.15
   5  21  -4   19.45   26.57
   5  21  -3  108.84   19.48
   5  21  -2   95.17   26.67
   5  21  -1  181.40   26.88
   5  21  -1  149.40   19.96
   5  19  -8   -2.83   19.25
  -5  19   8   -2.44   26.66
  -5  19   8   -6.18   26.65
  -5  19   7   40.28   26.51
  -5  19   7   26.46   27.03
   5  19  -7   43.11   18.72
  -5  19   6  268.16   33.13
  -5  19   6  249.60   27.23
   5  19  -6  258.89   20.04
  -5  19   5  373.87   37.70
  -5  19   5  405.52   33.39
   5  19  -5  402.09   18.66
   5  19  -4   73.00   22.24
   5  19  -3   58.84   22.05
   5  19  -2   37.32   21.87
   5  19  -1  223.97   16.82
  -5 -19   0  221.60   23.11
   5 -17  10  114.09   34.03
   5 -17  10  110.22   34.22
  -5  17  10  111.04   27.99
  -5  17  10   89.77   19.93
   5  17 -10  123.30   27.30
   5  17  -9  255.71   20.32
   5 -17   9  255.14   29.77
  -5  17   9  283.16   28.11
  -5  17   9  251.54   27.94
   5 -17   9  268.32   35.65
  -5  17   8   76.04   22.83
   5  17  -8   85.79   22.40
   5 -17   8   64.18   36.47
   5 -17   8   75.04   40.11
  -5  17   8   72.39   22.77
  -5  17   7   34.33   22.04
  -5  17   7   28.20   22.13
   5  17  -7   37.33   21.87
   5  17  -6   55.95   21.91
  -5  17   6   53.18   22.13
  -5  17   6   55.30   22.20
  -5  17   5  644.30   29.86
   5  17  -5  684.43   17.89
  -5  17   5  687.66   26.52
  -5  17   4   11.22   21.97
  -5  17   4    8.80   25.49
   5  17  -4    5.01   17.62
   5  17  -3  153.63   13.78
   5  17  -2  111.06   13.38
  -5 -17  -1  476.67   16.25
   5  17  -1  478.07   20.36
  -5 -17   0   65.49   12.75
   5 -15  12   35.11   30.77
   5  15 -12   39.20   21.94
  -5  15  12   18.62   30.93
   5  15 -11   12.02   18.67
  -5  15  11    9.25   18.73
   5 -15  11    9.80   18.81
   5 -15  10  121.85   23.17
  -5  15  10  101.25   16.74
   5  15 -10   98.95   16.40
   5 -15   9  665.75   28.45
   5  15  -9  673.64   19.60
  -5  15   9  637.46   20.38
   5 -15   8   62.17   24.30
  -5  15   8   50.13   13.28
   5  15  -8   55.27   20.06
   5 -15   7    9.16   21.77
   5  15  -7   13.67   17.52
  -5  15   7   11.14   12.37
   5 -15   7    9.18   25.12
  -5  15   6  170.30   19.60
  -5  15   6  171.50   19.40
   5  15  -6  173.60   13.65
   5  15  -5  926.77   22.46
  -5  15   5  912.35   30.03
  -5  15   5  870.49   26.70
  -5  15   4   25.18   18.06
  -5  15   4   28.90   21.66
   5  15  -4   26.21   12.57
  -5  15   3  262.44   30.70
  -5  15   3  302.47   30.22
   5  15  -3  290.33   12.78
  -5 -15  -2  254.16   16.19
   5  15  -2  240.63   12.45
  -5 -15  -1  695.74   15.83
   5  15  -1  689.56   18.98
  -5 -15   0  102.89   15.10
   5 -13  13  186.31   30.28
   5  13 -13  209.40   20.34
  -5  13  13  221.02   27.67
   5 -13  12  146.21   19.72
   5  13 -12  162.90   19.32
  -5  13  12  145.21   19.63
   5 -13  11  102.11   22.88
   5  13 -11  108.50   22.38
  -5  13  11  107.71   22.60
  -5  13  10   26.26   15.40
   5 -13  10   29.27   21.59
   5  13 -10   22.84   21.50
  -5  13   9  415.69   16.16
   5 -13   9  428.81   21.84
   5  13  -9  415.14   19.87
   5 -13   8   59.51   18.14
   5  13  -8   53.07   12.68
  -5  13   8   44.63   18.07
   5 -13   7   23.19   17.69
  -5  13   7   20.24   12.53
   5  13  -7   13.92   12.19
   5  13  -6  112.52   14.89
   5 -13   6  116.25   19.63
   5 -13   6  111.46   19.71
  -5  13   6  102.27   15.55
  -5  13   5  751.99   22.35
   5  13  -5  714.81   15.41
  -5  13   4   15.90   14.32
   5  13  -4   11.05   14.07
  -5  13   3  413.10   24.78
   5  13  -3  442.29   17.09
  -5  13   3  425.48   24.55
  -5 -13  -2  160.05   11.67
   5  13  -2  170.59   11.63
   5  13  -1 1096.94   20.91
  -5 -13  -1 1080.93   18.22
  -5 -13   0   55.74   10.40
   5 -11  14   41.15   19.50
  -5  11  14   62.35   28.65
   5  11 -14   47.09   21.82
   5 -11  13  156.08   27.07
   5  11 -13  175.16   19.40
  -5  11  13  186.77   26.77
   5  11 -12  143.17   16.30
   5 -11  12  133.45   22.82
  -5  11  12  139.67   16.23
   5  11 -11   53.67   15.26
   5 -11  11   52.65   15.56
  -5  11  11   62.89   21.78
   5  11 -10   79.09   17.94
   5 -11  10   78.60   13.19
  -5  11  10   80.09   13.01
   5 -11   9  358.00   15.90
  -5  11   9  339.20   15.18
   5  11  -9  357.39   14.59
   5 -11   8  208.82   16.49
  -5  11   8  201.02   12.11
   5  11  -8  215.17   11.74
  -5  11   7   27.53   10.28
   5 -11   7   25.83   10.43
   5  11  -7   26.86   14.07
   5 -11   6   84.91   15.26
   5  11  -6   81.17   10.53
  -5  11   6   79.46   11.06
   5 -11   5  917.99   31.23
   5 -11   5  950.20   28.53
  -5  11   5  950.23   23.03
   5  11  -5  980.67   19.87
   5 -11   4  663.99   45.10
   5 -11   4  827.70   45.26
  -5  11   4  747.15   22.88
   5  11  -4  771.70   15.93
  -5  11   3  734.36   24.72
  -5 -11  -3  740.35   16.01
   5  11  -3  791.75   18.99
   5  11  -2  334.53   11.49
  -5  11   2  316.68   22.90
  -5 -11  -2  340.85   11.44
  -5  11   2  325.40   20.73
   5  11  -1 1385.05   19.15
  -5 -11  -1 1357.07   20.57
  -5 -11   0   81.37   11.73
   5   9 -14   12.29   26.40
  -5   9  14   11.55   18.47
   5  -9  14   19.80   26.31
   5   9 -13  201.48   22.86
  -5   9  13  183.38   16.68
   5  -9  13  181.67   23.18
   5   9 -12   98.43   21.53
   5  -9  12   88.88   15.79
  -5   9  12   84.54   21.82
  -5   9  11  126.42   13.13
   5   9 -11  121.73   18.03
   5  -9  11  122.95   13.46
   5   9 -10   97.66   12.81
  -5   9  10  108.44   17.79
   5  -9  10   89.91   13.03
   5   9  -9  485.06   16.87
   5  -9   9  447.18   14.84
  -5   9   9  474.72   17.51
   5  -9   8  291.51   17.07
  -5   9   8  303.80   12.95
   5   9  -8  337.03   15.95
   5  -9   7   12.90   13.98
  -5   9   7   10.16   14.04
   5   9  -7    2.98    9.83
   5  -9   6   92.65   15.43
   5   9  -6   94.63   14.38
  -5   9   6   96.33   11.05
   5   9  -5 1000.97   17.88
   5  -9   5  934.78   24.20
   5  -9   5  938.70   24.81
  -5   9   5  926.19   18.85
   5  -9   4  930.24   28.12
   5   9  -4  960.89   16.26
  -5   9   4  946.47   21.96
   5  -9   4  940.38   27.41
   5   9  -3  448.34   12.69
  -5  -9  -3  443.96   12.43
   5  -9   3  442.46   29.88
   5  -9   3  469.80   29.32
  -5   9   3  448.32   18.41
  -5  -9  -2  257.96   10.71
  -5   9   2  251.11   19.16
   5   9  -2  266.75   10.77
   5   9  -1  904.07   17.83
  -5  -9  -1  854.34   15.77
  -5   9   1  830.71   38.47
  -5  -9   0  765.38   17.20
   5   7 -15  109.52   19.47
  -5  -7 -15  114.45   27.37
  -5   7  15   78.01   19.52
   5  -7  15   76.66   19.72
   5   7 -14  238.80   17.03
   5  -7  14  259.89   23.51
  -5  -7 -14  221.79   17.38
  -5   7  14  280.12   23.20
  -5   7  13   72.64   15.55
   5   7 -13   95.69   21.50
  -5  -7 -13   72.67   22.18
   5  -7  13   60.23   15.89
   5   7 -12   48.92   17.87
  -5  -7 -12   42.01   12.85
   5  -7  12   44.69   18.13
  -5   7  12   45.38   12.81
   5   7 -11  121.91   17.79
   5  -7  11  130.21   18.32
  -5   7  11  124.60   13.20
   5  -7  10  316.93   13.32
   5   7 -10  321.66   12.43
  -5   7  10  352.50   16.38
   5   7  -9  906.96   18.89
   5  -7   9  826.54   20.44
  -5   7   9  878.15   19.55
   5  -7   8  999.47   21.81
  -5   7   8  991.40   17.84
   5   7  -8 1033.61   19.64
   5   7  -7  328.65   15.68
   5  -7   7  303.47   16.91
  -5   7   7  303.17   12.94
   5  -7   6  525.27   17.42
   5   7  -6  555.55   15.05
  -5   7   6  555.35   16.29
   5  -7   5  867.71   22.04
   5  -7   5  924.14   22.73
   5   7  -5  946.33   17.66
  -5   7   5  939.00   19.88
   5  -7   4 1506.18   28.58
   5   7  -4 1566.93   19.88
   5  -7   4 1469.47   29.51
  -5   7   4 1567.10   25.73
  -5   7   3   63.13   11.89
  -5  -7  -3   61.66    8.49
   5  -7   3   64.15   12.94
   5  -7   3   64.41   12.87
   5   7  -3   71.35   11.54
   5  -7   2   41.93   12.76
   5  -7   2   28.90   14.68
  -5   7   2   42.70   11.95
   5   7  -2   30.75    8.22
  -5  -7  -2   29.12   11.17
   5   7  -1  982.45   16.99
  -5  -7  -1  958.42   16.96
   5  -7   1  987.45   38.16
  -5   7   1  983.96   29.19
   5  -7   1  927.24   37.10
  -5  -7   0 3213.44   28.87
  -5   7   0 3063.59   60.09
   5  -5  15   48.09   18.92
   5   5 -15   43.16   18.83
  -5  -5 -15   64.63   18.84
  -5   5  15   53.99   26.06
   5   5 -14  309.34   23.09
   5  -5  14  274.29   17.51
  -5   5  14  318.38   23.15
  -5  -5 -14  316.21   17.40
   5  -5  13   29.78   12.77
  -5   5  13   26.94   12.50
   5   5 -13   22.52   12.58
  -5  -5 -13   30.35   12.92
   5  -5  12   44.48   18.06
  -5  -5 -12   58.16   12.87
   5   5 -12   46.32   12.79
  -5   5  12   67.02   17.54
   5   5 -11  139.61   12.75
   5  -5  11  138.76   18.25
  -5  -5 -11  149.75   18.00
  -5   5  11  147.13   12.96
   5  -5  10  506.84   14.65
  -5  -5 -10  538.69   17.26
   5   5 -10  506.03   13.39
  -5   5  10  526.03   13.97
   5   5  -9  197.48   11.42
  -5  -5  -9  196.72   15.49
   5  -5   9  186.40   11.99
  -5   5   9  202.96   15.29
   5  -5   8  491.23   18.02
  -5   5   8  511.81   14.17
   5   5  -8  541.30   17.03
   5  -5   7  155.02   12.87
  -5   5   7  169.19    9.79
   5   5  -7  172.66    9.52
  -5   5   6 1076.80   19.43
   5  -5   6  984.21   19.12
   5   5  -6 1137.22   18.55
   5  -5   5 1448.02   25.38
   5  -5   5 1381.94   23.15
   5   5  -5 1468.07   19.21
  -5   5   5 1403.64   21.26
   5  -5   4 2204.22   32.37
   5  -5   4 2222.72   31.96
   5   5  -4 2188.15   23.25
  -5   5   4 2229.40   27.43
   5  -5   3  376.86   17.58
   5  -5   3  378.27   15.78
  -5  -5  -3  383.35   12.22
   5   5  -3  390.02   12.34
  -5   5   3  381.85   16.08
   5   5  -2   60.15   11.64
   5  -5   2   53.78   12.60
  -5   5   2   51.71   12.12
   5  -5   2   51.14   12.56
  -5  -5  -2   58.37    8.51
   5   5  -1 1391.53   20.33
  -5   5   1 1402.82   29.94
   5  -5   1 1407.03   32.48
  -5  -5  -1 1400.16   20.33
  -5   5   0 4878.70   57.32
  -5  -5   0 4957.57   37.60
   5  -3  16    3.77   28.99
   5   3 -16    7.42   21.57
  -5   3  16    4.08   28.35
  -5  -3 -16    5.38   28.76
   5  -3  15   80.57   26.72
  -5  -3 -15   82.65   18.80
   5   3 -15   80.46   26.28
  -5   3  15   69.14   18.61
   5  -3  14  281.73   23.63
   5   3 -14  310.79   17.03
  -5  -3 -14  298.00   16.97
  -5   3  14  289.56   16.77
   5  -3  13   13.21   17.99
   5   3 -13    4.43   17.72
  -5   3  13   10.06   17.51
  -5  -3 -13    5.88   12.74
  -5  -3 -12  133.32   13.45
   5  -3  12  135.12   13.40
  -5   3  12  142.11   13.19
   5   3 -12  142.28   13.32
  -5  -3 -11  361.99   12.85
   5   3 -11  364.50   12.67
   5  -3  11  325.58   12.74
  -5   3  11  364.56   12.80
   5  -3  10  548.29   14.65
   5   3 -10  549.07   13.97
  -5  -3 -10  546.91   14.08
  -5   3  10  547.22   13.95
   5  -3   9  100.32   15.15
   5   3  -9  106.48   14.63
  -5   3   9  121.73   14.77
  -5  -3  -9  100.54   10.90
   5   3  -8  898.39   15.13
   5  -3   8  870.52   19.25
  -5  -3  -8  910.29   15.38
  -5   3   8  909.49   15.52
  -5  -3  -7  262.85   10.55
  -5   3   7  273.07   13.20
   5  -3   7  255.72   11.00
   5   3  -7  257.17   10.32
   5  -3   6  801.78   18.24
  -5   3   6  798.04   17.29
   5   3  -6  787.97   14.75
   5  -3   5  960.97   20.36
  -5   3   5  947.91   17.32
   5  -3   5  933.93   20.13
   5   3  -5  925.61   16.08
   5   3  -4 3699.58   30.42
  -5   3   4 3663.38   33.61
   5  -3   4 3611.84   37.21
   5  -3   4 3669.95   36.51
   5  -3   3 1767.89   28.87
   5   3  -3 1806.02   22.77
  -5   3   3 1800.48   25.41
   5  -3   3 1718.81   28.31
  -5  -3  -3 1777.77   24.05
  -5   3   2  640.46   17.32
   5   3  -2  639.99   17.12
   5  -3   2  586.16   17.79
  -5  -3  -2  617.03   16.92
   5  -3   2  627.93   20.07
   5   3  -1  568.75   14.79
  -5  -3  -1  555.28   14.71
  -5   3   1  568.91   17.43
   5  -3   1  548.59   18.06
  -5  -3   0 6382.58   44.16
  -5   3   0 6148.13   55.99
   5  -1  16   -5.90   26.91
  -5   1  16    0.95   18.77
  -5  -1 -16   12.07   18.70
   5   1 -16    1.05   18.80
   5  -1  15   44.79   24.65
   5   1 -15   53.97   24.08
  -5  -1 -15   34.09   24.49
  -5   1  15   58.83   24.14
  -5  -1 -14  280.03   16.85
   5  -1  14  275.82   17.06
   5   1 -14  251.07   17.17
  -5   1  14  303.16   16.98
   5  -1  13   30.62   12.92
   5   1 -13   24.01   12.69
  -5  -1 -13   37.46   12.80
  -5   1  13   33.03   17.74
  -5   1  12  164.29   17.99
   5  -1  12  162.31   18.32
   5   1 -12  152.74   13.20
  -5  -1 -12  147.31   13.43
  -5  -1 -11  120.50   11.13
  -5   1  11  117.35   14.79
   5   1 -11  119.93   14.63
   5  -1  11  119.94   11.17
   5   1 -10  924.33   18.99
  -5  -1 -10  940.25   19.54
  -5   1  10  957.23   19.22
   5  -1  10  889.20   16.62
   5   1  -9   18.08   13.84
  -5   1   9   12.64    9.86
   5  -1   9    9.59   10.10
  -5  -1  -9   10.31   14.19
   5   1  -8  936.57   15.58
   5  -1   8  938.75   18.19
  -5  -1  -8  946.55   17.84
  -5   1   8  931.20   15.53
   5   1  -7 1152.85   17.13
  -5  -1  -7 1169.47   19.27
   5  -1   7 1160.55   19.77
  -5   1   7 1196.59   18.98
  -5  -1  -6  765.07   15.28
   5  -1   6  788.40   15.92
  -5   1   6  847.96   17.36
   5  -1   6  832.87   16.15
   5   1  -6  823.82   15.12
   5  -1   5  506.24   16.13
   5  -1   5  510.79   16.31
   5   1  -5  526.09   15.57
  -5   1   5  527.80   15.57
  -5   1   4 3612.91   32.15
   5  -1   4 3482.28   33.22
   5   1  -4 3628.55   31.03
   5  -1   4 3603.14   35.04
   5  -1   3  513.51   15.04
  -5   1   3  511.32   16.41
   5   1  -3  533.10   14.37
  -5  -1  -3  502.00   16.16
   5  -1   3  479.16   14.74
   5  -1   2  870.96   19.40
   5   1  -2  931.10   20.11
  -5   1   2  900.46   18.73
  -5  -1  -2  877.09   19.66
  -5   1   1 1537.80   26.22
   5  -1   1 1490.87   25.01
   5   1  -1 1562.50   24.99
  -5  -1  -1 1520.09   23.28
  -5   1   0 3488.90   37.29
  -5  -1   0 3459.82   34.21
   4  22  -4   40.66   21.96
   4  22  -3  115.88   27.47
   4  22  -2   12.08   26.89
   4  22  -2   11.26   26.57
   4  22  -1  264.73   28.09
   4  22  -1  201.35   21.07
  -4  20   8   10.20   30.52
  -4  20   8   -2.12   30.69
  -4  20   7   96.26   27.34
  -4  20   7   75.44   19.93
   4  20  -7   97.83   27.17
   4  20  -6  150.82   27.03
  -4  20   6  138.06   27.78
  -4  20   6  125.10   27.84
   4  20  -5  229.84   27.44
  -4  20   5  226.13   34.83
  -4  20   5  194.44   28.90
   4  20  -4   17.93   15.81
   4  20  -3  156.92   23.06
   4  20  -2   47.52   22.35
   4  20  -1  320.06   23.67
  -4 -20   0   46.98   15.94
   4  18 -10   92.30   29.62
  -4  18  10   86.16   29.24
  -4  18  10   84.55   31.35
   4 -18  10   83.59   31.70
   4  18  -9  205.21   27.75
   4 -18   9  192.44   34.88
  -4  18   9  198.61   27.81
  -4  18   9  181.34   27.65
   4  18  -8   73.15   24.72
   4 -18   8   70.25   36.69
  -4  18   8   61.36   24.77
  -4  18   8   70.73   18.99
  -4  18   7   19.87   22.08
  -4  18   7   27.49   22.06
   4  18  -7   27.21   22.08
  -4  18   6   37.23   21.90
  -4  18   6   36.77   21.84
   4  18  -6   33.15   21.95
  -4  18   5  586.18   27.73
   4  18  -5  609.20   19.22
  -4  18   5  565.91   27.70
  -4  18   4   43.53   22.44
  -4  18   4   38.80   22.50
   4  18  -4   44.11   18.20
   4  18  -3  110.23   18.47
   4  18  -2   21.83   17.72
   4  18  -1  414.26   20.48
  -4 -18   0   24.60   17.69
   4  16 -11   31.57   19.39
   4 -16  11   42.99   26.97
  -4  16  11   39.65   19.12
   4  16 -10   12.11   24.18
   4 -16  10    0.10   24.37
  -4  16  10   -2.49   24.29
   4  16  -9  446.73   18.59
   4 -16   9  426.81   26.29
  -4  16   9  436.24   19.26
  -4  16   9  439.74   24.62
  -4  16   8   60.41   21.90
   4 -16   8   56.47   22.35
  -4  16   8   56.66   22.19
   4  16  -8   65.07   21.78
   4 -16   7  107.23   23.38
   4  16  -7   88.24   18.57
  -4  16   7  106.94   18.71
  -4  16   7   86.10   18.76
  -4  16   6   86.22   13.67
  -4  16   6   81.82   18.63
   4  16  -6   85.82   13.31
  -4  16   5  805.30   25.90
  -4  16   5  850.12   26.12
   4  16  -5  903.29   22.79
  -4  16   4   12.09   17.52
   4  16  -4    7.38   17.47
  -4  16   4   11.77   21.46
  -4  16   3  339.10   27.28
   4  16  -3  342.73   19.54
  -4  16   3  309.07   30.09
   4  16  -2  114.86   11.34
   4  16  -1  480.80   17.80
  -4 -16  -1  464.87   14.55
  -4 -16   0   12.14   14.37
   4  14 -13  152.56   32.00
  -4  14  13  153.24   23.11
   4 -14  13  186.61   31.74
   4  14 -12   78.13   26.68
   4 -14  12   58.40   19.19
  -4  14  12   60.24   19.09
   4  14 -11   12.99   15.91
   4 -14  11   17.07   22.22
  -4  14  11   15.81   15.71
   4  14 -10   49.91   15.77
   4 -14  10   60.90   22.13
  -4  14  10   59.66   21.87
   4 -14   9  418.51   22.02
   4  14  -9  443.27   20.36
  -4  14   9  414.63   20.62
   4 -14   8  187.39   19.69
  -4  14   8  183.08   18.86
   4  14  -8  187.25   18.63
   4 -14   7   34.53   17.72
   4  14  -7   36.80   17.34
  -4  14   7   27.79   17.66
   4 -14   6  220.79   18.61
   4  14  -6  211.90   12.01
  -4  14   6  214.12   16.56
   4 -14   5 1041.18   48.76
  -4  14   5 1028.38   24.53
   4 -14   5  892.03   48.31
   4  14  -5  957.54   17.79
  -4  14   5  959.70   24.10
   4  14  -4   88.31   10.93
  -4  14   4   86.93   15.44
  -4  14   4   83.42   15.40
  -4  14   3  266.58   21.82
  -4  14   3  263.54   19.02
   4  14  -3  273.55   16.10
  -4  14   2  685.46   43.37
   4  14  -2  613.52   15.51
  -4 -14  -2  632.06   15.56
  -4  14   2  565.72   44.76
  -4 -14  -1 1108.74   18.98
   4  14  -1 1094.00   18.97
  -4 -14   0    4.81   14.35
   4 -12  14   25.44   21.61
  -4  12  14   26.94   21.57
   4  12 -14   10.72   22.01
   4  12 -13  110.74   19.43
   4 -12  13  114.62   26.86
  -4  12  13  125.09   26.50
   4  12 -12  222.21   17.05
   4 -12  12  221.53   23.43
  -4  12  12  237.79   17.08
   4  12 -11   66.57   15.30
  -4  12  11   56.87   15.48
   4 -12  11   55.77   21.62
  -4  12  10   20.67   12.78
   4  12 -10   19.45   12.51
   4 -12  10   18.29   12.69
   4  12  -9  710.04   16.97
   4 -12   9  676.20   18.95
  -4  12   9  715.81   21.86
   4 -12   8  279.40   17.23
  -4  12   8  239.82   12.82
   4  12  -8  271.87   17.19
   4 -12   7   36.71   14.58
   4  12  -7   40.80   10.05
  -4  12   7   33.66   10.48
   4 -12   6  239.77   17.67
   4  12  -6  251.77   15.69
  -4  12   6  232.61   16.48
   4 -12   5  890.09   30.42
   4  12  -5  928.68   20.03
  -4  12   5  842.38   22.48
   4  12  -4  876.94   17.04
   4 -12   4  939.27   51.01
  -4  12   4  823.12   20.92
   4  12  -3  355.91   16.69
  -4  12   3  357.96   19.70
  -4  12   3  337.84   22.07
  -4 -12  -2   11.71   14.07
   4  12  -2    8.97   10.01
  -4  12   2   11.10   20.01
  -4  12   2   12.64   17.36
   4  12  -1  766.37   15.60
  -4 -12  -1  791.44   15.69
  -4 -12   0  332.81   11.76
   4 -10  14  105.62   19.61
   4  10 -14  109.90   19.47
  -4  10  14  123.10   19.29
   4  10 -13  260.59   23.19
   4 -10  13  255.00   23.42
  -4  10  13  249.48   16.93
   4  10 -12  183.64   21.92
   4 -10  12  164.73   22.47
  -4  10  12  166.97   16.14
   4  10 -11  189.08   18.64
   4 -10  11  181.20   14.20
  -4  10  11  173.94   14.00
   4  10 -10  168.64   13.44
  -4  10  10  173.14   18.45
   4 -10  10  163.33   13.84
   4  10  -9  944.93   19.37
   4 -10   9  807.44   18.03
  -4  10   9  908.82   17.51
  -4  10   8 1036.27   20.96
   4 -10   8  993.58   22.47
   4  10  -8  967.24   16.55
   4  10  -7   60.67   14.04
   4 -10   7   50.42   14.53
  -4  10   7   43.83   14.52
   4  10  -6  239.02   15.42
   4 -10   6  230.84   16.86
  -4  10   6  233.48   16.08
   4  10  -5  829.52   18.34
  -4  10   5  740.10   19.33
   4 -10   5  767.86   22.84
   4  10  -4  385.80   11.88
   4 -10   4  364.37   21.49
  -4  10   4  344.83   15.96
   4  10  -3  880.87   18.05
  -4  10   3  832.44   23.30
   4  10  -2  644.87   14.74
  -4  10   2  625.23   25.87
  -4 -10  -2  654.58   16.51
  -4 -10  -1  626.98   14.58
   4  10  -1  652.76   14.76
  -4 -10   0  386.53   14.49
   4   8 -15   67.13   26.76
  -4   8  15   68.36   26.70
  -4  -8 -15   65.76   19.46
   4  -8  15   70.37   27.19
  -4  -8 -14   79.30   16.50
   4   8 -14   80.78   16.16
  -4   8  14   95.48   22.42
   4  -8  14   72.32   16.50
  -4   8  13   55.61   21.60
   4  -8  13   50.81   15.57
  -4  -8 -13   59.78   15.64
   4   8 -13   57.11   15.33
  -4  -8 -12  109.08   13.27
  -4   8  12   93.61   13.18
   4   8 -12  115.08   18.19
   4  -8  12  109.03   18.26
   4   8 -11  105.21   17.75
  -4  -8 -11  105.48   18.41
  -4   8  11  127.41   12.98
   4  -8  11  121.26   18.27
   4   8 -10  216.59   11.68
  -4  -8 -10  225.33   15.82
  -4   8  10  213.38   15.56
   4  -8  10  202.12   15.96
   4   8  -9  416.09   16.32
   4  -8   9  390.91   17.30
  -4   8   9  394.85   13.34
   4   8  -8  624.16   17.58
   4  -8   8  595.25   16.07
  -4   8   8  617.04   18.19
   4   8  -7   39.01   13.90
   4  -8   7   31.24   14.40
  -4   8   7   41.44   14.13
   4  -8   6 1481.92   26.01
   4   8  -6 1599.52   21.17
  -4   8   6 1487.17   23.41
   4  -8   5 1114.54   24.82
  -4   8   5 1115.88   21.75
   4   8  -5 1126.52   17.41
   4   8  -4 2097.39   23.13
  -4   8   4 2102.56   29.85
   4  -8   4 2054.29   35.92
   4   8  -3  509.51   15.60
   4  -8   3  454.02   25.43
  -4   8   3  476.11   18.49
  -4  -8  -3  478.37   15.22
   4  -8   3  485.00   24.70
  -4  -8  -2 1144.63   18.27
  -4   8   2 1132.15   29.25
   4   8  -2 1234.01   20.67
  -4   8   1 1181.19   41.16
  -4  -8  -1 1224.50   19.10
   4   8  -1 1252.36   19.39
  -4  -8   0 1567.81   22.79
  -4  -6 -16   15.32   21.95
   4   6 -16    5.39   21.76
   4   6 -15   59.19   26.25
   4  -6  15   47.18   18.95
  -4  -6 -15   40.80   26.71
  -4   6  15   55.77   26.03
   4   6 -14  150.06   16.18
  -4  -6 -14  153.70   16.79
  -4   6  14  168.65   22.34
   4  -6  14  165.56   22.85
  -4  -6 -13  185.51   14.00
   4   6 -13  176.39   18.82
  -4   6  13  186.77   13.63
   4  -6  13  177.54   13.95
   4   6 -12  333.86   19.00
   4  -6  12  345.44   19.66
  -4  -6 -12  346.06   14.70
  -4   6  12  335.77   14.40
  -4  -6 -11  188.13   15.49
   4   6 -11  198.29   15.31
   4  -6  11  187.56   11.96
  -4   6  11  192.32   16.73
   4   6 -10  538.27   17.08
   4  -6  10  480.95   14.41
  -4   6  10  512.93   13.79
  -4  -6 -10  473.79   13.83
   4   6  -9  674.94   14.78
  -4  -6  -9  636.48   14.70
   4  -6   9  665.59   18.86
  -4   6   9  706.88   18.23
   4   6  -8 1199.24   17.85
   4  -6   8 1135.95   19.56
  -4   6   8 1188.63   21.07
  -4  -6  -8 1216.51   20.54
   4  -6   7  355.85   12.71
  -4   6   7  381.84   14.30
   4   6  -7  366.98   11.42
   4  -6   6  219.25   11.42
   4   6  -6  223.34   10.11
  -4   6   6  228.34   13.21
   4   6  -5 1766.63   21.21
  -4   6   5 1722.15   23.71
   4  -6   5 1681.50   26.44
  -4   6   4 3216.15   34.80
   4  -6   4 2945.67   39.19
   4   6  -4 3155.97   29.34
   4   6  -3  515.67   15.91
   4  -6   3  483.16   20.97
   4  -6   3  476.91   20.85
  -4  -6  -3  488.59   13.34
  -4   6   3  492.09   16.19
  -4  -6  -2 1935.58   23.68
  -4   6   2 1969.05   34.96
   4  -6   2 1919.03   45.59
   4  -6   2 1889.36   44.68
   4   6  -2 1982.73   24.16
   4   6  -1 1473.79   22.99
  -4   6   1 1393.18   35.54
   4  -6   1 1420.83   47.80
  -4  -6  -1 1407.56   21.00
   4  -6   1 1358.66   47.89
  -4  -6   0 6567.64   44.29
  -4   6   0 6584.84   96.16
   4   4 -16   22.23   19.00
   4  -4  16   36.20   18.99
  -4  -4 -16   32.01   26.79
  -4   4  16   42.21   18.70
   4  -4  15   56.23   24.80
  -4   4  15   57.44   18.49
  -4  -4 -15   74.67   16.34
   4   4 -15   70.06   18.56
   4  -4  14  495.51   24.18
  -4  -4 -14  460.59   17.97
   4   4 -14  515.05   23.57
  -4   4  14  462.92   17.77
   4   4 -13   51.23   12.86
   4  -4  13   51.97   18.00
  -4  -4 -13   31.95   18.13
  -4   4  13   39.80   12.71
   4  -4  12  112.31   13.30
   4   4 -12  105.51   17.71
  -4  -4 -12  103.84   18.02
  -4   4  12  104.39   17.65
   4   4 -11  260.28   15.43
  -4  -4 -11  267.72   15.82
   4  -4  11  252.98   12.31
  -4   4  11  237.91   11.81
   4  -4  10  372.70   16.73
  -4  -4 -10  360.92   12.92
   4   4 -10  382.08   16.21
  -4   4  10  361.32   12.65
   4   4  -9  377.51   12.71
   4  -4   9  372.08   16.92
  -4  -4  -9  363.49   13.08
  -4   4   9  384.44   16.45
   4   4  -8 1321.20   19.29
  -4  -4  -8 1307.58   17.73
   4  -4   8 1219.73   18.88
  -4   4   8 1272.30   17.80
   4  -4   7  378.71   14.82
  -4  -4  -7  375.29   11.83
  -4   4   7  400.66   12.02
   4   4  -7  408.87   13.89
  -4  -4  -6  825.61   17.65
   4  -4   6  846.27   19.37
  -4   4   6  849.48   16.25
   4   4  -6  861.91   15.40
   4  -4   5 1774.28   27.07
  -4   4   5 1804.88   23.62
   4   4  -5 1834.59   23.22
   4  -4   4 3747.86   40.58
   4   4  -4 3776.36   31.64
  -4   4   4 3782.80   35.87
  -4   4   3   33.09   11.45
  -4  -4  -3   55.42    8.75
   4  -4   3   35.31   12.44
   4  -4   3   33.05   12.18
   4   4  -3   34.03    8.35
   4  -4   2  472.47   20.64
   4   4  -2  485.63   16.34
  -4  -4  -2  483.47   16.06
  -4   4   2  482.19   18.80
   4  -4   2  465.73   20.69
   4   4  -1  201.82   11.10
  -4   4   1  195.38   15.56
  -4  -4  -1  197.10   13.71
   4  -4   1  192.56   16.97
  -4  -4   0 2474.08   28.64
  -4   4   0 2492.53   43.70
   4  -2  16   48.81   19.45
   4   2 -16   56.09   19.00
  -4   2  16   59.66   26.64
  -4  -2 -16   47.63   26.76
   4  -2  15   33.55   15.87
   4   2 -15   32.15   22.12
  -4  -2 -15   28.35   15.94
  -4   2  15   47.95   22.03
  -4  -2 -14  299.75   23.05
   4   2 -14  306.39   22.74
   4  -2  14  306.99   17.12
  -4   2  14  302.24   16.84
   4  -2  13   26.64   12.77
  -4  -2 -13   32.24   12.75
   4   2 -13   24.33   12.49
  -4   2  13   26.51   12.66
   4  -2  12  234.25   14.01
  -4   2  12  260.88   18.23
   4   2 -12  253.63   18.40
  -4  -2 -12  253.05   13.79
   4  -2  11   92.14   14.79
  -4  -2 -11   94.21   10.75
   4   2 -11   77.74   10.45
  -4   2  11   87.73   10.61
   4   2 -10  893.96   15.96
   4  -2  10  878.68   16.69
  -4  -2 -10  914.15   19.36
  -4   2  10  909.33   16.25
  -4  -2  -9  233.62   11.88
   4   2  -9  258.31   11.94
   4  -2   9  235.90   15.79
  -4   2   9  253.60   11.81
  -4  -2  -8  926.88   15.66
   4  -2   8  923.56   18.22
   4   2  -8  944.27   17.23
  -4   2   8  979.26   17.77
   4   2  -7  368.47   13.66
  -4  -2  -7  364.85   14.13
   4  -2   7  355.59   12.10
  -4   2   7  379.52   14.14
   4   2  -6 1172.95   17.80
   4  -2   6 1131.51   20.72
  -4   2   6 1197.19   18.36
  -4  -2  -6 1178.84   18.19
   4  -2   5  238.64   14.18
  -4   2   5  227.92   10.85
  -4  -2  -5  231.76   10.93
   4   2  -5  234.10   10.76
  -4   2   4 4075.24   36.61
   4  -2   4 4040.88   39.13
   4  -2   4 4034.98   39.25
   4   2  -4 4155.15   33.76
   4  -2   3 1186.31   24.72
   4  -2   3 1151.05   24.62
  -4   2   3 1191.90   21.67
   4   2  -3 1195.72   21.93
   4   2  -2 1601.00   25.12
   4  -2   2 1457.01   27.58
  -4  -2  -2 1545.48   25.22
  -4   2   2 1546.07   27.46
   4  -2   2 1477.73   28.93
  -4   2   1 1017.48   24.85
   4   2  -1 1013.41   20.30
  -4  -2  -1  961.63   19.92
   4  -2   1  975.75   25.73
  -4  -2   014521.70   75.12
  -4   2   014820.79   92.62
   4   0 -16    2.63   18.65
  -4   0 -16   18.59   18.75
  -4   0 -15   -0.09   15.63
   4   0 -15    4.23   21.76
  -4   0 -14  358.47   23.24
   4   0 -14  355.77   22.86
   4   0 -13   48.13   17.63
  -4   0 -13   45.14   12.90
   4   0 -12  523.14   15.48
  -4   0 -12  530.91   15.59
  -4   0 -11    4.28    9.88
   4   0 -11   13.78   13.73
   4   0 -10  310.84   12.29
  -4   0 -10  319.00   12.56
  -4   0  -9    1.45   14.22
   4   0  -9    4.97    9.82
   4   0  -8  604.37   13.34
  -4   0  -8  617.85   13.73
   4   0  -7   13.41   10.92
  -4   0  -7   11.90   11.15
   4   0  -6  655.87   16.52
  -4   0  -6  643.84   16.62
  -4   0  -5 1648.62   22.59
   4   0  -5 1686.55   21.84
   4   0  -4 4037.90   34.75
   4   0  -3 3273.74   33.02
   4   0  -2   93.26   12.92
  -4   0  -2   91.91   10.12
   4   0  -1  167.38   12.74
  -4   0  -1  172.32   12.67
  -4   0   0 9243.49   65.38
   3  23  -2   52.58   31.73
   3  23  -2   58.24   31.33
   3  23  -1  145.04   31.78
   3  23  -1  128.80   31.92
   3  21  -7   56.53   31.67
  -3  21   7   49.89   38.14
  -3  21   7   62.86   30.93
  -3  21   6  115.49   28.17
  -3  21   6  124.48   27.77
   3  21  -6  127.06   27.96
  -3  21   5   73.22   33.36
   3  21  -5   70.61   19.34
  -3  21   5   67.20   32.88
  -3  21   4   62.60   38.34
   3  21  -4   57.62   26.77
  -3  21   4   59.70   32.90
   3  21  -3  148.10   25.43
   3  21  -2  224.30   23.71
   3  21  -1   48.82   16.65
   3  21  -1   69.24   22.66
   3  19  -9   39.71   27.08
  -3  19   9   25.62   26.84
  -3  19   9   28.39   26.84
   3 -19   9   32.95   33.16
   3  19  -8   43.93   26.85
   3 -19   8   40.23   27.11
  -3  19   8   40.57   26.61
  -3  19   8   33.96   19.27
  -3  19   7  115.79   23.16
   3  19  -7  123.12   23.11
  -3  19   7  117.24   23.31
   3 -19   7  127.48   41.66
  -3  19   6  442.57   26.21
  -3  19   6  444.76   25.86
   3  19  -6  495.27   25.11
  -3  19   5   52.31   22.48
   3  19  -5   56.12   16.03
  -3  19   5   59.54   22.23
  -3  19   4   38.70   26.92
   3  19  -4   47.26   21.81
  -3  19   4   39.74   22.15
  -3  19   3  137.03   24.91
  -3  19   3  119.73   24.56
   3  19  -3  145.48   20.76
   3  19  -2  115.96   13.96
   3  19  -1   82.19   18.32
   3 -17  11   23.20   26.95
  -3  17  11   30.27   26.93
  -3  17  11   27.82   19.23
   3  17 -11   10.81   19.53
   3 -17  10   62.33   26.87
  -3  17  10   58.85   26.93
   3  17 -10   63.24   19.32
  -3  17  10   79.19   19.23
   3  17  -9  127.44   23.05
  -3  17   9  113.38   23.17
  -3  17   9  124.66   22.88
   3 -17   9  123.94   23.34
   3  17  -8   99.11   16.28
  -3  17   8   89.65   16.38
  -3  17   8  103.06   22.40
   3 -17   8  100.97   22.84
   3  17  -7   28.49   15.40
  -3  17   7   26.06   21.81
   3 -17   7   24.46   21.83
  -3  17   7   19.45   21.70
  -3  17   6  148.25   19.05
  -3  17   6  135.54   19.32
   3 -17   6  148.78   24.56
   3  17  -6  143.35   18.74
  -3  17   5  101.43   18.96
   3  17  -5   88.64   13.56
  -3  17   5  104.99   18.75
  -3  17   4   45.21   21.91
  -3  17   4   46.00   21.84
   3  17  -4   39.94   12.75
  -3  17   3   66.29   18.76
   3  17  -3   69.90   17.88
  -3  17   3   72.94   22.41
  -3  17   2  613.43   38.88
  -3  17   2  520.41   35.81
   3  17  -2  577.70   17.38
   3  17  -1  227.82   14.39
  -3 -17   0  104.18   18.25
   3  15 -12  141.62   27.73
   3 -15  12  176.75   27.61
  -3  15  12  131.59   19.79
  -3  15  11    2.34   15.78
   3  15 -11   -6.88   24.51
   3 -15  11    1.77   15.68
  -3  15  10  181.51   22.88
   3 -15  10  193.36   23.28
   3  15 -10  183.88   16.92
   3  15  -9  172.07   20.95
   3 -15   9  171.67   21.31
  -3  15   9  170.79   20.93
   3 -15   8  326.74   21.11
   3  15  -8  317.41   15.00
  -3  15   8  336.74   20.40
  -3  15   8  303.74   20.16
  -3  15   7   17.12   17.80
  -3  15   7   22.03   17.67
   3 -15   7   15.53   17.95
   3  15  -7   21.16   12.49
  -3  15   6  397.76   16.78
   3  15  -6  467.39   20.31
  -3  15   6  447.71   21.13
   3 -15   6  455.25   27.03
  -3  15   5   99.58   15.50
   3 -15   5   99.94   21.97
  -3  15   5  103.17   15.48
   3  15  -5  114.68   15.01
  -3  15   4  101.75   15.55
  -3  15   4   95.87   15.63
   3  15  -4   97.83   11.15
   3  15  -3   88.27   15.02
  -3  15   3   86.78   18.78
  -3  15   3   85.78   15.80
  -3  15   2 1365.64   38.74
  -3  15   2 1497.98   39.03
   3  15  -2 1475.60   24.39
  -3 -15  -1  292.61   13.06
   3  15  -1  297.26   16.61
  -3 -15   0   36.11   14.46
  -3  13  13   43.63   18.72
   3  13 -13   43.56   19.13
   3 -13  13   49.09   18.86
   3 -13  12  376.18   18.84
   3  13 -12  407.76   18.38
  -3  13  12  396.09   24.12
  -3  13  11   50.16   21.99
   3  13 -11   61.66   15.63
   3 -13  11   47.81   15.66
  -3  13  10  106.66   18.53
   3  13 -10  126.02   18.37
   3 -13  10  113.07   18.71
   3  13  -9  363.01   15.02
  -3  13   9  348.76   15.22
   3 -13   9  362.32   20.64
   3  13  -8  734.84   21.24
  -3  13   8  653.26   17.66
   3 -13   8  669.85   19.28
  -3  13   7  254.26   16.53
   3 -13   7  265.50   17.56
   3  13  -7  278.20   16.13
  -3  13   6  607.46   19.59
   3  13  -6  620.75   18.54
   3 -13   6  605.83   22.22
   3  13  -5  770.12   19.43
  -3  13   5  687.25   18.18
  -3  13   5  761.42   21.46
   3 -13   5  759.18   27.70
  -3  13   4  237.06   17.34
   3  13  -4  260.08   12.50
   3 -13   4  252.69   23.04
  -3  13   4  252.01   17.19
  -3  13   3  135.71   16.25
  -3  13   3  144.88   16.30
   3  13  -3  144.89   11.46
  -3  13   2 1097.10   31.64
   3  13  -2 1190.92   22.38
  -3 -13  -2 1134.98   19.42
  -3  13   2 1181.33   31.58
   3  13  -1  306.58   16.48
  -3  13   1  325.07   32.35
  -3 -13  -1  307.83   16.63
  -3  13   1  272.29   31.69
  -3 -13   0  493.56   18.02
   3 -11  14   30.10   18.93
  -3  11  14   24.72   26.39
   3  11 -14   42.38   26.61
  -3 -11 -14   38.09   26.90
   3 -11  13   89.84   22.61
   3  11 -13   71.61   16.27
  -3 -11 -13   79.28   16.45
  -3  11  13   80.68   16.20
   3  11 -12  303.33   17.02
  -3 -11 -12  291.83   17.17
   3 -11  12  282.84   23.23
  -3  11  12  305.36   22.88
  -3  11  11  342.73   19.58
   3  11 -11  322.95   14.95
   3 -11  11  337.39   19.90
   3 -11  10   73.95   17.87
   3  11 -10   77.36   12.82
  -3  11  10   69.25   17.82
  -3  11   9  181.88   15.49
   3 -11   9  180.13   15.83
   3  11  -9  189.12   15.49
   3  11  -8  701.52   18.37
   3 -11   8  682.60   20.13
  -3  11   8  664.36   18.84
  -3  11   7  299.44   16.62
   3 -11   7  283.51   17.04
   3  11  -7  294.18   16.06
  -3  11   6  731.10   20.43
   3 -11   6  781.96   22.56
   3  11  -6  811.06   19.16
  -3  11   5  801.50   21.44
   3 -11   5  865.50   26.97
   3  11  -5  890.19   19.97
  -3  11   4 1199.25   24.42
   3 -11   4 1253.91   33.02
   3  11  -4 1283.91   20.99
  -3  11   3  820.35   23.14
  -3  11   3  886.57   23.47
   3 -11   3  908.09   41.16
   3  11  -3  850.92   16.59
  -3  11   2 2434.02   41.95
   3  11  -2 2395.21   26.33
  -3  11   2 2380.83   43.26
  -3 -11  -2 2433.19   26.16
   3  11  -1  206.87   13.25
  -3 -11  -1  198.34   13.14
  -3  11   1  216.18   23.08
  -3  11   1  185.25   22.67
  -3 -11   0  314.17   14.25
   3   9 -15  141.18   27.22
  -3  -9 -15  114.01   27.40
   3  -9  15  134.46   19.64
  -3   9  15  127.30   19.37
  -3  -9 -14  141.07   23.11
   3  -9  14  125.88   16.54
  -3   9  14  146.14   16.17
   3   9 -14  112.70   16.44
   3   9 -13   18.81   21.77
  -3  -9 -13   11.37   22.10
   3  -9  13   30.57   15.46
  -3   9  13   32.14   21.41
   3   9 -12  288.30   19.12
  -3  -9 -12  273.73   19.62
   3  -9  12  250.80   14.79
  -3   9  12  256.08   19.05
   3  -9  11  280.46   19.35
   3   9 -11  269.60   18.95
  -3  -9 -11  271.10   14.30
  -3   9  11  273.55   14.13
  -3   9  10  223.85   12.04
   3   9 -10  241.52   15.57
  -3  -9 -10  222.11   12.02
   3  -9  10  240.18   16.08
   3   9  -9  298.31   12.36
  -3   9   9  280.34   12.54
  -3  -9  -9  280.31   12.28
   3  -9   9  273.28   12.92
   3   9  -8  587.09   14.41
  -3   9   8  566.65   14.89
   3  -9   8  580.81   18.99
  -3   9   7  183.21   15.41
   3   9  -7  187.84   11.54
   3  -9   7  182.26   15.86
  -3   9   6 1195.59   19.69
   3   9  -6 1220.79   18.06
   3  -9   6 1189.58   22.17
  -3   9   5  427.60   16.06
   3   9  -5  446.32   12.67
   3  -9   5  428.75   17.69
  -3   9   4  835.71   20.82
   3  -9   4  875.15   24.95
   3   9  -4  904.55   18.30
  -3   9   3 1960.17   32.49
   3   9  -3 2078.39   25.70
   3  -9   3 2107.94   46.77
  -3   9   2 2415.63   41.38
  -3  -9  -2 2470.38   27.94
   3   9  -2 2446.90   27.16
   3   9  -1  748.82   16.25
  -3   9   1  796.97   35.17
  -3   9   1  711.59   33.74
  -3  -9  -1  720.37   16.10
  -3  -9   0 1118.61   19.30
  -3   7  16   37.31   21.81
   3   7 -15  277.88   19.94
  -3  -7 -15  261.81   20.11
   3  -7  15  255.15   27.57
  -3   7  15  290.50   19.85
   3   7 -14   13.76   15.57
  -3  -7 -14    7.52   22.14
   3  -7  14   12.19   15.64
  -3   7  14    8.22   21.63
   3  -7  13   31.71   12.74
   3   7 -13   28.68   17.77
  -3  -7 -13   22.88   18.29
  -3   7  13   17.35   17.88
   3  -7  12  273.13   19.35
  -3   7  12  273.26   18.72
  -3  -7 -12  287.04   19.22
   3   7 -12  291.02   18.88
   3   7 -11  582.13   14.23
  -3  -7 -11  556.60   14.15
  -3   7  11  554.16   14.11
   3  -7  11  588.87   18.29
  -3  -7 -10  135.38   11.28
   3  -7  10  136.85   15.20
   3   7 -10  133.21   10.90
  -3   7  10  121.16   10.97
  -3   7   9  755.11   18.61
   3   7  -9  769.53   18.41
  -3  -7  -9  712.22   15.39
   3  -7   9  713.63   16.20
  -3   7   8 1058.61   20.34
   3   7  -8 1050.61   19.90
   3  -7   8 1006.27   18.97
  -3  -7  -8 1030.35   19.93
   3  -7   7 1604.08   24.30
  -3   7   7 1520.74   20.54
  -3  -7  -7 1540.97   19.37
   3   7  -7 1632.15   21.46
   3  -7   6  432.70   16.11
  -3   7   6  418.40   12.96
   3   7  -6  429.86   14.39
  -3   7   5  550.72   15.00
   3   7  -5  581.64   13.83
   3  -7   5  540.11   16.48
  -3   7   4 1547.15   25.83
   3   7  -4 1502.60   20.88
   3  -7   4 1535.20   29.89
   3   7  -3 1424.95   22.60
   3  -7   3 1388.58   34.59
  -3   7   3 1391.90   27.25
   3  -7   2 3440.48   76.91
   3  -7   2 2968.21   77.77
   3   7  -2 3171.32   31.53
  -3  -7  -2 3059.45   30.55
  -3   7   2 3154.74   45.83
   3   7  -1 3160.06   31.78
  -3  -7  -1 3125.16   32.58
  -3   7   1 3120.61   61.41
  -3  -7   0  560.57   17.04
  -3  -5 -16   95.18   19.51
   3   5 -16   97.47   19.65
  -3   5  16   71.20   19.49
   3  -5  16  111.81   19.46
  -3  -5 -15   31.11   22.76
   3   5 -15   64.64   22.21
  -3   5  15   51.71   16.02
   3  -5  15   42.09   22.85
  -3  -5 -14   39.29   15.49
  -3   5  14   33.77   15.02
   3   5 -14   38.83   15.15
   3  -5  14   29.84   15.55
  -3  -5 -13  105.99   18.42
   3   5 -13  102.01   13.04
  -3   5  13  105.68   13.00
   3  -5  13  103.09   18.37
   3  -5  12  382.86   14.93
   3   5 -12  360.39   14.48
  -3  -5 -12  391.93   19.59
  -3   5  12  394.36   14.79
  -3   5  11  568.86   14.24
   3   5 -11  594.68   17.47
  -3  -5 -11  604.46   17.72
   3  -5  11  571.67   18.00
   3  -5  10  114.67   11.30
   3   5 -10  110.42   14.80
  -3  -5 -10  111.15   11.07
  -3   5  10  111.20   10.77
   3  -5   9   60.60   14.52
   3   5  -9   55.27   10.28
  -3  -5  -9   55.07   14.37
  -3   5   9   45.83   14.18
   3   5  -8  620.86   15.36
   3  -5   8  585.89   14.19
  -3  -5  -8  606.64   15.56
  -3   5   8  607.87   13.72
   3   5  -7 1594.57   21.33
  -3   5   7 1623.27   22.23
   3  -5   7 1527.80   21.90
  -3  -5  -7 1518.20   19.47
  -3  -5  -6  882.39   16.07
   3  -5   6  921.86   20.11
   3   5  -6  905.93   16.15
  -3   5   6  926.47   18.79
   3  -5   5  435.27   16.94
  -3  -5  -5  433.51   15.17
   3   5  -5  458.40   15.09
  -3   5   5  438.64   13.47
   3  -5   4 2386.46   35.00
   3   5  -4 2440.82   26.62
  -3   5   4 2429.24   31.00
  -3   5   3 1377.37   26.46
   3   5  -3 1391.02   22.88
   3  -5   3 1301.89   30.64
   3  -5   2  726.77   28.78
   3   5  -2  753.28   18.93
   3  -5   2  695.94   28.60
  -3   5   2  751.52   23.58
  -3  -5  -2  752.78   18.65
   3   5  -1 2343.81   29.03
  -3  -5  -1 2258.06   28.34
  -3   5   1 2318.44   47.69
   3  -5   1 2362.58   70.26
   3  -5   1 2224.16   69.21
  -3  -5   0  447.07   14.47
  -3   5   0  427.35   32.35
   3   3 -16   -7.17   18.79
  -3  -3 -16    7.27   18.75
  -3   3  16   24.31   18.43
   3  -3  16   20.20   26.50
   3   3 -15  124.27   16.15
  -3  -3 -15  133.23   16.39
  -3   3  15  131.44   22.30
   3  -3  15  121.99   16.31
   3   3 -14  198.86   16.04
   3  -3  14  184.53   16.70
  -3  -3 -14  221.90   22.49
  -3   3  14  203.25   22.20
   3  -3  13   90.26   18.34
   3   3 -13  109.44   17.76
  -3   3  13  108.78   17.79
  -3  -3 -13  104.14   13.15
   3  -3  12  216.71   18.67
   3   3 -12  190.10   13.33
  -3  -3 -12  187.66   17.02
  -3   3  12  205.40   13.37
   3  -3  11  938.47   19.81
   3   3 -11  958.33   19.00
  -3  -3 -11  962.66   19.51
  -3   3  11  903.59   16.24
   3   3 -10  199.08   11.33
   3  -3  10  185.55   11.63
  -3  -3 -10  205.13   15.51
  -3   3  10  188.98   15.21
   3  -3   9  176.50   15.36
   3   3  -9  181.79   11.17
  -3  -3  -9  167.24   11.44
  -3   3   9  177.11   11.13
   3  -3   8  208.00   13.11
   3   3  -8  206.74   12.50
  -3  -3  -8  194.68   10.02
  -3   3   8  206.16   12.45
  -3  -3  -7 1834.69   21.51
   3  -3   7 1754.64   22.65
   3   3  -7 1866.76   22.58
  -3   3   7 1815.62   21.50
   3  -3   6  505.36   14.25
  -3  -3  -6  501.50   13.49
  -3   3   6  514.13   13.56
   3   3  -6  491.73   12.93
   3  -3   5 1249.77   21.74
  -3  -3  -5 1281.27   19.90
  -3   3   5 1319.02   22.02
   3   3  -5 1310.69   19.61
  -3  -3  -4  619.50   15.54
  -3   3   4  668.40   18.32
   3  -3   4  643.65   19.70
   3   3  -4  671.32   15.67
   3  -3   3 4600.38   48.93
   3   3  -3 4627.45   39.05
  -3   3   3 4766.81   45.34
   3   3  -2 1911.45   27.39
   3  -3   2 1847.77   36.54
   3  -3   2 1773.24   36.92
  -3   3   2 1863.19   33.63
  -3  -3  -2 1826.20   26.66
   3   3  -1 1058.74   22.50
  -3  -3  -1 1000.17   21.02
   3  -3   1 1010.60   32.27
  -3   3   1 1004.56   29.17
  -3   3   0  520.74   24.65
  -3  -3   0  510.85   16.05
   3   1 -16    5.00   18.56
   3  -1  16   -6.61   26.54
  -3  -1 -16   13.59   18.67
  -3   1  16    9.16   26.11
   3  -1  15   60.81   16.09
   3   1 -15   66.82   15.62
  -3   1  15   63.52   22.08
  -3  -1 -15   65.88   15.87
   3  -1  14  126.22   13.49
  -3  -1 -14  119.17   13.54
   3   1 -14  111.28   13.31
  -3   1  14  132.49   18.24
   3  -1  13  173.26   13.78
   3   1 -13  188.12   13.44
  -3   1  13  196.56   13.53
  -3  -1 -13  195.47   18.55
   3  -1  12   33.26   10.37
   3   1 -12   47.94   14.27
  -3  -1 -12   38.26   10.41
  -3   1  12   41.04   10.30
   3  -1  11  408.65   13.27
   3   1 -11  426.98   13.06
  -3  -1 -11  424.16   13.15
  -3   1  11  451.91   16.50
   3  -1  10  174.32   15.32
  -3  -1 -10  188.84   15.08
   3   1 -10  187.43   14.90
  -3   1  10  177.59   11.26
   3   1  -9   35.57    8.06
   3  -1   9   30.37    8.12
  -3  -1  -9   28.85    8.24
  -3   1   9   34.58    8.05
   3   1  -8  293.20   10.81
   3  -1   8  297.36   11.18
  -3  -1  -8  310.85   13.70
  -3   1   8  322.22   10.93
  -3  -1  -7 2940.11   28.53
   3  -1   7 2877.98   27.51
   3   1  -7 3037.98   27.78
  -3   1   7 3152.88   28.68
   3   1  -6  875.70   17.94
   3  -1   6  847.79   18.69
  -3  -1  -6  824.75   16.30
  -3   1   6  866.58   18.16
  -3  -1  -5  878.19   19.11
   3  -1   5  840.48   17.64
  -3   1   5  872.00   16.98
   3   1  -5  864.86   16.84
   3  -1   4 1165.25   23.31
  -3  -1  -4 1126.22   21.90
  -3   1   4 1143.52   20.35
   3   1  -4 1126.78   20.00
   3  -1   3 5548.56   49.51
  -3   1   3 5830.76   47.80
   3   1  -3 5857.04   46.64
  -3   1   2  368.12   16.29
  -3  -1  -2  351.88   14.11
   3  -1   2  338.17   15.19
   3   1  -2  362.83   15.66
   3  -1   2  351.60   16.83
   3  -1   1 4162.82   52.60
  -3   1   1 4219.81   50.69
   3   1  -1 4124.56   45.77
  -3  -1  -1 4281.20   46.15
  -3   1   0 6616.95   68.21
  -3  -1   0 6871.37   60.09
   2  22  -5   -7.51   27.24
  -2  22   5    3.11   32.88
  -2  22   5    1.81   26.86
  -2  22   4   19.19   32.88
  -2  22   4   25.72   33.00
   2  22  -4   27.63   26.89
   2  22  -3  171.67   27.96
  -2  22   3  178.67   40.43
   2  22  -3  175.26   28.21
  -2  22   3  154.96   35.06
   2  22  -2  233.37   28.95
   2  22  -2  282.07   28.48
   2  22  -1   20.76   26.51
   2  22  -1   25.10   26.55
   2  20  -8   97.59   27.82
  -2  20   8   70.60   19.85
  -2  20   8  111.02   27.02
   2 -20   8   99.67   34.25
  -2  20   7   54.25   26.50
   2 -20   7   48.35   32.93
   2  20  -7   43.81   19.29
  -2  20   7   29.25   19.38
   2  20  -6  218.09   20.36
  -2  20   6  244.37   26.13
  -2  20   6  221.97   26.30
   2 -20   6  252.95   41.34
  -2  20   5   44.06   22.48
  -2  20   5   32.68   22.72
   2  20  -5   39.87   22.62
  -2  20   4   17.60   27.17
   2  20  -4   23.63   22.04
  -2  20   4   15.67   22.22
  -2  20   3  102.63   27.92
  -2  20   3  108.11   28.11
   2  20  -3  114.99   22.79
  -2  20   2  290.41   31.41
  -2  20   2  346.56   35.57
   2  20  -2  342.55   24.33
   2  20  -1    8.28   15.70
   2  20  -1   13.28   21.93
   2  18 -10  144.38   28.08
  -2  18  10  160.89   27.39
  -2  18  10  143.38   20.08
   2 -18  10  146.24   28.25
  -2  18   9   74.71   26.90
  -2  18   9   85.27   19.11
   2  18  -9   86.84   19.62
   2 -18   9   82.29   19.56
  -2  18   8  175.94   23.31
  -2  18   8  149.58   17.13
   2  18  -8  185.40   23.34
   2 -18   8  169.43   23.87
   2  18  -7   69.97   22.23
   2 -18   7   71.80   22.53
  -2  18   7   73.92   22.07
  -2  18   7   60.95   22.51
   2  18  -6  481.78   24.75
  -2  18   6  458.03   25.15
   2 -18   6  496.82   27.54
  -2  18   6  506.10   25.08
  -2  18   5   27.46   18.35
   2  18  -5   28.84   18.12
  -2  18   5   29.52   17.91
   2 -18   5   32.32   25.49
   2  18  -4  102.53   18.54
  -2  18   4   89.62   18.89
  -2  18   4   91.68   18.77
  -2  18   3   37.86   18.40
   2  18  -3   45.25   12.96
  -2  18   3   41.59   18.22
  -2  18   2  399.54   27.24
  -2  18   2  459.50   27.70
   2  18  -2  435.31   16.91
   2  18  -1   56.97   12.95
  -2  18   1   52.79   23.01
  -2  18   1   60.34   22.97
  -2  18   0   51.71   36.51
  -2  16  12  194.65   27.93
   2  16 -12  193.92   20.57
   2 -16  12  171.87   20.92
  -2  16  12  200.49   30.30
  -2  16  11   -0.77   19.00
  -2  16  11    8.73   18.68
   2  16 -11    6.62   18.77
   2 -16  11   13.01   26.19
   2 -16  10  143.73   22.94
  -2  16  10  135.74   16.80
  -2  16  10  133.35   23.02
   2  16 -10  120.97   16.78
   2 -16   9   71.41   22.29
   2  16  -9   81.61   22.05
  -2  16   9   71.81   15.95
  -2  16   9   75.83   22.15
   2 -16   8  326.33   21.08
  -2  16   8  313.15   20.25
   2  16  -8  305.35   15.50
  -2  16   8  305.41   20.18
   2  16  -7   85.24   13.37
  -2  16   7   79.91   13.50
   2 -16   7   86.06   18.69
  -2  16   7   84.97   13.40
  -2  16   6  676.21   22.84
  -2  16   6  728.92   22.89
   2 -16   6  707.49   29.08
   2  16  -6  703.27   22.56
  -2  16   5  231.63   15.27
   2  16  -5  257.54   19.46
  -2  16   5  250.49   19.64
   2 -16   5  254.99   21.12
   2 -16   4  118.83   19.71
  -2  16   4  110.35   15.86
   2  16  -4  131.35   15.47
  -2  16   4  112.99   15.72
  -2  16   3   17.43   17.41
  -2  16   3   10.30   14.62
   2  16  -3   12.31   14.46
  -2  16   2 1041.85   30.66
   2  16  -2 1071.49   20.66
  -2  16   2 1133.11   28.88
  -2  16   1   72.56   19.24
   2  16  -1   83.45   15.07
  -2  16   1   81.59   19.22
  -2  16   0   70.00   22.33
  -2  16   0   81.67   22.16
  -2 -16   0   77.65   15.06
  -2  14  13   35.08   26.90
   2  14 -13   57.20   19.41
   2 -14  13   51.30   19.27
  -2  14  12  359.22   20.24
   2  14 -12  353.33   20.80
   2 -14  12  356.26   26.39
  -2  14  11   42.95   15.61
   2  14 -11   46.74   22.32
   2 -14  11   51.97   22.01
  -2  14  10  112.75   18.55
   2  14 -10  104.11   13.74
   2 -14  10  100.75   20.46
  -2  14   9  171.82   14.28
   2  14  -9  191.56   14.01
   2 -14   9  197.10   19.32
   2  14  -8  291.64   14.80
   2 -14   8  300.26   20.27
  -2  14   8  292.41   19.51
  -2  14   8  304.61   19.70
   2  14  -7   54.09   10.66
  -2  14   7   48.75   10.83
   2 -14   7   58.93   14.95
  -2  14   7   67.33   14.90
  -2  14   6  747.69   20.61
   2 -14   6  779.19   23.11
  -2  14   6  802.60   20.85
   2  14  -6  785.27   19.95
   2 -14   5  216.29   17.40
  -2  14   5  200.00   16.43
  -2  14   5  214.20   16.38
   2  14  -5  223.30   16.00
  -2  14   4  186.86   12.94
  -2  14   4  205.16   16.37
   2 -14   4  212.38   20.67
   2  14  -4  196.45   15.75
   2 -14   3  204.77   21.43
  -2  14   3  206.80   16.90
  -2  14   3  183.54   13.18
   2  14  -3  219.78   16.02
  -2  14   2 1737.75   34.37
   2  14  -2 1902.77   27.72
  -2  14   2 1927.93   35.15
  -2 -14  -1  361.82   17.50
  -2  14   1  375.13   23.58
  -2  14   1  319.23   20.66
   2  14  -1  380.25   17.58
  -2 -14   0  214.58   12.66
  -2  14   0  195.36   22.48
  -2  14   0  220.67   22.31
   2  12 -14   22.76   26.96
   2 -12  14   10.36   19.04
  -2 -12 -14   13.23   19.20
  -2  12  14    8.34   18.84
   2  12 -13   33.57   18.50
   2 -12  13   31.23   15.89
  -2  12  13   11.00   15.95
  -2 -12 -13   17.09   16.27
   2  12 -12  399.49   17.79
   2 -12  12  380.59   18.21
  -2  12  12  401.68   23.41
  -2 -12 -12  350.89   17.69
  -2  12  11  103.06   13.42
   2  12 -11  113.12   13.63
  -2 -12 -11   98.84   13.50
   2 -12  11  105.69   18.46
  -2  12  10  201.85   18.82
   2  12 -10  201.61   13.99
   2 -12  10  207.09   18.86
   2 -12   9  239.42   18.91
  -2  12   9  224.02   13.98
   2  12  -9  213.29   14.06
   2  12  -8  673.47   15.69
  -2  12   8  708.32   19.22
   2 -12   8  687.41   20.22
   2  12  -7  177.81   11.75
  -2  12   7  167.47   11.88
   2 -12   7  185.02   12.48
   2 -12   6  649.42   21.09
  -2  12   6  608.00   16.22
   2  12  -6  688.86   18.93
   2 -12   5   99.83   15.41
  -2  12   5   94.58   15.14
  -2  12   5   91.29   11.40
   2  12  -5  101.80   10.98
  -2  12   4  437.40   18.81
   2 -12   4  456.12   21.07
  -2  12   4  424.91   15.59
   2  12  -4  451.77   14.69
   2 -12   3  443.14   21.13
  -2  12   3  452.42   17.72
  -2  12   3  440.76   17.78
   2  12  -3  464.98   16.02
   2 -12   2 1982.97   47.14
   2  12  -2 1995.79   26.71
  -2  12   2 1857.36   35.15
  -2  12   2 1983.32   34.33
  -2 -12  -1  323.19   12.39
   2  12  -1  333.82   14.84
  -2  12   1  336.17   18.77
  -2  12   1  307.21   18.68
  -2  12   0   36.85   14.71
  -2  12   0   29.15   14.80
  -2 -12   0   30.76    8.42
   2  10 -15  116.37   19.82
  -2 -10 -15  147.91   27.46
   2 -10  15   84.92   27.84
  -2  10  15  129.30   27.02
  -2  10  14    7.21   18.28
  -2 -10 -14   21.48   26.28
   2  10 -14   12.81   26.12
   2 -10  14   16.38   26.12
   2  10 -13   65.66   15.66
  -2  10  13   72.58   21.77
  -2 -10 -13   63.21   22.37
   2 -10  13   52.45   16.08
  -2  10  12  297.88   14.60
   2 -10  12  302.52   14.96
  -2 -10 -12  301.55   19.82
   2  10 -12  303.11   19.67
  -2  10  11  356.90   19.18
   2  10 -11  378.61   19.32
  -2 -10 -11  343.46   14.98
   2 -10  11  368.30   19.89
  -2  10  10  114.04   11.15
   2 -10  10  114.37   11.25
   2  10 -10  124.91   16.55
  -2 -10 -10  123.91   15.29
  -2  10   9  133.19   15.18
   2  10  -9  140.91   11.16
   2 -10   9  152.03   15.13
  -2 -10  -9  147.77   15.20
   2  10  -8  555.15   17.48
  -2  10   8  518.53   14.47
  -2 -10  -8  500.44   14.19
   2 -10   8  531.04   18.48
   2  10  -7 1023.77   20.55
  -2  10   7  987.61   20.72
   2 -10   7 1010.02   22.40
  -2  10   6 1146.93   19.43
   2 -10   6 1110.51   21.13
   2  10  -6 1153.08   18.20
  -2  10   5   38.89    8.53
   2 -10   5   66.89   12.09
   2  10  -5   49.25   11.27
   2 -10   4  665.71   21.53
  -2  10   4  623.60   18.39
   2  10  -4  641.45   15.26
  -2  10   3  957.76   23.22
   2  10  -3  960.86   18.38
   2 -10   3 1028.21   28.91
  -2  10   3 1011.20   23.59
  -2  10   2 2392.21   38.10
   2  10  -2 2461.76   29.73
  -2  10   2 2328.75   37.93
   2 -10   2 2529.73   53.64
   2  10  -1  505.52   16.55
  -2 -10  -1  487.47   14.31
  -2  10   1  450.09   22.01
  -2  10   1  525.81   22.66
  -2 -10   0  264.21   11.93
  -2  10   0  250.08   22.58
  -2  10   0  289.86   24.40
   2   8 -15  117.47   26.52
  -2  -8 -15  103.28   26.71
  -2   8  15   62.85   19.22
   2  -8  15  111.73   26.80
  -2  -8 -14   -5.69   15.71
  -2   8  14    5.63   15.17
   2   8 -14   -3.01   15.34
   2  -8  14   -1.00   15.65
   2   8 -13    8.83   17.87
  -2   8  13   15.06   12.44
  -2  -8 -13   12.50   12.95
   2  -8  13   14.68   12.62
  -2   8  12   83.48   13.02
  -2  -8 -12   88.53   13.15
   2  -8  12   82.08   13.08
   2   8 -12   94.60   12.97
   2   8 -11  707.67   20.89
  -2   8  11  704.11   20.70
  -2  -8 -11  645.96   16.81
   2  -8  11  703.04   21.32
  -2   8  10  434.12   13.44
   2   8 -10  462.94   16.84
  -2  -8 -10  455.25   17.08
   2  -8  10  441.72   17.47
  -2   8   9   37.62   14.06
   2   8  -9   37.72   10.10
  -2  -8  -9   30.53   14.62
   2  -8   9   45.50   10.31
   2   8  -8  507.48   17.20
  -2   8   8  480.31   14.21
  -2  -8  -8  506.03   17.19
   2  -8   8  495.70   17.96
   2   8  -7 1306.06   20.30
  -2   8   7 1257.42   19.01
  -2  -8  -7 1264.14   18.28
   2  -8   7 1260.21   22.21
  -2   8   6  917.19   18.91
   2   8  -6  917.70   16.51
  -2  -8  -6  885.57   18.12
   2  -8   6  911.57   20.46
  -2   8   5  575.36   15.02
   2  -8   5  598.52   18.51
   2   8  -5  634.85   16.47
  -2   8   4  902.66   20.94
   2  -8   4  932.96   23.90
   2   8  -4  931.05   17.84
  -2   8   3 1221.46   24.41
   2  -8   3 1276.25   31.38
   2   8  -3 1282.98   22.60
  -2   8   2 6116.36   61.70
   2  -8   2 6266.15   84.72
   2   8  -2 6266.89   47.31
  -2  -8  -2 6353.09   46.02
   2   8  -1 3382.07   35.91
  -2   8   1 3231.39   55.99
  -2   8   1 3441.57   55.97
  -2  -8  -1 3396.86   35.35
  -2   8   0  470.64   34.60
  -2   8   0  401.32   34.16
  -2  -8   0  446.29   14.54
   2   6 -16   89.66   26.73
  -2   6  16   84.46   19.12
  -2  -6 -16   99.66   27.10
   2  -6  16   94.18   19.55
   2   6 -15  289.82   25.30
  -2  -6 -15  253.75   17.29
  -2   6  15  241.77   25.03
   2  -6  15  280.90   23.60
  -2  -6 -14   33.92   15.31
   2   6 -14   25.98   15.27
   2  -6  14   21.78   21.81
  -2   6  14   31.73   14.97
  -2  -6 -13   43.16   13.10
   2   6 -13   57.24   12.79
   2  -6  13   60.73   12.86
  -2   6  13   56.45   17.83
  -2   6  12  406.14   14.98
   2   6 -12  420.05   19.43
   2  -6  12  379.04   15.31
  -2  -6 -12  400.35   19.68
  -2   6  11  616.69   14.42
   2   6 -11  611.54   14.50
  -2  -6 -11  637.64   17.93
   2  -6  11  607.36   14.94
   2  -6  10   79.15   10.61
   2   6 -10   73.68   10.46
  -2   6  10   68.86   14.49
  -2  -6 -10   71.74   10.66
  -2   6   9  219.98   11.56
  -2  -6  -9  225.52   11.70
   2   6  -9  221.45   11.65
   2  -6   9  224.64   15.67
   2   6  -8  310.93   13.48
  -2  -6  -8  298.48   11.01
  -2   6   8  298.16   11.03
   2  -6   8  300.75   11.47
   2   6  -7 1099.36   19.04
  -2   6   7 1067.46   17.59
   2  -6   7 1116.57   20.70
  -2  -6  -7 1123.99   19.31
  -2   6   6  961.07   17.38
  -2  -6  -6  961.56   18.64
   2  -6   6  982.36   20.61
   2   6  -6  977.58   16.91
  -2   6   5  922.74   18.16
   2  -6   5  936.11   20.00
  -2  -6  -5  931.97   19.10
   2   6  -5  933.96   17.26
  -2   6   4 2317.88   29.83
   2   6  -4 2401.42   27.55
   2  -6   4 2365.55   33.42
  -2   6   3 5169.14   49.60
   2   6  -3 5077.16   41.68
   2  -6   3 5230.46   58.60
  -2   6   2 2740.79   42.85
   2   6  -2 2827.84   33.74
  -2  -6  -2 2699.69   31.33
   2  -6   2 2851.99   56.26
  -2  -6  -1 2789.24   34.14
  -2   6   1 2883.41   56.52
   2   6  -1 2880.89   33.99
  -2  -6   0  338.28   13.85
   2   4 -16   32.80   18.96
  -2   4  16   25.42   18.90
  -2  -4 -16   29.61   18.94
   2  -4  16   15.34   26.92
   2   4 -15  202.87   16.65
  -2   4  15  234.64   16.48
   2  -4  15  234.82   16.95
  -2  -4 -15  240.71   16.77
   2   4 -14   78.23   19.89
  -2  -4 -14   81.99   20.11
  -2   4  14   79.97   19.68
   2  -4  14   65.72   20.32
  -2  -4 -13  126.74   13.40
   2   4 -13  129.52   17.94
  -2   4  13  128.40   13.08
   2  -4  13  122.77   13.35
   2  -4  12  326.12   17.96
   2   4 -12  322.46   12.36
  -2   4  12  310.64   12.46
  -2  -4 -12  340.58   17.97
   2  -4  11 1369.09   19.43
  -2  -4 -11 1420.02   18.90
   2   4 -11 1397.59   21.52
  -2   4  11 1435.89   19.07
  -2   4  10   50.99   14.15
   2   4 -10   45.73   10.18
   2  -4  10   49.25   10.25
  -2  -4 -10   41.88   10.49
  -2   4   9  334.45   14.67
   2  -4   9  337.20   14.96
   2   4  -9  319.54   10.82
  -2  -4  -9  324.10   10.98
  -2   4   8  606.45   15.69
   2   4  -8  592.89   13.48
   2  -4   8  595.90   14.07
  -2  -4  -8  580.10   13.38
  -2   4   7 2427.58   24.82
   2   4  -7 2557.78   26.05
   2  -4   7 2362.75   25.98
  -2  -4  -7 2441.88   24.51
   2   4  -6  392.95   12.31
  -2   4   6  410.02   12.69
   2  -4   6  407.47   15.57
  -2  -4  -6  448.17   15.09
  -2   4   5 1275.57   22.31
  -2  -4  -5 1242.67   19.70
   2  -4   5 1264.37   22.44
   2   4  -5 1269.27   19.76
  -2   4   4   25.71   11.61
   2  -4   4   30.93    9.00
  -2  -4  -4   27.25    8.71
   2   4  -4   24.82    8.51
  -2   4   3 4095.32   44.22
   2  -4   3 4027.15   50.20
   2   4  -3 4095.86   38.88
  -2   4   2 3992.29   51.22
   2  -4   2 3825.51   61.95
  -2  -4  -2 3734.73   39.73
   2   4  -2 3883.10   41.04
  -2  -4  -1 1390.96   26.85
   2   4  -1 1391.37   26.41
   2  -4   1 1436.97   60.92
  -2   4   1 1450.84   40.91
  -2  -4   0  851.37   22.74
  -2  -2 -16   35.33   18.64
   2   2 -16   24.16   18.71
  -2   2  16   28.06   18.43
   2  -2  16   13.97   26.65
   2   2 -15  168.37   22.15
  -2  -2 -15  135.60   16.31
  -2   2  15  163.88   22.25
   2  -2  15  171.91   22.49
   2  -2  14    3.54   12.65
   2   2 -14    5.56   17.54
  -2  -2 -14    5.87   12.57
  -2   2  14    5.32   17.47
   2  -2  13  260.78   18.99
   2   2 -13  286.72   18.59
  -2  -2 -13  272.15   14.34
  -2   2  13  255.31   13.99
   2  -2  12   54.82   14.63
   2   2 -12   48.50   10.30
  -2  -2 -12   59.77   14.61
  -2   2  12   44.92   10.39
  -2  -2 -11  744.02   15.23
   2  -2  11  764.79   15.63
   2   2 -11  780.99   15.27
  -2   2  11  769.74   15.34
   2   2 -10   75.76   14.35
  -2  -2 -10   77.48   10.48
   2  -2  10   74.44   10.45
  -2   2  10   71.33   10.35
   2  -2   9    5.04   11.06
   2   2  -9    9.44    7.65
  -2  -2  -9    6.58   11.20
  -2   2   9   11.36   11.05
   2  -2   8   97.30   12.22
   2   2  -8  102.90    8.91
  -2  -2  -8  110.39    9.10
  -2   2   8  100.85    9.11
   2   2  -7 4525.43   33.02
   2  -2   7 4631.94   35.06
  -2   2   7 4989.39   35.62
  -2  -2  -7 4719.02   35.21
  -2   2   6  430.83   15.05
  -2  -2  -6  443.90   15.40
   2   2  -6  420.90   15.00
   2  -2   6  420.76   15.55
  -2   2   5  693.77   18.03
   2   2  -5  722.23   15.88
   2  -2   5  702.74   16.94
  -2  -2  -5  705.27   18.18
   2  -2   4  876.97   21.88
  -2  -2  -4  857.41   18.62
   2   2  -4  861.63   18.34
  -2   2   4  876.11   18.96
   2  -2   3 4856.24   51.86
  -2  -2  -3 4609.16   44.20
   2   2  -3 5023.60   45.67
  -2   2   3 5085.40   48.75
   2  -2   2 5001.24   62.51
   2   2  -2 5313.93   51.21
  -2   2   2 5330.49   57.69
   2  -2   1   50.02   13.06
   2  -2   1   48.04   13.03
   2   2  -1   51.22    8.97
  -2   2   1   52.60   11.92
  -2  -2  -1   45.22    8.61
  -2  -2   0 1586.11   32.58
  -2   2   0 1658.90   49.50
   2   0 -16   12.44   18.35
  -2   0 -16   10.06   18.34
   2   0 -15   78.26   21.85
  -2   0 -15   57.73   15.75
  -2   0 -14    9.76   12.49
   2   0 -14    5.81   17.66
   2   0 -13   19.69   12.46
  -2   0 -13   18.32   12.58
  -2   0 -12   11.71   10.29
   2   0 -12   14.68    9.93
   2   0 -11  919.04   16.13
  -2   0 -11  965.81   16.50
   2   0 -10  139.74   10.98
  -2   0 -10  142.50   14.90
  -2   0  -9   46.14    8.33
   2   0  -9   49.23   11.18
   2   0  -8  165.01    9.66
  -2   0  -8  173.16    9.97
  -2   0  -7 5784.51   37.76
   2   0  -7 5866.82   38.35
  -2   0  -6  755.18   16.11
   2   0  -6  746.10   17.63
   2   0  -5   15.13    8.16
  -2   0  -5   12.25    8.24
   2   0  -4  378.36   13.78
  -2   0  -4  391.78   14.43
  -2   0  -3 1891.75   31.29
   2   0  -3 1874.94   29.18
  -2   0  -2 1423.38   30.22
   2   0  -2 1528.59   29.71
  -2   0  -111348.22   94.01
   2   0  -110210.60   87.37
  -2   0   0 1169.96   32.47
   1  23  -3  104.26   38.64
  -1  23   3   88.55   38.84
  -1  23   3   95.60   38.99
   1  23  -3   89.83   32.16
   1  23  -2  117.21   28.52
  -1  23   2  113.69   35.20
  -1  23   2  129.85   35.11
   1  23  -2  114.44   34.44
  -1  23   1   72.12   48.22
  -1  23   1   86.91   51.63
   1  23  -1   74.89   28.20
   1  23  -1   84.67   33.96
   1 -21   7   39.34   33.59
  -1  21   7   38.07   27.40
   1  21  -7   53.91   27.33
  -1  21   7   38.68   26.80
  -1  21   6  139.40   28.14
   1 -21   6  175.78   28.83
  -1  21   6  157.06   27.82
   1  21  -6  179.75   28.02
   1  21  -5   92.27   27.06
  -1  21   5   84.23   27.02
  -1  21   5   82.21   27.17
  -1  21   4   30.89   22.72
  -1  21   4   34.61   22.66
   1  21  -4   35.89   22.60
  -1  21   3   92.07   23.35
  -1  21   3   78.47   23.33
   1  21  -3   77.71   23.38
   1  21  -3   93.37   22.98
  -1  21   2   85.34   28.30
  -1  21   2   77.48   23.33
   1  21  -2   73.46   23.06
   1  21  -2   92.28   22.89
   1  21  -1  173.15   23.82
  -1  21   1  163.74   29.49
  -1  21   1  187.12   29.55
   1  21  -1  184.57   23.82
  -1  21   0   17.45   27.76
  -1  21   0   26.61   26.98
  -1  19  10   38.74   21.89
   1  19 -10   44.21   31.62
  -1  19  10   45.57   21.89
   1 -19  10   39.41   22.42
  -1  19   9  141.33   19.97
  -1  19   9  142.91   27.54
   1  19  -9  156.97   27.82
   1 -19   9  152.36   27.83
  -1  19   8   86.08   26.86
   1  19  -8   85.15   27.07
   1 -19   8   81.72   26.69
  -1  19   8   76.32   26.46
   1 -19   7   24.76   22.36
  -1  19   7   24.04   22.48
   1  19  -7   27.21   22.38
  -1  19   7   29.76   22.12
   1  19  -6  245.49   23.79
  -1  19   6  224.73   23.76
  -1  19   6  232.29   23.54
   1 -19   6  228.15   24.43
   1  19  -5  319.06   18.51
   1 -19   5  332.05   25.43
  -1  19   5  323.71   23.97
  -1  19   5  288.50   24.35
   1 -19   4   28.31   22.34
  -1  19   4   34.52   18.01
   1  19  -4   30.37   13.05
  -1  19   4   29.97   18.19
  -1  19   3   80.71   19.22
   1  19  -3   92.61   18.96
  -1  19   3   93.09   18.91
   1  19  -2  156.90   14.78
  -1  19   2  165.69   19.90
  -1  19   2  146.51   20.09
   1  19  -2  150.30   19.56
  -1  19   1  171.82   20.70
   1  19  -1  199.69   19.75
  -1  19   1  196.87   20.60
   1  19  -1  177.79   19.69
  -1  19   0   75.26   19.39
  -1  19   0   86.95   23.12
  -1  17  11    4.49   26.85
   1 -17  11    9.57   19.03
   1  17 -11   25.35   26.95
  -1  17  11    2.79   27.05
   1 -17  10  175.53   27.31
  -1  17  10  170.12   27.48
   1  17 -10  177.86   27.52
  -1  17  10  180.39   19.75
  -1  17   9  345.91   24.09
  -1  17   9  334.68   23.98
   1  17  -9  340.19   24.42
   1 -17   9  322.29   24.71
   1  17  -8  159.81   22.90
  -1  17   8  147.58   16.50
  -1  17   8  158.46   16.45
   1 -17   8  147.90   22.85
   1  17  -7   30.67   18.21
  -1  17   7   20.97   18.24
  -1  17   7   30.97   17.95
   1 -17   7   31.84   18.06
   1  17  -6  428.49   21.54
  -1  17   6  396.85   21.19
   1 -17   6  433.23   22.17
  -1  17   6  419.71   21.02
  -1  17   5  403.22   16.50
  -1  17   5  398.94   21.19
   1  17  -5  427.55   21.20
   1 -17   5  428.38   22.52
   1 -17   4   74.71   18.27
  -1  17   4   65.21   18.40
  -1  17   4   78.38   17.91
   1  17  -4   77.13   17.99
  -1  17   3  179.70   19.05
  -1  17   3  162.17   19.29
   1  17  -3  173.24   14.43
   1 -17   3  184.17   23.73
  -1  17   2  596.60   23.25
   1  17  -2  660.55   22.35
  -1  17   2  655.27   23.31
   1  17  -1  496.80   19.73
  -1  17   1  541.83   21.84
   1  17  -1  526.87   19.94
  -1  17   1  494.94   21.79
  -1  17   0  258.72   21.75
  -1  17   0  303.09   22.08
  -1  15  13  152.48   22.80
  -1  15  13  202.43   31.99
   1  15 -13  190.10   32.21
   1 -15  13  160.46   23.01
   1 -15  12  209.15   20.28
  -1  15  12  215.07   20.30
  -1  15  12  171.52   19.77
   1  15 -12  211.71   20.21
  -1  15  11   33.09   22.65
   1  15 -11   48.33   22.53
   1 -15  11   45.09   22.14
  -1  15  11   26.58   22.42
  -1  15  10   48.27   22.19
   1  15 -10   53.35   22.17
   1 -15  10   49.09   15.81
  -1  15  10   48.95   22.16
   1 -15   9  505.10   21.79
  -1  15   9  511.10   21.32
   1  15  -9  511.67   21.40
  -1  15   9  500.88   21.30
  -1  15   8  209.27   19.06
   1 -15   8  225.98   19.44
   1  15  -8  198.40   14.64
  -1  15   8  231.84   19.14
   1 -15   7   87.44   13.33
   1  15  -7  100.44   13.40
  -1  15   7   85.86   18.29
  -1  15   7   98.58   13.25
  -1  15   6  173.09   16.12
   1  15  -6  166.86   12.24
  -1  15   6  185.56   15.97
   1 -15   6  184.97   16.45
  -1  15   5  879.52   22.09
   1 -15   5  927.10   24.54
  -1  15   5  933.21   21.93
   1  15  -5  896.42   18.88
  -1  15   4   26.10   14.52
   1 -15   4   24.68   14.56
   1  15  -4   24.55   10.20
  -1  15   4   22.85   10.40
  -1  15   3  251.50   17.43
   1 -15   3  275.96   18.37
   1  15  -3  280.87   17.12
  -1  15   3  264.74   13.71
  -1  15   2  525.72   20.84
   1 -15   2  555.53   25.06
  -1  15   2  550.37   20.72
   1  15  -2  570.78   19.83
  -1  15   1  692.20   23.10
   1  15  -1  713.31   20.98
  -1  15   1  637.49   23.00
  -1  15   0    0.79   14.47
  -1 -15   0    2.38   10.13
  -1  15   0    2.21   14.27
  -1  13  14   15.46   28.86
   1  13 -14   17.08   29.24
   1 -13  14   12.80   21.88
  -1 -13 -14   40.70   29.05
  -1  13  13  129.93   26.82
   1 -13  13  134.71   19.53
   1  13 -13  136.47   19.51
  -1 -13 -13  148.14   27.16
   1 -13  12  252.65   23.59
   1  13 -12  264.70   23.56
  -1 -13 -12  232.08   17.08
  -1  13  12  251.43   17.11
   1  13 -11  127.09   16.35
  -1  13  11  116.24   16.26
   1 -13  11  129.65   22.19
  -1 -13 -11  131.78   22.37
  -1 -13 -10   27.14   12.74
   1  13 -10   25.15   12.72
   1 -13  10   29.18   17.64
  -1  13  10   22.11   12.71
  -1  13   9  722.47   17.54
   1  13  -9  752.43   18.21
   1 -13   9  761.45   22.67
   1  13  -8  396.00   17.41
   1 -13   8  372.18   14.27
  -1  13   8  346.37   13.39
  -1  13   8  393.46   17.57
   1  13  -7   92.65   14.99
  -1  13   7   95.32   11.08
   1 -13   7   93.91   15.09
  -1  13   7  101.58   15.23
   1  13  -6  383.41   14.12
   1 -13   6  389.16   18.27
  -1  13   6  371.21   17.39
  -1  13   6  393.57   14.20
  -1  13   5 1066.44   20.33
  -1  13   5 1123.77   20.36
   1  13  -5 1131.56   20.42
   1 -13   5 1185.99   25.83
   1 -13   4  137.18   18.87
  -1  13   4  129.41   11.57
  -1  13   4  122.07   15.60
   1  13  -4  139.18   11.58
   1 -13   3   68.28   15.26
  -1  13   3   59.92   11.09
   1  13  -3   75.29   10.82
  -1  13   3   75.52   11.00
   1 -13   2 1005.49   26.26
  -1  13   2 1025.65   24.77
   1  13  -2 1006.35   20.06
  -1  13   2 1008.83   24.48
  -1  13   1  793.80   23.16
   1  13  -1  860.75   20.62
  -1  13   1  848.82   23.09
   1 -13   1  848.89   24.94
  -1 -13   0  163.66   13.51
  -1  13   0  162.96   14.40
  -1  13   0  145.21   14.45
   1  11 -15  123.76   31.48
   1 -11  15  115.24   22.27
  -1 -11 -15  101.33   22.68
  -1  11  14   68.97   25.97
   1 -11  14   39.60   26.63
   1  11 -14   42.37   26.82
  -1 -11 -14   39.22   26.85
  -1  11  13  178.20   16.69
   1  11 -13  185.88   16.82
   1 -11  13  174.52   22.94
  -1 -11 -13  182.44   23.10
  -1  11  12  227.16   16.42
   1  11 -12  237.50   21.04
   1 -11  12  218.58   22.67
  -1 -11 -12  239.53   21.08
  -1 -11 -11  180.43   14.12
  -1  11  11  181.58   13.68
   1  11 -11  187.17   13.84
   1 -11  11  185.66   18.85
  -1  11  10  151.97   18.37
   1  11 -10  139.25   13.36
   1 -11  10  146.01   18.23
  -1 -11 -10  144.72   18.49
  -1  11   9  416.15   16.98
   1  11  -9  401.00   13.66
   1 -11   9  430.54   17.37
  -1 -11  -9  395.98   16.89
  -1  11   8   55.63   14.66
   1  11  -8   54.66   14.50
   1 -11   8   57.69   14.45
  -1 -11  -8   57.75   10.68
   1  11  -7  280.05   16.18
   1 -11   7  269.19   13.17
  -1  11   7  264.27   12.60
  -1 -11  -7  256.42   12.56
   1  11  -6  347.90   16.77
  -1  11   6  347.57   16.91
   1 -11   6  340.99   14.31
   1 -11   5 1184.06   23.79
  -1  11   5 1127.95   21.43
  -1  11   5 1079.56   19.41
   1  11  -5 1125.20   19.48
  -1  11   4  240.83   14.37
   1 -11   4  266.73   15.43
   1  11  -4  269.61   14.09
  -1  11   4  265.35   14.34
  -1  11   3  337.05   15.74
  -1  11   3  314.81   15.63
   1 -11   3  337.60   17.05
   1  11  -3  350.28   15.36
   1 -11   2 1022.43   26.85
   1  11  -2 1041.99   22.27
  -1  11   2  959.35   23.66
  -1  11   2 1033.12   23.68
  -1  11   1 1004.81   25.30
   1  11  -1  981.89   21.85
   1 -11   1  973.58   27.34
  -1  11   1  905.91   25.09
  -1 -11  -1  932.00   19.58
  -1  11   0  185.68   15.04
  -1  11   0  172.39   15.09
  -1 -11   0  181.03   13.68
  -1   9  15  127.25   19.41
   1   9 -15  134.13   19.68
   1  -9  15  113.47   19.61
  -1  -9 -15  157.50   27.15
  -1  -9 -14  102.23   16.61
   1   9 -14   99.78   16.26
  -1   9  14  111.86   16.21
   1  -9  14   91.22   22.82
  -1   9  13   35.28   21.61
   1   9 -13   57.38   21.61
  -1  -9 -13   40.56   15.71
   1  -9  13   54.13   15.50
  -1   9  12   90.30   17.85
  -1  -9 -12   83.55   13.20
   1  -9  12   84.21   18.13
   1   9 -12   93.98   12.88
  -1   9  11  202.28   13.66
   1   9 -11  210.33   18.50
  -1  -9 -11  204.00   13.85
   1  -9  11  219.24   18.68
  -1  -9 -10  149.18   11.77
  -1   9  10  150.90   11.30
   1   9 -10  145.64   11.46
   1  -9  10  147.13   11.59
  -1   9   9  785.49   15.90
   1   9  -9  781.65   16.12
  -1  -9  -9  798.22   16.12
   1  -9   9  809.62   19.72
   1  -9   8  489.03   17.86
   1   9  -8  503.53   17.41
  -1  -9  -8  465.85   13.87
  -1   9   8  478.83   14.08
   1   9  -7  860.01   18.09
  -1   9   7  845.80   16.06
  -1  -9  -7  883.96   17.93
   1  -9   7  885.12   17.32
   1   9  -6  312.87   14.03
  -1   9   6  306.06   14.09
   1  -9   6  308.46   12.27
  -1  -9  -6  295.41   11.48
   1   9  -5  815.33   16.88
  -1   9   5  772.66   16.80
  -1  -9  -5  767.24   16.03
   1  -9   5  807.72   20.31
  -1   9   4 1400.10   24.32
   1  -9   4 1458.35   27.24
   1   9  -4 1458.81   23.85
   1  -9   3 1853.92   33.01
   1   9  -3 1831.05   26.06
  -1   9   3 1819.13   27.64
  -1   9   3 1752.56   28.65
  -1   9   2 1348.00   26.16
   1   9  -2 1390.04   25.56
  -1   9   2 1313.36   27.64
   1  -9   2 1382.49   31.93
   1  -9   1 1559.48   35.97
  -1  -9  -1 1692.33   27.48
   1   9  -1 1681.39   26.76
  -1   9   1 1620.05   32.75
  -1   9   1 1610.67   33.40
  -1   9   0  719.85   26.32
  -1  -9   0  683.49   19.85
  -1   9   0  636.14   24.69
   1   7 -16   85.07   27.22
  -1  -7 -16   46.69   19.70
   1  -7  16   93.88   19.54
  -1   7  16   80.20   28.56
   1   7 -15   59.04   24.21
  -1  -7 -15   67.65   24.36
   1  -7  15   51.38   18.92
  -1   7  15   60.89   18.41
  -1   7  14   78.97   15.82
   1   7 -14   85.86   22.09
  -1  -7 -14   94.20   15.87
   1  -7  14   84.65   15.86
  -1   7  13   40.77   17.79
  -1  -7 -13   45.31   18.20
   1  -7  13   36.08   12.85
   1   7 -13   44.21   17.80
   1   7 -12  179.12   13.56
  -1   7  12  177.89   13.38
  -1  -7 -12  172.98   13.62
   1  -7  12  184.26   18.58
  -1   7  11  450.01   13.39
   1  -7  11  473.76   13.70
   1   7 -11  475.78   17.01
  -1  -7 -11  471.25   13.76
  -1   7  10  427.43   16.78
  -1  -7 -10  462.28   13.81
   1   7 -10  461.44   13.59
   1  -7  10  414.14   13.53
  -1   7   9  779.95   18.63
  -1  -7  -9  755.19   18.86
   1  -7   9  771.45   19.15
   1   7  -9  724.61   15.55
  -1  -7  -8 1247.03   18.01
   1   7  -8 1258.16   18.46
  -1   7   8 1269.00   19.76
   1  -7   8 1247.60   19.00
   1   7  -7  352.99   14.14
  -1   7   7  337.18   14.07
  -1  -7  -7  331.97   11.63
   1  -7   7  340.26   12.09
   1   7  -6  378.42   14.40
  -1   7   6  389.28   14.62
  -1  -7  -6  372.81   12.23
   1  -7   6  379.81   15.15
  -1   7   5  702.82   16.13
   1  -7   5  712.25   17.34
  -1  -7  -5  679.20   15.41
   1   7  -5  708.00   15.91
  -1   7   4 2280.37   29.21
  -1  -7  -4 2355.66   27.56
   1  -7   4 2465.42   33.99
   1   7  -4 2408.61   28.84
   1   7  -3 4573.74   42.20
  -1   7   3 4251.92   43.89
   1  -7   3 4317.30   49.72
  -1   7   2  380.13   18.17
   1  -7   2  395.28   20.36
   1   7  -2  394.30   14.73
  -1   7   2  382.75   16.29
   1   7  -1  797.01   21.79
  -1   7   1  780.89   26.39
   1  -7   1  789.70   29.93
  -1   7   1  757.56   25.79
  -1  -7  -1  784.63   21.40
  -1   7   0 2136.13   47.69
  -1  -7   0 2316.58   33.46
  -1   7   0 2427.65   48.86
  -1   5  16   10.42   26.23
  -1  -5 -16   10.89   26.55
   1  -5  16    8.85   26.89
   1   5 -16   20.40   26.23
   1   5 -15  167.44   16.52
  -1   5  15  140.93   16.15
  -1  -5 -15  155.32   16.56
   1  -5  15  145.88   16.72
  -1   5  14  143.13   21.70
   1   5 -14  132.93   15.80
  -1  -5 -14  138.28   15.96
   1  -5  14  133.78   16.14
  -1   5  13   92.38   13.02
  -1  -5 -13   94.09   13.21
   1  -5  13   96.55   13.08
   1   5 -13   98.88   17.88
  -1   5  12  172.07   13.35
   1   5 -12  198.17   18.09
   1  -5  12  200.96   13.61
  -1  -5 -12  184.68   16.99
  -1  -5 -11  835.23   15.98
  -1   5  11  820.22   15.61
   1   5 -11  812.15   18.92
   1  -5  11  799.56   16.12
  -1   5  10  422.60   13.26
  -1  -5 -10  446.78   13.49
   1   5 -10  428.88   13.23
   1  -5  10  432.97   13.76
  -1   5   9  123.07   14.82
   1   5  -9  117.59   10.67
  -1  -5  -9  124.86   11.18
   1  -5   9  134.12   14.90
  -1  -5  -8 1292.22   18.09
   1   5  -8 1297.93   20.18
  -1   5   8 1308.28   18.30
   1  -5   8 1266.09   18.91
  -1   5   7 1297.85   18.78
  -1  -5  -7 1328.95   19.00
   1   5  -7 1324.08   19.10
   1  -5   7 1289.71   19.67
  -1   5   6  776.28   15.79
  -1  -5  -6  768.00   17.68
   1   5  -6  764.37   15.82
   1  -5   6  746.05   16.38
   1   5  -5 1684.74   24.47
  -1   5   5 1602.89   22.98
  -1  -5  -5 1683.72   24.33
   1  -5   5 1643.87   24.61
  -1   5   4 3128.14   34.01
  -1  -5  -4 3177.19   32.62
   1  -5   4 3290.81   38.46
   1   5  -4 3276.20   34.80
  -1   5   3 1820.65   29.33
  -1  -5  -3 1838.99   27.16
   1   5  -3 1891.02   29.61
   1  -5   3 1910.96   33.08
   1  -5   2 2704.48   48.18
  -1   5   2 2442.62   40.70
   1   5  -2 2622.79   37.00
  -1  -5  -1 2306.24   35.43
   1   5  -1 2414.83   37.22
  -1   5   1 2368.53   48.38
   1  -5   1 2382.62   59.56
  -1   5   0 3981.16   80.93
  -1   5   0 3722.77   80.11
  -1  -5   0 3976.79   48.70
  -1  -3 -16   19.78   18.62
   1  -3  16   22.27   18.81
   1   3 -16   24.68   18.50
  -1   3  16    7.51   18.59
  -1  -3 -15   99.88   16.11
   1   3 -15  104.50   16.11
   1  -3  15  108.48   16.07
  -1   3  15  118.59   22.19
   1   3 -14  373.44   19.57
  -1  -3 -14  338.21   14.90
   1  -3  14  338.33   19.84
  -1   3  14  361.50   14.75
   1   3 -13   24.40   17.57
  -1  -3 -13   29.89   12.64
   1  -3  13   16.97   12.69
  -1   3  13   36.73   12.43
  -1   3  12  286.99   15.72
   1   3 -12  294.28   15.73
  -1  -3 -12  292.40   16.13
   1  -3  12  275.21   15.99
   1  -3  11  208.57   15.43
  -1   3  11  200.84   11.60
   1   3 -11  213.60   15.26
  -1  -3 -11  215.94   11.77
   1  -3  10  718.65   15.34
   1   3 -10  708.88   15.09
  -1   3  10  743.75   18.23
  -1  -3 -10  733.64   15.21
   1  -3   9   92.19    8.96
   1   3  -9   88.27    8.69
  -1   3   9   86.67    8.79
  -1  -3  -9   94.17    9.05
  -1   3   8  746.82   14.72
  -1  -3  -8  785.11   17.01
   1   3  -8  775.95   16.81
   1  -3   8  740.93   15.11
   1  -3   7  991.82   17.52
  -1  -3  -7 1006.20   17.12
  -1   3   7 1018.83   18.65
   1   3  -7 1029.67   18.81
  -1   3   6 1334.83   20.01
   1   3  -6 1333.38   19.95
   1  -3   6 1270.05   20.50
  -1  -3  -6 1361.79   21.66
  -1   3   5  524.50   16.79
  -1  -3  -5  526.42   14.87
   1   3  -5  546.87   14.71
   1  -3   5  539.12   17.54
   1   3  -4 3770.15   38.05
  -1   3   4 3822.95   37.77
   1  -3   4 3670.92   39.56
  -1  -3  -4 3840.75   37.85
   1  -3   3 2305.86   37.49
  -1   3   3 2309.06   34.45
  -1  -3  -3 2253.01   32.13
   1   3  -3 2274.44   32.91
  -1   3   2 4386.65   55.19
   1  -3   2 4418.76   62.98
   1   3  -2 4283.35   50.01
  -1  -3  -2 4246.78   48.63
  -1   3   1 4072.44   71.60
   1   3  -1 3926.92   53.73
  -1  -3  -1 3895.06   51.44
   1  -3   1 4107.03   90.40
  -1  -3   0 7257.65   75.72
  -1  -1 -17   34.28   21.57
   1  -1  17   34.36   22.10
   1   1 -16    3.59   18.30
  -1  -1 -16   14.13   18.18
  -1   1  16    4.49   18.26
   1  -1  16   16.37   26.00
  -1  -1 -15   54.38   15.49
   1   1 -15   53.21   15.48
  -1   1  15   44.08   15.68
   1  -1  15   42.16   15.79
   1   1 -14  392.67   15.04
  -1  -1 -14  405.07   19.88
  -1   1  14  406.81   19.76
   1  -1  14  378.76   15.07
   1  -1  13   59.57   17.77
   1   1 -13   39.98   17.71
  -1  -1 -13   69.45   17.60
  -1   1  13   48.48   12.59
   1  -1  12  308.42   12.49
   1   1 -12  313.04   12.33
  -1  -1 -12  348.58   16.24
  -1   1  12  313.32   12.13
  -1   1  11  562.57   17.05
   1  -1  11  557.25   17.35
   1   1 -11  568.59   14.03
  -1  -1 -11  575.43   17.34
  -1   1  10  893.35   18.54
   1  -1  10  818.02   15.85
   1   1 -10  810.01   15.75
  -1  -1 -10  820.55   15.70
  -1   1   9   72.62   11.62
   1  -1   9   70.45   11.64
   1   1  -9   61.44    8.58
  -1  -1  -9   66.12    8.67
  -1   1   8 1002.65   18.09
   1  -1   8  975.54   18.24
  -1  -1  -8 1024.85   18.49
   1   1  -8  916.23   15.91
  -1   1   7 3335.15   29.79
   1   1  -7 3276.33   29.59
  -1  -1  -7 3269.00   28.82
   1  -1   7 3060.85   28.50
  -1   1   6 1778.39   22.82
   1   1  -6 1755.09   22.55
   1  -1   6 1740.52   23.02
  -1  -1  -6 1754.44   22.82
  -1   1   5  896.82   19.71
   1   1  -5  881.14   19.78
  -1  -1  -5  864.29   18.02
   1  -1   5  827.80   18.06
  -1   1   4 6384.82   50.02
   1  -1   4 6131.49   50.59
  -1  -1  -4 6218.04   49.51
   1   1  -4 6607.55   50.33
   1   1  -3 1162.98   24.37
  -1   1   3 1176.24   24.72
   1  -1   3 1104.07   25.37
  -1  -1  -3 1128.59   24.39
  -1   1   2  447.54   19.88
  -1  -1  -2  410.61   17.84
   1  -1   2  416.38   20.73
   1   1  -2  425.28   17.95
   1  -1   1  499.23   28.96
   1   1  -1  510.16   22.67
  -1   1   1  500.80   25.02
   0  22  -6   58.63   38.48
   0  22  -5   97.58   27.97
   0  22  -5   92.65   28.29
   0  22  -4  189.65   34.89
   0  22  -4  158.63   35.30
   0  22  -3  248.60   34.85
   0  22  -3  216.19   35.46
   0  22  -2   96.71   33.15
   0  22  -2   90.00   27.74
   0  22  -1  239.73   29.76
   0  22  -1  271.79   34.76
   0  20  -8   26.04   27.13
   0  20  -7   12.63   26.83
   0  20  -6  123.00   28.58
   0  20  -5  280.49   29.89
   0  20  -4   46.92   22.57
   0  20  -3  141.99   23.67
   0  20  -3  156.08   23.42
   0  20  -2   58.59   22.70
   0  20  -2   63.03   27.41
   0  20  -1  401.69   26.08
   0  20  -1  456.65   26.16
   0  18 -11   27.63   31.33
   0  18 -10   20.55   27.16
   0  18  -9  380.91   27.28
   0  18  -8   -1.71   22.39
   0  18  -7   49.88   22.31
   0  18  -6  119.89   19.09
   0  18  -5  428.77   22.31
   0  18  -4    3.51   17.74
   0  18  -3  120.29   19.04
   0  18  -2   49.50   18.35
   0  18  -2   50.03   22.32
   0  18  -1  394.67   22.23
   0  18  -1  432.20   22.62
   0  16 -12    9.26   27.13
   0  16 -11    4.65   18.95
   0  16 -10    2.32   22.43
   0  16  -9  499.69   19.52
   0  16  -8    6.52   17.96
   0  16  -7   54.07   18.12
   0  16  -6   62.83   18.24
   0  16  -5  944.91   21.67
   0  16  -4    2.74   14.17
   0  16  -3  390.25   18.95
   0  16  -2  119.34   15.93
   0  16  -1  950.51   24.76
   0  16  -1  847.44   24.28
   0 -14 -13  161.30   20.26
   0  14 -13  175.52   20.57
   0 -14 -12   47.06   22.65
   0  14 -12   40.19   22.82
   0  14 -11   11.03   21.96
   0 -14 -11    1.45   15.59
   0  14 -10   -2.36   17.95
   0 -14 -10    7.42   12.75
   0  14  -9  533.13   17.26
   0  14  -8  192.73   14.43
   0  14  -7  229.15   16.69
   0  14  -6    2.46   14.36
   0  14  -5 2038.12   30.12
   0  14  -4  205.36   13.03
   0  14  -3  508.09   17.01
   0  14  -2  186.07   16.44
   0  14  -1 1447.08   28.43
   0 -12 -14   12.71   18.99
   0  12 -14   23.97   18.97
   0 -12 -13  241.63   17.76
   0  12 -13  271.71   24.05
   0  12 -12   58.87   22.17
   0 -12 -12   52.49   15.90
   0  12 -11   96.10   13.67
   0 -12 -11   93.18   18.74
   0  12 -10    5.86   17.50
   0 -12 -10    6.46   12.78
   0  12  -9 1487.94   25.40
   0 -12  -9 1432.49   20.16
   0  12  -8  251.60   16.05
   0 -12  -8  232.53   16.16
   0  12  -7  104.10   11.25
   0 -12  -7  109.39   14.99
   0  12  -6   31.05   14.31
   0  12  -5 2411.90   31.62
   0  12  -4  104.27   12.38
   0  12  -3  195.24   11.54
   0  12  -2  146.65   13.42
   0  12  -1 1019.37   22.36
   0 -12   0  786.77   21.55
   0  10 -15  106.64   19.79
   0 -10 -15   93.07   19.87
   0 -10 -14  111.84   25.21
   0  10 -14  104.52   16.59
   0  10 -13   79.24   16.09
   0 -10 -13   91.50   16.14
   0  10 -12  100.67   18.36
   0 -10 -12   95.19   13.36
   0  10 -11  483.60   20.51
   0 -10 -11  496.06   15.93
   0  10 -10  395.88   13.63
   0 -10 -10  407.21   13.47
   0 -10  -9  872.98   16.94
   0  10  -9  899.19   17.56
   0 -10  -8  145.31   11.33
   0  10  -8  136.99   11.42
   0  10  -7   60.95   14.42
   0 -10  -7   53.39   14.68
   0 -10  -6  183.06   13.01
   0  10  -6  184.42   10.45
   0  10  -5 1546.37   23.53
   0 -10  -5 1506.66   21.49
   0  10  -4  248.85   14.35
   0  10  -3  368.83   16.24
   0  10  -2   13.26   11.19
   0  10  -1 1152.96   24.31
   0 -10   0  242.72   15.21
   0   8 -16   14.25   21.92
   0  -8 -16   14.69   30.76
   0   8 -15   70.12   26.68
   0  -8 -15   86.86   26.71
   0   8 -14  162.04   22.49
   0  -8 -14  121.96   16.36
   0  -8 -13   59.24   18.42
   0   8 -13   79.74   18.06
   0  -8 -12  141.66   13.58
   0   8 -12  135.27   13.46
   0  -8 -11   20.41   14.56
   0   8 -11   29.11   10.31
   0   8 -10  349.44   16.67
   0  -8 -10  361.51   16.83
   0   8  -9 1044.36   18.06
   0  -8  -9 1036.31   17.57
   0   8  -8 1251.36   22.16
   0  -8  -8 1256.85   21.78
   0   8  -7    2.49    7.77
   0  -8  -7    5.97   11.29
   0  -8  -6   51.54    8.78
   0   8  -6   54.62   11.32
   0   8  -5  503.59   14.46
   0  -8  -5  488.75   16.11
   0  -8  -4  634.20   17.99
   0   8  -4  625.70   16.74
   0   8  -3 4426.59   44.87
   0   8  -2  192.55   14.86
   0   8  -1 4153.17   48.15
   0  -8   0 3113.86   42.91
   0  -6 -16    2.47   26.55
   0   6 -16   -0.86   18.76
   0   6 -15    8.77   15.71
   0  -6 -15    4.95   22.36
   0  -6 -14  212.04   22.63
   0   6 -14  207.88   16.54
   0   6 -13   84.50   17.99
   0  -6 -13   76.74   13.20
   0   6 -12  190.85   18.22
   0  -6 -12  184.00   13.60
   0  -6 -11  735.12   18.43
   0   6 -11  693.82   18.33
   0   6 -10   28.70   10.14
   0  -6 -10   28.77   10.50
   0  -6  -9  118.00   11.09
   0   6  -9  110.43   10.93
   0   6  -8 1977.83   24.10
   0  -6  -8 2012.41   22.17
   0   6  -7   17.08   10.89
   0  -6  -7   14.74   11.27
   0   6  -6  555.43   14.44
   0  -6  -6  570.73   16.32
   0   6  -5  986.81   19.18
   0  -6  -5 1011.75   20.38
   0   6  -4 8973.60   59.20
   0  -6  -4 8895.99   56.13
   0   6  -3  593.88   19.61
   0  -6  -3  570.97   19.11
   0   6  -2 1738.36   33.07
   0   6  -1   35.09   12.20
   0  -6   0 1655.36   35.82
   0  -4 -16    6.15   18.57
   0   4 -16   17.90   18.31
   0   4 -15   71.41   22.02
   0  -4 -15   63.20   22.26
   0   4 -14  337.95   19.43
   0  -4 -14  339.20   19.69
   0  -4 -13   59.20   17.96
   0   4 -13   59.57   12.93
   0   4 -12  557.79   14.16
   0  -4 -12  606.11   17.76
   0   4 -11   84.27   10.50
   0  -4 -11   87.20   10.79
   0   4 -10 2153.41   22.70
   0  -4 -10 2224.36   22.85
   0  -4  -9  903.48   17.50
   0   4  -9  838.70   15.30
   0   4  -8  762.85   15.12
   0  -4  -8  805.82   15.31
   0   4  -7   17.93   10.96
   0  -4  -7    4.37    7.86
   0  -4  -6 1417.93   22.35
   0   4  -6 1358.41   20.60
   0   4  -5 1280.64   22.96
   0  -4  -5 1271.96   21.05
   0   4  -4 7039.56   52.38
   0  -4  -4 6894.97   50.21
   0   4  -3  113.52   10.01
   0  -4  -3  118.96   12.10
   0  -4  -2 3037.22   43.46
   0   4  -2 3214.47   47.74
   0   4  -1 2737.58   51.22
   0  -4   0 3957.02   65.07
   0  -2 -17   10.11   21.40
   0   2 -17   -8.03   21.53
   0   2 -16    5.57   25.92
   0  -2 -16  -18.06   26.10
   0  -2 -15   18.01   15.49
   0   2 -15   17.94   15.26
   0   2 -14 1090.09   22.84
   0  -2 -14 1001.37   18.36
   0  -2 -13  115.83   18.04
   0   2 -13   93.83   13.11
   0  -2 -12   93.50   14.72
   0   2 -12   98.50   10.73
   0  -2 -11  275.07   11.90
   0   2 -11  274.62   15.62
   0  -2 -10 1163.92   17.61
   0   2 -10 1134.97   17.62
   0   2  -9    6.97    7.97
   0  -2  -9   12.56    8.08
   0   2  -8 1333.65   18.62
   0  -2  -8 1406.38   20.73
   0   2  -7  167.72   12.65
   0  -2  -7  177.38   12.82
   0  -2  -6 2329.19   25.90
   0   2  -6 2204.32   25.57
   0  -2  -5  691.24   16.79
   0   2  -5  662.80   16.41
   0   2  -4 9029.68   61.53
   0  -2  -4 9230.76   60.24
   0   2  -3  158.96   13.63
   0  -2  -3  163.29   13.73
   0   2  -2 1244.35   31.55
   0  -2  -2 1243.16   31.11
   0  -2  -1  286.37   20.93
   0   2  -1  302.68   21.00
   0   0 -17    6.96   21.45
   0   0 -16   12.46   25.93
   0   0 -15   -6.77   15.19
   0   0 -14  311.78   19.31
   0   0 -13    0.80   12.44
   0   0 -12  434.19   16.52
   0   0 -11    1.28    9.81
   0   0 -10 1084.78   17.19
   0   0  -9    1.08   11.08
   0   0  -8 2215.74   23.15
   0   0  -7    4.53    7.70
   0   0  -6 1658.29   23.76
   0   0  -5    6.58    8.45
   0   0  -4 5690.67   48.45
   0   0  -3   -1.10   10.56
   0   0  -2 2998.00   48.59
   0   0   2 2920.91   48.66
   0   0   3    8.13   10.33
   0   0   4 5579.59   47.71
   0   0   5    3.83    8.04
   0   0   6 1684.79   23.83
   0   0   7    0.85    7.71
   0   0   8 2211.61   24.59
   0   0   9    4.62   11.01
   0   0  10 1023.29   16.99
   0   0  11    5.59   13.82
   0   0  12  410.95   13.11
   0   0  13    2.17   12.27
   0   0  14  319.67   19.35
   0   0  15   -8.40   15.47
   0   0  16   35.46   25.96
   0   0  17    5.14   21.57
   0   2   1  289.54   19.44
   0  -2   1  304.32   22.13
   0   2   2 1191.95   29.77
   0  -2   2 1252.62   31.43
   0  -2   3  161.86   13.44
   0   2   3  154.90   13.39
   0  -2   4 9159.60   61.61
   0   2   4 9081.08   59.45
   0  -2   5  664.41   16.75
   0   2   5  648.26   15.96
   0  -2   6 2242.96   25.86
   0   2   6 2257.05   26.49
   0  -2   7  173.75   12.76
   0   2   7  176.82   12.52
   0  -2   8 1360.30   18.84
   0   2   8 1384.20   18.73
   0  -2   9    8.53    8.01
   0   2   9   12.99    7.97
   0   2  10 1162.58   17.44
   0  -2  10 1132.64   17.72
   0   2  11  265.28   15.64
   0  -2  11  258.89   11.95
   0   2  12   88.21   10.70
   0  -2  12   85.77   10.91
   0   2  13  113.22   17.93
   0  -2  13  103.97   18.09
   0   2  14  999.00   18.32
   0  -2  14 1060.94   22.92
   0  -2  15   20.23   15.47
   0   2  15   14.37   15.30
   0  -2  16   -0.49   18.52
   0   2  16  -13.52   26.11
   0   2  17  -14.62   21.69
   0   4   0 3698.77   63.34
   0  -4   1 2541.93   49.49
   0   4   1 2492.20   45.82
   0   4   1 2540.47   46.54
   0   4   2 3178.04   43.28
   0  -4   2 3113.08   46.57
   0   4   3  117.65   11.72
   0  -4   3  119.19   11.89
   0   4   4 6956.92   50.68
   0  -4   4 6920.96   52.90
   0   4   5 1221.13   20.38
   0  -4   5 1237.80   22.62
   0   4   6 1415.19   20.37
   0  -4   6 1428.05   22.44
   0  -4   7    2.67    7.68
   0   4   7    3.62   10.67
   0   4   8  785.95   14.97
   0  -4   8  770.80   15.02
   0   4   9  814.82   15.08
   0  -4   9  844.08   15.43
   0   4  10 2162.61   22.50
   0  -4  10 2270.74   25.61
   0   4  11   80.04   10.55
   0  -4  11   73.12   10.63
   0   4  12  565.62   14.08
   0  -4  12  571.27   14.26
   0   4  13   73.65   17.70
   0  -4  13   60.07   12.97
   0   4  14  321.45   14.53
   0  -4  14  342.55   14.97
   0   4  15   63.82   15.81
   0  -4  15   68.50   15.97
   0  -4  16   -1.14   18.80
   0   4  16   12.24   25.86
   0   6   0 1656.60   34.72
   0  -6   1   32.98   12.48
   0   6   1   32.01   11.99
   0   6   1   31.54    9.19
   0  -6   2 1698.15   33.08
   0   6   2 1672.43   30.61
   0   6   2 1749.01   30.89
   0  -6   3  620.69   20.31
   0   6   3  571.05   16.88
   0   6   4 8950.22   55.51
   0  -6   4 8743.26   59.16
   0   6   5  960.21   19.79
   0  -6   5 1014.08   19.17
   0   6   6  547.04   13.89
   0  -6   6  592.65   16.53
   0   6   7   13.13    7.83
   0  -6   7   14.20    7.70
   0   6   8 2020.51   23.23
   0  -6   8 1962.89   22.58
   0   6   9  104.72   10.93
   0  -6   9  109.97   14.89
   0   6  10   22.00   10.25
   0  -6  10   18.73   14.31
   0   6  11  667.28   14.77
   0  -6  11  683.72   15.32
   0   6  12  184.44   13.26
   0  -6  12  192.23   13.57
   0   6  13   79.09   12.93
   0  -6  13   84.85   12.98
   0   6  14  223.35   22.25
   0  -6  14  206.13   22.72
   0   6  15    3.71   21.95
   0  -6  15   18.98   22.21
   0   6  16    2.53   18.57
   0  -6  16    3.96   26.72
   0   8   0 3248.80   43.27
   0   8   1 3870.98   44.12
   0  -8   1 3985.38   48.56
   0   8   1 3944.95   45.89
   0   8   2  182.42   11.86
   0   8   2  188.52   14.40
   0  -8   2  196.21   12.53
   0  -8   3 4163.23   43.13
   0   8   3 4331.04   41.44
   0   8   3 4287.98   41.23
   0   8   4  632.49   16.02
   0  -8   4  660.56   18.98
   0  -8   5  508.16   16.69
   0   8   5  501.84   15.95
   0   8   6   54.21    8.45
   0  -8   6   63.15    8.64
   0   8   7    6.68    7.63
   0  -8   7    3.41   10.86
   0   8   8 1196.70   18.37
   0  -8   8 1258.25   22.08
   0   8   9 1008.56   17.20
   0  -8   9 1073.01   20.97
   0   8  10  366.21   16.60
   0  -8  10  365.72   13.22
   0   8  11   26.72   14.28
   0  -8  11   26.19   10.33
   0   8  12  152.48   18.05
   0  -8  12  152.94   13.22
   0   8  13   69.66   18.01
   0  -8  13   65.13   12.99
   0   8  14  139.56   22.39
   0  -8  14  138.50   22.66
   0   8  15   78.40   26.48
   0  -8  15   71.02   19.02
   0   8  16   10.07   21.58
   0  -8  16    9.74   21.83
   0  10   0  245.47   13.02
   0  10   1 1140.39   24.56
   0 -10   1 1172.56   26.01
   0  10   1 1082.34   24.68
   0 -10   2   16.73    8.13
   0  10   2   19.40   11.57
   0  10   2   14.33   11.33
   0  10   3  368.92   15.61
   0  10   3  328.64   13.29
   0 -10   3  348.24   14.26
   0 -10   4  256.95   12.15
   0  10   4  260.69   14.13
   0  10   4  249.74   11.44
   0  10   5 1469.75   21.29
   0 -10   5 1619.86   25.40
   0  10   5 1602.24   22.27
   0  10   6  178.53   10.32
   0 -10   6  194.20   13.32
   0 -10   7   61.72   14.42
   0  10   7   59.82   10.64
   0  10   8  140.10   15.01
   0 -10   8  146.00   11.44
   0  10   9  857.98   16.63
   0 -10   9  897.86   17.54
   0  10  10  432.67   16.85
   0 -10  10  417.81   13.73
   0 -10  11  498.65   20.39
   0  10  11  469.51   15.47
   0  10  12   86.74   13.28
   0 -10  12   96.74   13.21
   0  10  13   91.06   15.66
   0 -10  13   86.95   15.88
   0  10  14  105.15   16.42
   0 -10  14   96.46   16.67
   0  10  15   92.41   27.11
   0 -10  15  102.59   27.31
   0  12   0  776.67   21.54
   0  12   0  734.77   21.19
   0 -12   1 1020.67   24.18
   0  12   1  961.42   22.94
   0  12   1 1043.84   23.15
   0  12   2  146.22   13.10
   0  12   2  138.98   13.32
   0 -12   2  141.42   13.56
   0  12   3  185.16   13.64
   0 -12   3  190.33   14.07
   0  12   3  194.46   13.45
   0  12   4   99.78   12.30
   0  12   4  102.38    9.54
   0 -12   4   95.96    9.66
   0 -12   5 2305.87   29.05
   0  12   5 2244.44   26.56
   0  12   5 2386.69   28.97
   0 -12   6   34.51   14.19
   0  12   6   28.71   14.56
   0  12   6   27.58   10.26
   0 -12   7  109.13   15.03
   0  12   7  108.26   15.09
   0  12   7  109.40   15.28
   0  12   8  247.78   16.09
   0  12   8  225.79   15.87
   0 -12   8  239.94   15.97
   0  12   9 1429.84   21.32
   0 -12   9 1451.18   21.62
   0  12  10   -0.14   12.58
   0 -12  10   -0.12   17.45
   0 -12  11  103.64   18.41
   0  12  11  100.77   18.43
   0  12  12   60.62   21.88
   0 -12  12   54.57   21.81
   0  12  13  279.32   23.56
   0 -12  13  237.95   17.55
   0  12  14   22.68   26.50
   0 -12  14   16.20   19.04
   0  14   0  148.27   15.89
   0  14   0  134.71   15.91
   0  14   1 1345.38   27.22
   0  14   1 1464.69   27.59
   0 -14   1 1405.44   28.23
   0 -14   2  170.62   16.44
   0  14   2  174.77   16.42
   0  14   2  187.54   16.19
   0 -14   3  513.87   19.99
   0  14   3  492.31   18.86
   0  14   3  493.42   19.06
   0 -14   4  199.69   12.98
   0  14   4  205.12   16.04
   0  14   4  201.31   12.47
   0  14   5 1925.30   27.42
   0  14   5 2010.96   27.42
   0 -14   5 1971.10   27.80
   0  14   6    7.85   14.27
   0  14   6   -1.34   10.32
   0 -14   6    6.40   14.14
   0 -14   7  235.18   16.47
   0  14   7  216.60   12.56
   0  14   7  233.01   16.11
   0  14   8  204.15   14.22
   0 -14   8  206.98   14.19
   0  14   8  198.02   19.06
   0  14   9  545.91   16.58
   0 -14   9  543.44   21.62
   0  14   9  592.52   21.20
   0  14  10    3.45   12.80
   0  14  10    5.33   17.95
   0 -14  10   -0.15   12.61
   0  14  11   -5.13   22.14
   0 -14  11    1.21   21.59
   0  14  11    0.35   22.13
   0  14  12   45.08   22.41
   0 -14  12   40.77   22.37
   0  14  12   37.51   16.13
   0  14  13  208.40   27.39
   0 -14  13  192.37   20.33
   0  14  13  211.80   28.15
   0  16   0 1253.42   27.15
   0  16   0 1136.94   26.67
   0  16   1  951.71   24.14
   0 -16   1  844.63   21.33
   0  16   1  870.39   23.79
   0  16   2   98.93   15.82
   0 -16   2  112.01   15.86
   0  16   2  109.39   15.47
   0  16   3  373.91   18.61
   0 -16   3  394.70   18.99
   0  16   3  404.06   18.37
   0 -16   4    2.58   14.09
   0  16   4    7.36   14.05
   0  16   4    1.50   14.46
   0  16   5  885.24   19.99
   0 -16   5  933.15   21.76
   0  16   5  957.67   20.32
   0  16   6   58.70   13.11
   0 -16   6   59.69   18.09
   0  16   6   62.52   12.89
   0  16   7   46.27   13.02
   0  16   7   47.61   17.89
   0 -16   7   41.67   18.01
   0  16   8    6.63   12.60
   0  16   8   11.34   18.08
   0 -16   8    3.03   17.75
   0 -16   9  528.46   19.66
   0  16   9  520.15   24.41
   0  16   9  522.66   19.06
   0 -16  10   -1.07   21.92
   0  16  10   11.54   15.61
   0  16  10   -0.91   22.35
   0  16  11   12.65   18.70
   0 -16  11   19.12   25.90
   0  16  11    3.15   18.78
   0  16  12   -0.80   19.16
   0  16  12    6.92   27.07
   0 -16  12   10.21   18.85
   0  18   0    9.50   17.57
   0  18   0   13.89   17.52
   0  18   1  443.04   21.94
   0  18   1  375.41   21.96
   0 -18   2   53.79   18.19
   0  18   2   50.55   18.14
   0  18   2   50.43   18.14
   0  18   3  107.69   18.82
   0 -18   3  118.87   18.96
   0  18   3  115.41   13.89
   0 -18   4    2.35   17.37
   0  18   4    2.27   12.50
   0  18   4   -1.77   12.50
   0  18   5  362.84   16.42
   0  18   5  409.54   20.82
   0 -18   5  427.59   22.04
   0  18   6  115.47   18.75
   0 -18   6  108.67   19.19
   0  18   6  111.83   19.07
   0  18   7   48.97   22.15
   0 -18   7   56.59   21.90
   0  18   7   41.10   21.88
   0 -18   8    2.20   22.04
   0  18   8   -0.05   22.17
   0  18   8   -0.19   15.47
   0  18   9  352.18   21.22
   0  18   9  402.54   28.20
   0 -18   9  370.68   21.58
   0  18  10   20.66   18.88
   0  18  10   13.60   18.94
   0 -18  10    8.58   26.79
   0  18  11   24.08   22.20
   0 -18  11   42.93   30.73
   0  20   0    7.24   21.87
   0  20   0   11.25   21.62
   0  20   1  465.35   26.09
   0  20   1  409.65   30.25
   0  20   2   64.59   22.39
   0  20   2   54.10   22.65
   0  20   3  156.42   23.14
   0  20   3  145.98   23.27
   0  20   4   44.24   22.61
   0  20   4   44.81   22.30
   0 -20   4   54.71   22.25
   0 -20   5  261.30   24.99
   0  20   5  250.54   24.23
   0  20   5  293.68   24.07
   0  20   6  113.50   22.97
   0 -20   6  127.39   23.41
   0  20   6  100.16   23.52
   0 -20   7   15.42   18.84
   0  20   7   18.39   26.51
   0  20   7    9.30   26.21
   0  20   8   20.93   18.93
   0  20   8   32.09   26.87
   0 -20   8   28.66   26.75
   0  20   9  185.46   23.07
   0  22   0   91.57   27.44
   0  22   0   96.77   27.40
   0  22   1  236.31   34.53
   0  22   1  265.09   29.12
   0  22   2   84.87   27.70
   0  22   2   88.81   27.43
   0  22   3  227.90   29.06
   0  22   3  213.76   28.69
   0  22   4  174.56   20.72
   0  22   4  165.50   28.34
   0  22   5   86.89   27.75
   0 -22   5   98.33   28.28
   0  22   5   94.47   27.50
   0 -22   6   53.58   31.70
   0  22   6   47.16   31.36
   0  22   6   60.88   30.84
   1   1   1  465.10   22.43
  -1  -1   1  410.02   21.81
  -1   1  -1  496.58   28.19
   1   1   1  449.58   22.64
   1  -1  -1  481.06   26.15
   1  -1  -2  365.13   17.52
   1   1   2  377.08   18.49
  -1   1  -2  381.52   18.98
  -1  -1   2  381.83   18.18
   1  -1  -3 1266.69   25.86
  -1   1  -3 1294.84   28.18
   1   1   3 1279.29   26.62
  -1  -1   3 1258.81   25.07
   1  -1  -4 6423.13   50.17
   1   1   4 6270.13   49.14
  -1   1  -4 6470.35   52.32
  -1  -1   4 6486.49   50.17
   1  -1  -5  878.57   19.92
   1   1   5  846.02   17.71
  -1   1  -5  847.34   19.95
  -1  -1   5  849.99   17.61
   1   1   6 1730.19   22.66
   1  -1  -6 1793.60   24.34
  -1   1  -6 1741.95   23.04
  -1  -1   6 1778.07   24.00
   1   1   7 3040.43   27.67
   1  -1  -7 3079.72   29.26
  -1   1  -7 3196.24   28.69
  -1  -1   7 3203.88   29.42
   1   1   8  964.92   16.43
   1  -1  -8  967.65   16.31
  -1   1  -8  995.49   18.50
  -1  -1   8  952.16   16.14
   1   1   9   62.43    8.54
   1  -1  -9   61.01    8.63
  -1   1  -9   62.03   11.63
  -1  -1   9   56.23   11.51
   1   1  10  778.70   18.65
   1  -1 -10  809.69   18.58
  -1   1 -10  801.31   18.68
  -1  -1  10  805.42   15.46
   1   1  11  523.65   13.90
   1  -1 -11  537.81   13.93
  -1   1 -11  554.34   14.05
  -1  -1  11  557.35   14.05
   1   1  12  299.54   12.27
   1  -1 -12  329.75   15.93
  -1   1 -12  302.81   12.39
  -1  -1  12  301.73   12.18
   1   1  13   47.55   12.79
   1  -1 -13   63.34   12.61
  -1   1 -13   52.22   12.65
  -1  -1  13   52.41   12.70
   1   1  14  435.78   19.87
   1  -1 -14  402.98   19.85
  -1   1 -14  423.63   19.76
  -1  -1  14  395.60   15.05
   1   1  15   44.27   15.71
   1  -1 -15   61.08   15.49
  -1   1 -15   50.34   15.71
  -1  -1  15   49.77   15.63
  -1   1 -16   15.74   18.34
   1  -1 -16   -2.16   18.36
  -1  -1  16  -13.41   26.32
   1   1  16   17.60   18.41
   1  -1 -17   26.14   21.71
   1   3   0 7524.97   76.46
  -1  -3   1 3866.91   52.65
   1   3   1 3857.28   51.33
  -1   3  -1 3977.86   89.91
   1  -3  -1 4030.44   71.15
  -1   3  -2 4327.21   62.63
   1   3   2 4319.57   48.88
   1  -3  -2 4195.41   55.01
  -1  -3   2 4429.09   51.24
   1  -3  -3 2192.11   34.30
  -1  -3   3 2220.55   32.26
  -1   3  -3 2227.28   36.62
   1   3   3 2367.61   32.65
  -1   3  -4 3635.92   40.27
   1  -3  -4 3523.17   37.90
   1   3   4 3527.23   35.50
  -1  -3   4 3556.77   36.04
   1  -3  -5  524.03   15.03
   1   3   5  513.70   14.50
  -1   3  -5  517.01   15.26
  -1  -3   5  546.32   14.61
   1   3   6 1291.19   21.04
  -1   3  -6 1274.29   21.89
   1  -3  -6 1271.30   19.70
  -1  -3   6 1332.90   19.92
   1   3   7  957.19   16.51
  -1   3  -7  975.05   17.24
   1  -3  -7  971.75   16.96
  -1  -3   7  985.34   16.82
   1   3   8  773.12   16.74
  -1   3  -8  726.14   14.92
   1  -3  -8  728.43   14.63
  -1  -3   8  755.89   14.77
   1   3   9   85.93    9.00
  -1   3  -9   96.88   11.85
   1  -3  -9   90.82    8.89
  -1  -3   9   87.65    8.67
   1   3  10  674.21   14.75
  -1   3 -10  701.83   15.40
   1  -3 -10  704.37   15.16
  -1  -3  10  689.71   15.05
   1   3  11  212.51   15.10
  -1   3 -11  218.26   15.32
   1  -3 -11  207.42   15.29
  -1  -3  11  199.02   15.34
   1   3  12  280.03   15.86
  -1   3 -12  269.58   12.21
   1  -3 -12  274.51   15.94
  -1  -3  12  260.74   16.02
  -1   3 -13   33.41   12.70
   1   3  13   31.14   17.52
   1  -3 -13   38.19   12.46
  -1  -3  13   35.33   12.73
   1   3  14  335.30   14.59
  -1   3 -14  373.42   19.71
   1  -3 -14  360.25   15.04
  -1  -3  14  364.79   14.92
   1   3  15   90.17   16.21
  -1   3 -15  103.32   16.17
   1  -3 -15  110.10   22.27
  -1  -3  15  107.23   16.19
   1   3  16   16.02   18.67
  -1   3 -16   27.98   26.30
   1  -3 -16   31.92   18.40
  -1  -3  16   15.49   18.92
   1   5   0 3844.53   48.36
   1  -5  -1 2126.73   46.55
  -1  -5   1 2384.08   37.60
   1   5   1 2380.42   36.32
  -1   5  -1 2435.69   60.62
  -1   5  -2 2588.66   47.97
  -1  -5   2 2610.53   36.29
   1   5   2 2587.26   35.16
   1   5   2 2575.34   35.28
   1  -5  -2 2420.82   41.15
  -1   5  -3 2062.59   35.60
   1  -5  -3 1985.09   32.29
   1   5   3 2018.39   29.36
  -1  -5   3 2013.44   29.38
  -1   5  -4 3109.67   37.94
  -1  -5   4 3195.07   33.44
   1   5   4 3060.58   31.95
   1  -5  -4 2980.63   33.92
   1   5   5 1563.18   22.15
  -1   5  -5 1554.02   24.18
   1  -5  -5 1540.16   22.99
  -1  -5   5 1543.53   22.45
  -1   5  -6  766.15   18.31
   1   5   6  728.15   15.25
   1  -5  -6  786.92   17.98
  -1  -5   6  747.40   15.73
   1   5   7 1280.68   18.41
  -1   5  -7 1297.61   21.20
   1  -5  -7 1310.47   20.72
  -1  -5   7 1333.76   20.64
  -1   5  -8 1350.02   21.05
   1  -5  -8 1332.57   18.76
  -1  -5   8 1341.27   20.51
   1   5   8 1294.94   18.09
   1   5   9  137.57   14.77
  -1   5  -9  152.38   11.22
   1  -5  -9  163.74   15.03
  -1  -5   9  133.55   11.22
   1   5  10  426.07   13.00
  -1   5 -10  419.48   13.32
   1  -5 -10  432.88   13.33
  -1  -5  10  437.54   13.14
   1   5  11  778.92   15.30
  -1   5 -11  861.89   19.26
   1  -5 -11  822.70   16.07
  -1  -5  11  818.98   15.98
   1   5  12  184.95   18.26
   1  -5 -12  187.85   13.88
  -1   5 -12  192.95   13.75
  -1  -5  12  184.23   13.60
   1   5  13  106.69   17.88
  -1   5 -13  104.40   18.06
   1  -5 -13  111.47   13.09
  -1  -5  13  115.45   18.23
   1   5  14  157.88   21.88
   1  -5 -14  149.39   15.95
  -1   5 -14  144.16   16.06
  -1  -5  14  119.58   22.38
   1   5  15  154.37   22.84
   1  -5 -15  157.29   22.91
  -1   5 -15  169.80   16.49
  -1  -5  15  135.65   16.84
   1   5  16    9.55   18.62
   1  -5 -16   19.05   26.48
  -1   5 -16    6.65   26.63
  -1  -5  16   20.22   18.73
   1   7   0 2329.84   33.30
  -1   7  -1  754.72   29.96
   1   7   1  750.18   20.78
  -1  -7   1  759.01   21.53
   1   7   2  378.95   16.38
   1   7   2  381.96   14.26
   1  -7  -2  359.57   18.12
  -1  -7   2  394.60   15.01
  -1   7  -2  384.76   19.95
  -1   7  -3 4394.37   49.62
  -1  -7   3 4181.83   40.22
   1   7   3 4320.05   39.87
   1   7   3 4307.50   39.80
   1  -7  -3 4045.80   43.41
  -1   7  -4 2362.01   33.61
   1   7   4 2320.43   28.49
   1  -7  -4 2272.24   30.42
   1   7   4 2349.84   27.36
  -1  -7   4 2416.57   30.11
  -1   7  -5  692.90   18.94
   1   7   5  642.72   15.14
   1  -7  -5  652.51   16.07
  -1  -7   5  665.76   15.69
  -1  -7   6  407.85   14.65
  -1   7  -6  382.85   15.23
   1   7   6  371.97   11.96
   1  -7  -6  409.51   15.12
   1  -7  -7  381.49   12.30
   1   7   7  379.07   14.27
  -1   7  -7  374.52   12.53
  -1  -7   7  388.24   12.22
   1   7   8 1198.72   17.51
  -1   7  -8 1198.60   18.70
  -1  -7   8 1195.91   19.63
   1  -7  -8 1242.20   20.13
   1   7   9  796.31   18.86
  -1   7  -9  791.78   16.50
   1  -7  -9  851.60   19.42
  -1  -7   9  811.51   19.01
   1   7  10  474.38   13.48
  -1   7 -10  483.56   14.17
   1  -7 -10  477.04   13.94
  -1  -7  10  496.92   13.88
  -1   7 -11  445.37   13.91
   1  -7 -11  453.24   13.73
   1   7  11  455.48   16.73
  -1  -7  11  450.06   17.10
   1   7  12  169.61   13.35
   1  -7 -12  182.96   13.76
  -1   7 -12  181.52   13.75
  -1  -7  12  186.12   18.39
   1   7  13   50.47   12.70
  -1   7 -13   51.59   17.98
   1  -7 -13   40.12   18.17
  -1  -7  13   48.48   12.74
   1   7  14   70.98   15.87
  -1   7 -14   79.54   15.97
   1  -7 -14   75.67   22.01
  -1  -7  14   72.64   15.86
   1   7  15   51.32   18.65
  -1   7 -15   69.93   18.69
   1  -7 -15   69.91   24.44
  -1  -7  15   52.68   24.69
   1   7  16   39.01   19.53
  -1   7 -16   87.54   27.34
   1  -7 -16   83.89   27.28
  -1  -7  16   63.71   29.35
   1   9   0  689.45   18.07
  -1  -9   1 1642.88   26.76
  -1   9  -1 1721.33   37.30
   1   9   1 1658.00   27.15
   1   9   2 1329.30   24.24
  -1  -9   2 1353.54   25.49
  -1   9  -2 1398.11   31.58
   1   9   2 1339.76   22.60
  -1   9  -3 1938.09   33.31
   1   9   3 1867.25   26.51
   1   9   3 1833.77   26.47
   1  -9  -3 1739.77   27.13
  -1  -9   3 1841.53   26.34
  -1   9  -4 1389.13   25.21
  -1  -9   4 1373.22   23.63
   1   9   4 1452.30   22.95
   1   9   4 1370.92   22.52
   1  -9  -4 1319.27   22.58
  -1   9  -5  813.97   20.26
   1   9   5  825.68   16.46
  -1  -9   5  829.26   18.74
   1   9   5  787.05   17.93
   1  -9  -5  766.17   16.86
  -1   9  -6  310.90   14.68
   1   9   6  307.76   11.40
   1   9   6  334.43   11.84
  -1  -9   6  320.03   14.06
   1  -9  -6  305.85   14.37
   1  -9  -7  849.12   16.28
  -1   9  -7  846.55   17.34
   1   9   7  837.17   17.65
  -1  -9   7  866.07   16.58
  -1  -9   8  471.66   14.19
   1   9   8  471.16   17.09
  -1   9  -8  482.86   17.97
   1  -9  -8  457.18   14.22
   1   9   9  756.51   18.74
  -1   9  -9  724.14   16.48
   1  -9  -9  761.83   19.07
  -1  -9   9  748.23   15.88
   1   9  10  157.40   11.56
  -1   9 -10  165.84   11.73
   1  -9 -10  177.72   15.51
  -1  -9  10  171.93   11.61
   1   9  11  213.87   18.44
  -1   9 -11  208.31   14.01
   1  -9 -11  214.67   18.84
  -1  -9  11  225.52   18.61
   1   9  12   97.94   13.18
  -1   9 -12   90.39   13.21
   1  -9 -12   85.88   13.55
  -1  -9  12   93.17   13.23
   1   9  13   39.35   15.35
  -1   9 -13   45.23   21.90
  -1  -9  13   40.01   15.60
   1  -9 -13   49.96   22.00
   1   9  14  103.54   16.17
  -1   9 -14  130.58   22.76
  -1  -9  14  100.19   22.84
   1  -9 -14  117.33   16.53
   1   9  15  101.61   19.75
  -1   9 -15  147.23   27.45
  -1  -9  15  160.50   27.17
   1  -9 -15  133.18   19.69
   1  11   0  188.74   13.50
   1  11   1  899.47   19.30
  -1  11  -1  991.03   27.10
   1  11   1  999.24   21.37
  -1 -11   1  945.55   20.05
   1  11   2 1044.53   19.67
  -1 -11   2 1096.53   22.67
   1  11   2 1019.11   21.51
  -1  11  -2 1113.46   27.69
   1  11   3  302.58   12.17
  -1 -11   3  305.32   12.77
   1  11   3  333.57   14.68
  -1  11  -3  320.01   16.65
  -1  11  -4  265.44   15.29
   1  11   4  268.06   13.98
   1  11   4  272.58   14.04
  -1 -11   4  277.13   14.46
  -1 -11   5 1213.52   21.82
  -1  11  -5 1152.72   22.05
   1  11   5 1178.50   20.67
   1  11   5 1199.73   18.97
   1 -11  -5 1117.69   19.85
   1  11   6  341.41   13.26
  -1  11  -6  337.16   14.22
  -1 -11   6  346.25   13.58
   1 -11  -6  332.42   13.60
   1  11   6  376.35   16.94
   1  11   7  279.02   12.69
  -1  11  -7  277.13   13.29
  -1 -11   7  284.09   12.86
   1  11   7  270.14   12.53
   1 -11  -7  280.81   16.41
  -1  11  -8   61.06   10.78
   1  11   8   61.29   10.68
  -1 -11   8   75.41   14.37
   1 -11  -8   66.96   10.64
   1  11   8   68.53   10.82
  -1 -11   9  399.28   16.88
   1  11   9  387.17   13.38
  -1  11  -9  394.51   17.47
   1 -11  -9  381.88   13.60
  -1  11 -10  141.80   18.64
  -1 -11  10  129.45   13.40
   1  11  10  135.71   18.27
   1 -11 -10  138.38   18.54
   1  11  11  181.99   13.84
  -1  11 -11  210.84   19.15
  -1 -11  11  196.51   14.00
   1 -11 -11  197.03   14.28
   1  11  12  196.29   20.77
  -1  11 -12  222.34   21.18
  -1 -11  12  211.10   22.39
   1 -11 -12  216.06   14.49
   1  11  13  192.65   22.77
  -1  11 -13  188.08   23.43
  -1 -11  13  179.17   16.82
   1 -11 -13  200.25   23.18
   1  11  14   55.54   26.44
  -1  11 -14   67.08   26.65
   1 -11 -14   47.17   19.06
  -1 -11  14   57.42   26.50
   1  11  15  103.83   22.21
  -1  11 -15   92.34   22.79
  -1 -11  15  109.23   22.50
   1 -11 -15  109.31   31.60
   1  13   0  166.04   13.26
   1  13   1  764.87   17.95
  -1  13  -1  840.72   26.39
  -1 -13   1  875.88   20.62
  -1  13  -1  764.20   24.51
   1  13   1  846.14   20.03
   1  13   2 1046.56   22.07
   1  13   2 1029.04   22.18
  -1  13  -2 1108.58   27.52
  -1 -13   2 1041.20   22.19
   1  13   3   70.68   14.67
  -1 -13   3   76.46   14.66
   1  13   3   78.70   14.74
  -1  13  -3   72.16   15.23
  -1  13  -4  123.12   15.78
  -1 -13   4  130.39   15.33
   1  13   4  123.00   15.29
   1  13   4  125.28   15.15
  -1  13  -5 1208.17   25.75
   1  13   5 1151.99   22.39
   1  13   5 1162.38   19.66
  -1 -13   5 1246.05   23.76
   1  13   6  409.96   17.29
  -1 -13   6  410.08   17.46
  -1  13  -6  396.67   18.34
   1  13   6  385.58   17.37
  -1 -13   7   95.05   14.78
  -1  13  -7   82.84   11.18
   1  13   7   78.16   10.99
   1  13   7   92.68   14.80
   1 -13  -7   81.57   10.87
   1 -13  -8  367.44   13.92
   1  13   8  383.54   13.61
   1  13   8  396.17   17.13
  -1 -13   8  394.50   17.24
  -1  13  -8  380.76   17.93
  -1 -13   9  756.64   18.15
   1  13   9  746.55   17.53
  -1  13  -9  769.74   23.12
   1  13   9  783.07   21.96
   1 -13  -9  722.46   22.14
   1  13  10   27.10   17.93
  -1  13 -10   21.87   17.99
  -1 -13  10   23.27   12.58
   1  13  10   27.91   18.13
   1 -13 -10   17.98   12.86
   1  13  11  133.04   16.20
  -1 -13  11  148.73   22.21
  -1  13 -11  141.76   22.52
   1 -13 -11  131.87   16.41
   1  13  11  148.66   22.73
   1  13  12  251.24   17.43
   1  13  12  204.74   17.23
  -1  13 -12  249.92   23.66
  -1 -13  12  250.41   23.26
   1 -13 -12  222.22   17.23
   1  13  13  117.47   27.12
   1  13  13  124.91   27.44
  -1  13 -13  142.51   27.31
  -1 -13  13  136.15   19.42
   1 -13 -13  129.39   19.70
   1  13  14   12.81   28.99
  -1 -13  14   24.02   28.83
  -1  13 -14    9.16   29.53
   1 -13 -14   15.64   19.31
   1  13  14   13.70   29.23
   1  15   0    5.36   14.11
   1  15   0    4.29   10.08
  -1 -15   1  652.39   20.78
  -1  15  -1  614.72   23.94
   1  15   1  647.12   20.56
  -1  15  -1  697.29   24.23
   1  15   1  672.12   20.69
  -1 -15   2  534.38   16.50
   1  15   2  518.00   19.17
   1  15   2  532.35   16.05
  -1  15  -2  559.14   24.84
  -1  15  -3  277.37   18.40
   1  15   3  262.77   16.48
   1  15   3  267.63   16.86
  -1 -15   3  282.09   17.13
  -1  15  -4   24.01   14.59
   1  15   4   20.16   14.27
  -1 -15   4   24.17   14.38
   1  15   4   23.72   10.46
  -1  15  -5  901.45   24.35
   1  15   5  860.14   18.24
  -1 -15   5  892.74   21.92
   1  15   5  878.58   17.89
  -1  15  -6  200.30   16.83
   1  15   6  206.60   16.04
   1  15   6  199.62   12.31
  -1 -15   6  197.54   16.20
  -1  15  -7   85.06   18.55
   1  15   7   88.75   18.32
   1  15   7   86.51   13.08
  -1 -15   7   88.25   13.12
   1  15   8  222.75   18.99
  -1 -15   8  210.40   19.10
  -1  15  -8  215.85   19.68
   1  15   8  198.54   19.18
  -1 -15   9  509.38   21.17
   1  15   9  461.49   21.01
  -1  15  -9  474.39   17.68
   1  15   9  505.09   20.93
  -1 -15  10   55.76   21.58
   1  15  10   47.57   15.93
   1  15  10   55.82   15.80
   1 -15 -10   37.10   15.91
  -1  15 -10   58.74   22.31
   1  15  11   22.27   16.08
  -1 -15  11   36.14   22.18
   1  15  11   25.76   16.23
  -1  15 -11   35.64   22.51
   1 -15 -11   24.85   15.99
   1  15  12  201.30   20.29
   1  15  12  208.32   27.61
  -1 -15  12  213.03   27.42
  -1  15 -12  212.50   27.97
   1 -15 -12  207.46   27.63
   1  15  13  173.16   29.84
  -1 -15  13  170.42   31.57
  -1  15 -13  214.30   31.77
   1 -15 -13  153.21   31.93
   1  15  13  197.88   31.89
   1  17   0  301.32   17.52
   1  17   0  268.98   17.52
   1  17   1  559.92   19.86
  -1  17  -1  486.11   25.46
   1  17   1  520.91   19.71
  -1  17  -1  564.38   25.85
  -1 -17   1  585.92   20.33
   1  17   2  583.23   21.15
  -1 -17   2  617.23   21.70
  -1  17  -2  550.62   23.70
   1  17   2  629.79   21.38
  -1  17  -2  612.41   27.31
  -1  17  -3  192.58   20.22
   1  17   3  193.15   14.24
  -1 -17   3  175.17   14.53
   1  17   3  171.74   14.29
  -1  17  -4   75.28   18.55
   1  17   4   65.64   13.22
   1  17   4   74.68   17.81
  -1 -17   4   68.24   18.16
  -1 -17   5  421.91   21.01
   1  17   5  412.17   15.97
   1  17   5  413.06   20.70
  -1  17  -5  418.74   26.38
   1  17   6  408.40   15.96
  -1  17  -6  410.53   22.52
  -1 -17   6  408.84   16.74
   1  17   6  377.62   16.23
  -1  17  -7   29.55   18.37
   1  17   7   23.29   13.13
  -1 -17   7   25.33   18.07
   1  17   7   30.64   17.88
   1  17   8  147.69   23.02
  -1  17  -8  161.75   23.22
   1  17   8  162.11   16.49
  -1 -17   8  154.14   16.62
   1  17   9  306.40   24.20
  -1  17  -9  335.49   24.82
   1  17   9  336.46   17.65
  -1 -17   9  348.14   24.17
  -1  17 -10  148.80   20.27
   1  17  10  163.28   27.25
   1  17  10  184.96   19.61
  -1 -17  10  167.62   27.07
  -1 -17  11   11.85   26.72
   1  17  11   19.38   19.06
   1  17  11   14.28   19.15
  -1  17 -11   12.19   19.15
   1  19   0   87.11   18.53
   1  19   0   83.90   18.75
   1  19   1  213.63   19.60
   1  19   1  181.42   19.79
  -1  19  -1  186.02   25.10
  -1  19  -1  217.12   25.13
  -1  19  -2  177.68   24.71
   1  19   2  162.00   14.43
  -1  19  -2  150.03   24.79
   1  19   2  158.32   19.58
  -1 -19   2  191.65   19.61
  -1  19  -3  100.65   23.56
   1  19   3   86.90   18.90
  -1 -19   3   99.72   18.81
  -1  19  -3   88.64   23.52
   1  19   3   99.21   18.69
  -1  19  -4   28.77   22.55
  -1 -19   4   30.51   18.02
   1  19   4   33.60   17.98
   1  19   4   32.69   18.34
   1  19   5  331.29   23.47
  -1  19  -5  314.56   30.51
   1  19   5  284.60   18.15
  -1 -19   5  341.92   24.24
  -1 -19   6  252.38   23.71
  -1  19  -6  226.82   24.78
   1  19   6  236.18   23.07
   1  19   6  220.83   17.35
   1  19   7   27.40   22.16
  -1 -19   7   24.99   22.32
  -1  19  -7   19.20   22.71
   1  19   7   31.17   22.48
   1  19   8   82.66   26.98
  -1  19  -8   80.70   27.17
  -1 -19   8   80.27   26.84
   1  19   8   74.98   26.46
   1  19   9  146.74   19.88
  -1  19  -9  153.64   28.18
  -1 -19   9  163.87   27.54
   1  19   9  139.16   20.10
   1  19  10   26.21   22.33
  -1  19 -10   46.21   31.59
   1  21   0   27.67   22.25
   1  21   0   19.37   22.23
  -1  21  -1  180.86   37.98
  -1  21  -1  154.23   34.86
   1  21   1  171.86   17.64
   1  21   1  168.12   23.71
  -1  21  -2   90.36   40.28
   1  21   2   86.16   22.78
  -1  21  -2   73.74   37.16
   1  21   2   75.81   23.07
   1  21   3   91.89   16.64
  -1  21  -3  100.31   37.33
   1  21   3   82.75   23.18
  -1  21  -3   81.72   37.62
  -1 -21   3   93.94   23.27
  -1 -21   4   31.95   16.49
   1  21   4   32.97   16.35
  -1  21  -4   29.90   32.55
  -1  21  -4   30.45   32.54
   1  21   4   38.39   22.62
  -1 -21   5  101.42   27.01
  -1  21  -5   97.03   33.72
   1  21   5   86.56   19.52
  -1  21  -5   82.25   33.97
   1  21   5   92.93   27.00
   1  21   6  145.89   27.89
  -1  21  -6  171.96   34.33
  -1 -21   6  154.78   28.20
   1  21   6  173.35   27.49
   1  21   7   17.86   27.62
  -1  21  -7   35.89   33.65
   1  21   7   49.35   26.84
  -1 -21   7   33.02   27.30
   1  23   0   19.38   27.29
   1  23   0   30.35   26.88
   1  23   1   67.64   27.91
   1  23   1   80.24   27.54
   1  23   2  115.61   28.43
   1  23   2  118.48   28.20
   1  23   3   96.21   31.58
   1  23   3   80.92   31.74
   2   0   0 1173.56   33.28
  -2   0   110121.33   87.72
   2   0   110304.06   90.18
   2   0   2 1486.46   30.46
  -2   0   2 1465.22   30.13
   2   0   3 1808.18   29.57
  -2   0   3 1931.96   29.22
   2   0   4  369.24   16.35
  -2   0   4  394.93   13.80
   2   0   5   16.48   11.41
  -2   0   5   15.91   11.12
   2   0   6  746.87   17.90
  -2   0   6  772.20   17.60
   2   0   7 5513.25   36.91
  -2   0   7 5755.48   37.05
   2   0   8  172.84   12.84
  -2   0   8  171.67    9.78
   2   0   9   44.47    8.41
  -2   0   9   47.03    8.14
   2   0  10  140.02   11.21
  -2   0  10  132.91   14.57
   2   0  11  944.74   19.34
  -2   0  11  925.34   16.20
   2   0  12   13.27   14.21
  -2   0  12    8.73   10.08
   2   0  13   21.49   12.45
  -2   0  13   18.71   12.19
   2   0  14    7.11   12.73
  -2   0  14    5.72   12.58
   2   0  15   64.14   15.80
  -2   0  15   51.43   15.61
  -2   0  16    9.28   18.38
   2   0  16   15.77   18.50
   2  -2   0 1580.50   48.27
   2   2   0 1574.86   32.10
  -2  -2   1   97.78   12.52
   2   2   1   92.98   10.28
   2  -2  -1   99.21   12.02
   2  -2  -2 5230.57   57.38
   2   2   2 5145.94   50.41
  -2  -2   2 5037.27   50.03
  -2   2  -2 5359.55   64.57
   2   2   2 5142.15   50.77
   2  -2  -3 4735.03   47.24
   2   2   3 4503.19   43.00
  -2   2  -3 4697.65   50.99
  -2  -2   3 4647.51   43.59
  -2   2  -4  918.08   20.48
   2  -2  -4  900.60   21.28
  -2  -2   4  960.28   20.46
   2   2   4  897.21   20.43
   2  -2  -5  720.35   16.30
  -2   2  -5  703.26   16.97
   2   2   5  695.70   15.94
  -2  -2   5  725.18   15.99
   2  -2  -6  385.62   14.98
  -2   2  -6  404.21   15.30
   2   2   6  382.38   14.83
  -2  -2   6  409.33   12.50
   2  -2  -7 4789.87   35.08
   2   2   7 4711.75   34.70
  -2  -2   7 4671.34   33.49
  -2   2  -7 4881.72   36.79
   2   2   8  116.27   12.19
   2  -2  -8  114.98    9.29
  -2   2  -8  111.02    9.35
  -2  -2   8  108.55    9.06
   2   2   9   11.67   11.00
   2  -2  -9   11.55   10.95
  -2   2  -9    8.46    7.92
  -2  -2   9    8.57    7.79
   2   2  10   68.94   10.50
   2  -2 -10   78.74   14.37
  -2   2 -10   73.35   10.53
  -2  -2  10   77.40   10.43
   2   2  11  735.86   15.17
  -2   2 -11  778.17   15.70
   2  -2 -11  782.03   15.41
  -2  -2  11  823.37   18.78
   2   2  12   53.87   14.75
  -2   2 -12   57.63   10.53
   2  -2 -12   47.84   10.55
  -2  -2  12   56.82   10.60
   2   2  13  279.16   18.83
   2  -2 -13  284.05   18.86
  -2   2 -13  265.46   14.20
  -2  -2  13  277.97   18.74
   2   2  14   10.29   17.75
   2  -2 -14    5.07   12.71
  -2   2 -14    3.60   12.61
  -2  -2  14    8.79   17.78
   2   2  15  164.87   22.44
   2  -2 -15  156.96   16.21
  -2   2 -15  154.97   16.20
  -2  -2  15  139.33   16.49
   2   2  16   65.02   26.27
   2  -2 -16   50.11   26.34
  -2   2 -16   48.93   26.29
  -2  -2  16   29.54   18.82
   2   4   0  863.49   21.53
   2   4   1 1415.33   26.14
   2  -4  -1 1384.14   40.93
  -2  -4   1 1434.43   26.57
   2   4   2 4056.10   41.59
  -2   4  -2 4113.12   63.64
  -2  -4   2 3961.93   41.85
   2  -4  -2 3829.48   51.24
   2   4   2 3890.49   40.27
   2  -4  -3 4106.16   45.06
   2   4   3 4215.48   39.73
  -2  -4   3 4234.16   40.40
   2   4   3 4161.10   38.32
  -2   4  -3 4164.29   49.98
   2  -4  -4   19.29   11.91
   2   4   4   18.56   11.41
  -2   4  -4   16.73    8.56
  -2  -4   4   18.81    8.24
   2  -4  -5 1301.44   21.12
  -2   4  -5 1352.83   24.16
   2   4   5 1309.71   21.46
  -2  -4   5 1314.70   20.23
   2  -4  -6  382.60   12.64
   2   4   6  392.98   12.25
  -2   4  -6  405.52   15.54
  -2  -4   6  394.80   12.28
   2  -4  -7 2592.31   27.11
   2   4   7 2435.08   24.27
  -2   4  -7 2583.57   27.14
  -2  -4   7 2569.56   26.33
   2   4   8  597.09   15.46
   2  -4  -8  609.07   13.74
  -2   4  -8  625.35   14.34
  -2  -4   8  611.90   13.52
   2   4   9  332.86   14.95
   2  -4  -9  322.51   11.11
  -2   4  -9  329.44   11.29
  -2  -4   9  342.85   14.85
   2   4  10   45.31   10.30
   2  -4 -10   49.06   14.43
  -2   4 -10   50.91   10.23
  -2  -4  10   46.52   10.26
   2   4  11 1404.62   18.79
   2  -4 -11 1465.22   19.23
  -2   4 -11 1446.67   19.54
  -2  -4  11 1413.86   19.03
   2   4  12  297.91   12.45
   2  -4 -12  310.96   12.58
  -2   4 -12  301.07   12.63
  -2  -4  12  322.85   17.77
   2   4  13  133.55   18.35
   2  -4 -13  154.20   18.15
  -2  -4  13  136.80   13.42
  -2   4 -13  148.64   13.44
   2   4  14   75.17   19.96
   2  -4 -14   70.72   13.12
  -2   4 -14   90.70   20.12
  -2  -4  14   77.64   20.06
   2   4  15  250.55   22.95
   2  -4 -15  246.50   22.93
  -2   4 -15  219.25   16.95
  -2  -4  15  210.17   17.29
   2   4  16   45.08   26.54
  -2   4 -16   36.29   19.02
   2  -4 -16   38.84   18.88
  -2  -4  16   47.92   18.99
   2   6   0  353.49   16.39
   2   6   1 2799.78   32.80
  -2  -6   1 2925.13   34.28
   2  -6  -1 2678.16   55.35
  -2   6  -2 2821.67   57.33
   2  -6  -2 2690.15   42.36
   2   6   2 2753.93   31.90
   2   6   2 2806.07   31.80
  -2  -6   2 2924.42   34.44
  -2  -6   3 5060.79   42.81
   2  -6  -3 4997.35   50.14
  -2   6  -3 5164.74   58.58
   2   6   3 5162.38   41.63
   2   6   3 5101.15   40.66
  -2   6  -4 2359.60   35.26
   2   6   4 2499.78   28.64
   2  -6  -4 2293.37   30.22
  -2  -6   4 2403.02   27.70
   2   6   4 2417.98   28.13
  -2  -6   5  933.91   17.32
   2   6   5  888.03   16.80
  -2   6  -5  928.53   21.53
   2  -6  -5  925.41   20.30
   2   6   6  965.30   16.82
  -2  -6   6  940.39   16.63
  -2   6  -6  967.00   20.62
   2  -6  -6  957.35   19.56
   2   6   7 1117.53   17.23
  -2   6  -7 1147.68   20.89
   2  -6  -7 1150.14   20.19
  -2  -6   7 1143.71   19.48
   2   6   8  276.56   13.24
  -2   6  -8  293.44   13.84
   2  -6  -8  289.55   10.99
  -2  -6   8  289.56   13.39
   2   6   9  222.35   15.33
   2  -6  -9  228.53   12.01
  -2   6  -9  236.55   15.93
  -2  -6   9  232.93   15.43
   2   6  10   46.95   14.48
  -2   6 -10   57.38   10.84
   2  -6 -10   66.42   10.67
  -2  -6  10   71.94   10.46
   2  -6 -11  613.02   14.55
   2   6  11  567.52   14.24
  -2   6 -11  578.84   14.88
  -2  -6  11  619.76   17.93
   2   6  12  396.64   19.55
  -2   6 -12  424.34   19.82
   2  -6 -12  393.95   15.18
  -2  -6  12  415.80   19.53
   2   6  13   47.40   12.89
  -2   6 -13   56.66   12.93
   2  -6 -13   45.68   13.10
  -2  -6  13   49.51   18.01
   2   6  14   28.95   15.27
  -2   6 -14   24.36   15.54
   2  -6 -14   30.92   15.28
  -2  -6  14   11.24   15.56
   2   6  15  232.10   17.31
  -2   6 -15  289.89   23.54
   2  -6 -15  287.23   23.41
  -2  -6  15  280.91   25.54
   2   6  16   18.89   19.56
  -2  -6  16   62.64   19.47
  -2   6 -16   74.87   19.47
   2  -6 -16   84.90   19.35
   2   8   0  460.09   16.84
  -2  -8   1 3314.51   34.90
   2   8   1 3274.62   34.94
  -2   8  -2 6533.79   86.77
   2   8   2 6072.94   45.19
   2  -8  -2 5686.06   60.09
  -2  -8   2 6239.66   47.12
   2   8   2 6094.01   44.23
  -2  -8   3 1397.66   23.68
   2  -8  -3 1346.13   25.73
  -2   8  -3 1385.86   32.73
   2   8   3 1391.36   22.59
   2   8   3 1357.95   21.32
  -2  -8   4  938.08   19.59
  -2   8  -4  904.72   23.76
   2  -8  -4  897.14   21.60
   2   8   4  912.55   19.03
   2   8   4  924.87   17.45
   2   8   5  580.88   14.12
  -2   8  -5  613.17   18.98
  -2  -8   5  596.66   16.40
   2  -8  -5  585.28   17.53
   2   8   5  628.08   14.34
  -2   8  -6  889.38   18.69
   2   8   6  959.11   18.40
   2  -8  -6  883.24   17.38
  -2  -8   6  925.64   18.50
   2   8   6  894.08   18.05
   2  -8  -7 1259.38   21.01
  -2   8  -7 1254.49   22.27
   2   8   7 1253.88   19.87
  -2  -8   7 1254.62   20.17
  -2  -8   8  509.24   17.14
   2   8   8  478.94   13.89
  -2   8  -8  485.45   14.80
   2  -8  -8  515.05   14.53
  -2   8  -9   33.79   10.38
   2  -8  -9   34.78   14.48
  -2  -8   9   32.25   10.08
   2   8   9   30.82   10.18
   2   8  10  427.04   13.30
  -2   8 -10  466.43   17.71
   2  -8 -10  445.35   17.23
  -2  -8  10  443.00   13.45
   2  -8 -11  700.50   16.91
   2   8  11  676.95   20.61
  -2   8 -11  688.55   17.32
  -2  -8  11  699.07   16.72
   2   8  12   73.20   12.99
  -2   8 -12   79.54   18.18
   2  -8 -12   84.56   13.32
  -2  -8  12   73.98   13.00
   2   8  13    8.87   17.93
  -2   8 -13   17.53   12.82
  -2  -8  13    6.59   19.92
   2  -8 -13   14.77   12.98
   2   8  14    7.55   15.38
  -2   8 -14    1.47   21.97
   2  -8 -14   -6.99   15.68
  -2  -8  14    1.80   15.49
   2   8  15   80.00   19.03
   2  -8 -15   98.48   19.40
  -2   8 -15   94.34   19.36
  -2  -8  15   83.62   19.51
   2  10   0  280.29   14.29
  -2 -10   1  518.95   16.74
   2  10   1  516.02   16.56
  -2  10  -1  459.81   32.79
  -2  10  -1  518.15   31.30
  -2  10  -2 2470.40   53.36
   2  10   2 2425.06   28.44
  -2 -10   2 2393.45   28.52
   2  10   2 2303.25   28.49
  -2  10  -3  960.14   29.51
   2 -10  -3  877.03   22.57
   2  10   3  960.48   19.53
  -2 -10   3  962.63   20.30
   2  10   3  954.28   17.82
  -2 -10   4  620.43   15.19
  -2  10  -4  605.55   21.05
   2  10   4  618.53   16.70
   2 -10  -4  566.70   16.37
   2  10   4  602.62   16.74
  -2 -10   5   23.01   11.39
   2 -10  -5   31.82    8.38
  -2  10  -5   28.10   11.77
   2  10   5   29.32   11.52
   2  10   5   31.95    8.31
   2  10   6 1215.45   19.90
  -2 -10   6 1206.78   18.88
  -2  10  -6 1172.82   23.47
   2 -10  -6 1127.25   19.34
   2  10   6 1175.58   17.89
  -2  10  -7  961.31   19.84
  -2 -10   7  966.82   17.70
   2  10   7 1004.13   17.60
   2 -10  -7  935.06   21.18
   2  10   7  995.00   20.32
  -2  10  -8  530.71   18.65
   2  10   8  528.76   14.28
  -2 -10   8  562.20   17.79
   2  10   8  586.87   14.79
   2 -10  -8  554.03   18.20
  -2 -10   9  137.94   14.97
   2  10   9  141.18   15.04
  -2  10  -9  143.94   15.42
   2 -10  -9  144.24   11.42
   2  10   9  144.08   11.31
   2  10  10  116.06   11.23
  -2 -10  10  124.72   11.32
   2 -10 -10  123.09   11.43
  -2  10 -10  138.21   11.74
   2  10  11  330.99   14.92
  -2  10 -11  363.09   20.09
  -2 -10  11  344.79   14.75
   2 -10 -11  343.16   15.07
   2  10  12  302.89   19.24
  -2  10 -12  286.56   15.23
  -2 -10  12  301.59   19.33
   2 -10 -12  327.28   19.90
   2  10  13   58.92   15.68
  -2  10 -13   58.72   22.24
  -2 -10  13   60.47   15.80
   2 -10 -13   71.61   15.82
   2  10  14    0.89   18.48
  -2  10 -14    9.88   26.51
  -2 -10  14   15.51   18.55
   2 -10 -14   21.19   24.41
   2  10  15   99.24   27.33
  -2  10 -15  105.25   19.92
  -2 -10  15  117.04   19.81
   2 -10 -15   97.85   27.70
   2  12   0   31.19   11.48
  -2 -12   1  290.28   14.40
   2  12   1  315.25   14.46
  -2  12  -1  273.45   25.21
  -2  12  -1  311.21   25.05
  -2  12  -2 1983.43   47.22
  -2 -12   2 1872.79   24.85
   2  12   2 1864.89   25.49
   2  12   2 1849.95   25.63
   2  12   3  452.17   13.40
  -2  12  -3  469.08   21.69
  -2 -12   3  467.70   13.83
   2  12   3  451.61   15.69
  -2  12  -4  441.86   23.65
   2  12   4  426.58   14.19
  -2 -12   4  451.20   17.66
   2  12   4  442.89   17.34
  -2  12  -5  104.71   15.74
   2  12   5  111.01   14.99
   2  12   5  105.31   15.11
   2 -12  -5   98.26   11.39
  -2 -12   5  111.91   14.89
  -2 -12   6  677.54   16.17
   2  12   6  675.65   15.48
   2  12   6  661.45   15.75
  -2  12  -6  671.53   21.37
   2 -12  -6  655.81   19.78
  -2 -12   7  175.43   15.27
  -2  12  -7  173.29   16.11
   2  12   7  170.69   15.40
   2 -12  -7  169.15   15.67
   2  12   7  173.01   11.53
  -2 -12   8  661.26   18.70
   2  12   8  668.89   15.25
  -2  12  -8  689.56   20.36
   2  12   8  629.45   15.23
   2 -12  -8  626.12   15.64
  -2 -12   9  215.71   13.91
   2  12   9  205.19   14.07
  -2  12  -9  220.99   19.21
   2 -12  -9  201.61   14.13
   2  12   9  218.86   14.08
   2  12  10  198.45   13.99
  -2 -12  10  193.53   18.60
  -2  12 -10  194.53   14.59
   2  12  10  209.11   14.11
   2 -12 -10  186.19   14.15
   2  12  11  108.86   13.70
   2  12  11  112.31   18.57
  -2  12 -11  110.49   18.86
  -2 -12  11  107.25   13.42
   2 -12 -11   97.45   13.80
   2  12  12  373.99   17.50
  -2 -12  12  395.14   23.79
  -2  12 -12  389.81   18.56
   2 -12 -12  388.64   18.11
   2  12  12  420.17   24.11
   2  12  13   29.79   24.41
  -2 -12  13   49.76   24.18
  -2  12 -13   21.12   16.20
   2 -12 -13   18.43   16.11
   2  12  13   32.64   16.31
   2  12  14   -1.34   19.22
  -2 -12  14    2.89   26.70
  -2  12 -14   11.02   27.34
   2  12  14   15.19   19.17
   2 -12 -14   16.77   26.91
   2  14   0  220.32   12.51
  -2 -14   1  352.72   17.45
  -2  14  -1  319.82   29.09
   2  14   1  342.99   17.36
   2  14   1  362.05   17.31
  -2  14  -1  364.76   26.77
  -2  14  -2 1927.05   49.39
   2  14   2 1780.55   26.91
   2  14   2 1889.87   24.76
  -2  14  -2 1667.18   49.84
  -2 -14   2 1971.40   28.11
  -2 -14   3  196.10   15.92
  -2  14  -3  199.27   21.64
   2  14   3  194.39   12.09
   2  14   3  184.39   15.94
   2  14   4  191.15   12.05
  -2  14  -4  207.55   21.03
  -2 -14   4  203.81   15.90
   2  14   4  200.03   16.11
  -2  14  -5  207.14   17.57
   2  14   5  195.73   15.95
  -2 -14   5  203.61   12.28
   2  14   5  195.01   15.57
   2  14   6  812.68   19.82
  -2  14  -6  818.53   23.78
   2  14   6  809.49   16.74
  -2 -14   6  853.17   20.55
  -2 -14   7   64.97   10.80
   2  14   7   61.69   10.84
  -2  14  -7   62.74   15.31
   2  14   7   58.19   11.07
   2 -14  -7   60.43   14.95
   2  14   8  280.73   19.26
  -2 -14   8  285.41   19.08
  -2  14  -8  267.91   20.23
   2 -14  -8  274.23   19.35
   2  14   8  260.69   19.37
  -2 -14   9  184.36   18.80
   2  14   9  185.05   19.18
   2 -14  -9  169.74   14.15
   2  14   9  194.79   19.00
  -2  14  -9  190.38   14.56
  -2 -14  10  109.38   20.29
   2  14  10  101.93   13.77
  -2  14 -10  112.43   19.17
   2 -14 -10  105.91   13.71
   2  14  10  119.58   20.68
   2  14  11   46.39   15.87
  -2 -14  11   51.67   21.93
   2  14  11   38.23   16.03
  -2  14 -11   46.12   22.60
   2 -14 -11   39.66   16.05
   2  14  12  397.43   28.15
   2  14  12  330.82   20.47
  -2 -14  12  362.42   26.19
  -2  14 -12  352.69   21.19
   2 -14 -12  336.53   18.20
   2  14  13   52.43   19.45
   2  14  13   55.94   27.25
  -2 -14  13   62.54   26.92
  -2  14 -13   62.90   27.30
   2 -14 -13   60.64   19.43
   2  16   0   80.14   14.98
   2  16   0   77.91   15.08
   2  16   1   93.89   11.24
  -2  16  -1   92.19   27.70
  -2  16  -1   74.53   25.82
   2  16   1   77.61   15.17
  -2 -16   1   86.94   15.21
  -2  16  -2 1183.28   51.95
  -2 -16   2 1106.81   23.36
  -2  16  -2  985.43   50.18
   2  16   2 1095.37   20.16
   2  16   2 1151.86   22.90
  -2  16  -3   15.58   20.74
   2  16   3   15.61   10.36
   2  16   3   16.17   10.24
  -2  16  -3   15.37   23.01
  -2 -16   3   14.54   14.32
  -2 -16   4  102.05   11.34
  -2  16  -4  105.36   20.00
   2  16   4   98.34   11.22
   2  16   4  101.95   15.45
   2  16   5  247.44   19.11
  -2  16  -5  256.98   25.06
  -2 -16   5  256.94   14.84
   2  16   5  242.62   19.48
  -2  16  -6  687.12   25.60
  -2 -16   6  716.24   22.44
   2  16   6  690.75   17.94
   2  16   6  695.53   17.62
  -2  16  -7   87.87   19.07
   2  16   7   74.69   13.64
   2  16   7   83.78   13.22
  -2 -16   7   90.39   18.23
   2  16   8  278.87   15.03
  -2  16  -8  296.04   16.59
   2  16   8  309.26   19.84
  -2 -16   8  315.49   20.07
   2  16   9   65.47   16.19
   2  16   9   79.05   22.23
  -2  16  -9   75.59   22.57
  -2 -16   9   71.97   22.09
  -2 -16  10  131.78   22.93
   2  16  10  137.74   16.77
   2  16  10  136.94   16.76
  -2  16 -10  143.63   23.56
   2  16  11    7.51   26.46
  -2 -16  11    9.54   26.07
   2  16  11   16.51   26.59
  -2  16 -11   -2.54   26.77
   2 -16 -11   11.05   26.45
  -2 -16  12  172.54   20.84
   2  16  12  178.04   20.41
  -2  16 -12  201.80   28.92
   2  16  12  205.44   28.17
   2 -16 -12  178.11   20.96
   2  18   0   43.40   18.10
   2  18   0   48.81   18.07
   2  18   1   61.80   17.78
  -2 -18   1   57.61   17.86
   2  18   1   50.87   18.22
   2  18   2  405.08   20.92
  -2 -18   2  418.23   16.64
   2  18   2  428.97   20.78
  -2 -18   3   45.62   17.59
   2  18   3   36.75   13.00
   2  18   3   44.03   18.11
  -2  18  -4   96.02   33.38
   2  18   4   90.00   18.55
   2  18   4   94.64   18.25
  -2  18  -4   77.29   33.02
  -2 -18   4   90.51   18.41
  -2 -18   5   33.46   17.99
  -2  18  -5   28.50   26.33
   2  18   5   30.31   12.91
   2  18   5   38.06   18.28
  -2 -18   6  450.93   24.54
  -2  18  -6  465.62   32.05
   2  18   6  452.99   24.61
   2  18   6  470.98   24.21
   2  18   7   69.46   15.79
   2  18   7   63.54   15.94
  -2  18  -7   67.11   27.79
  -2 -18   7   52.77   22.30
   2  18   8  154.56   23.55
  -2  18  -8  168.09   24.41
  -2 -18   8  176.72   17.18
   2  18   8  179.39   23.17
   2  18   9   74.86   26.98
  -2  18  -9   90.64   27.25
  -2 -18   9   91.70   19.18
   2  18   9  103.14   26.53
   2  18  10  126.34   20.40
  -2  18 -10  172.20   28.34
   2  18  10  180.60   27.75
  -2 -18  10  180.29   27.57
   2  20   0    4.16   15.42
   2  20   0    2.91   22.02
   2  20   1    6.74   15.68
   2  20   1    7.43   21.80
   2  20   2  316.38   23.86
  -2 -20   2  312.61   18.39
   2  20   2  287.84   17.95
  -2 -20   3  110.40   16.39
   2  20   3  100.83   16.64
   2  20   3  121.45   22.40
  -2 -20   4   23.73   21.90
   2  20   4   14.09   22.49
   2  20   4   20.84   21.97
   2  20   5   40.61   22.31
   2  20   5   29.77   16.21
  -2 -20   5   38.42   22.48
   2  20   6  214.07   17.91
   2  20   6  258.62   25.47
  -2  20  -6  252.16   43.15
  -2 -20   6  246.60   26.05
  -2  20  -7   48.68   33.37
  -2 -20   7   53.43   26.67
   2  20   7   42.27   19.36
   2  20   7   59.09   26.33
  -2 -20   8   89.63   19.93
   2  20   8  114.20   26.97
   2  20   8   93.75   27.69
  -2  20  -8   97.20   34.31
   2  22   0    4.68   18.87
   2  22   0    9.36   26.52
   2  22   1    6.03   26.79
   2  22   1   18.77   26.66
   2  22   2  254.03   21.11
   2  22   2  253.38   28.38
   2  22   3  169.83   20.30
  -2 -22   3  186.77   28.06
   2  22   3  143.92   28.17
   2  22   4   20.24   26.79
  -2 -22   4   20.20   19.19
   2  22   4   21.90   19.18
   2  22   5   13.22   19.00
   2  22   5   -2.25   19.06
  -2 -22   5    7.25   26.75
   3   1   0 6371.77   58.37
   3  -1   0 6594.75   67.24
  -3  -1   1 4396.09   46.84
   3   1   1 4159.59   46.43
  -3   1  -1 4313.70   53.02
   3  -1  -1 4321.75   51.30
   3   1   2  332.06   15.72
  -3  -1   2  365.85   15.63
   3   1   2  329.49   13.65
   3  -1  -2  340.74   14.66
   3   1   3 6098.64   48.60
  -3  -1   3 6152.03   46.62
   3   1   3 5883.63   48.05
  -3   1  -3 5901.04   51.04
   3  -1  -3 5575.29   48.16
   3  -1  -4 1255.29   21.35
   3   1   4 1222.21   22.55
  -3   1  -4 1201.55   22.02
  -3  -1   4 1323.06   22.40
  -3  -1   5  852.03   16.71
   3  -1  -5  816.73   16.88
   3   1   5  835.32   18.78
  -3   1  -5  806.13   19.20
   3  -1  -6  769.05   15.82
   3   1   6  770.69   17.93
  -3  -1   6  797.45   17.62
  -3   1  -6  773.99   16.31
   3  -1  -7 3039.10   27.09
  -3  -1   7 3123.76   27.06
   3   1   7 3070.33   28.75
  -3   1  -7 2979.60   27.79
  -3   1  -8  290.32   11.12
   3  -1  -8  299.23   10.91
   3   1   8  281.49   10.92
  -3  -1   8  294.25   10.72
   3   1   9   34.60    8.18
   3  -1  -9   24.40   11.22
  -3  -1   9   25.52   11.05
  -3   1  -9   33.03    8.21
   3   1  10  175.91   11.32
   3  -1 -10  176.77   11.38
  -3   1 -10  180.38   11.58
  -3  -1  10  182.28   14.91
  -3   1 -11  440.60   16.96
   3   1  11  417.43   16.72
   3  -1 -11  418.30   13.14
  -3  -1  11  430.61   16.57
   3   1  12   29.72   10.39
   3  -1 -12   28.00   10.24
  -3   1 -12   32.53   10.33
  -3  -1  12   37.15   10.20
   3   1  13  183.73   13.73
   3  -1 -13  178.19   18.43
  -3   1 -13  199.92   18.69
  -3  -1  13  189.08   18.32
   3   1  14  124.84   13.48
   3  -1 -14  120.22   13.12
  -3   1 -14  110.68   18.66
  -3  -1  14  125.49   13.41
   3   1  15   61.78   16.02
  -3   1 -15   66.71   15.95
  -3  -1  15   76.72   15.84
   3  -1 -15   57.67   15.96
   3   1  16    0.98   18.90
   3  -1 -16    4.52   18.63
  -3   1 -16   14.93   18.43
  -3  -1  16   15.85   26.12
   3  -3   0  514.92   24.77
   3   3   0  544.22   16.50
   3   3   1  997.49   22.18
  -3   3  -1 1006.72   32.40
   3  -3  -1 1004.85   29.17
  -3  -3   1 1019.90   21.31
  -3  -3   2 1973.92   27.85
   3   3   2 1977.66   27.83
   3  -3  -2 1941.73   33.44
   3  -3  -3 4516.98   43.56
  -3  -3   3 4498.46   38.47
   3   3   3 4431.03   38.81
  -3   3  -3 4610.14   48.54
   3   3   3 4342.96   38.27
   3  -3  -4  589.14   18.00
   3   3   4  558.52   15.04
   3   3   4  550.10   16.69
  -3  -3   4  562.37   14.72
  -3   3  -4  551.18   18.56
  -3   3  -5 1267.82   23.31
   3  -3  -5 1245.02   20.49
   3   3   5 1242.58   20.99
  -3  -3   5 1287.93   20.91
   3  -3  -6  536.10   14.13
  -3   3  -6  568.46   16.84
  -3  -3   6  550.78   15.48
   3   3   6  534.85   13.44
   3  -3  -7 1973.57   23.86
   3   3   7 1803.44   21.36
  -3   3  -7 1933.17   23.25
  -3  -3   7 1909.54   22.84
  -3  -3   8  235.46   12.77
   3   3   8  217.15   10.21
  -3   3  -8  223.42   13.21
   3  -3  -8  225.43   10.34
   3  -3  -9  172.45   11.23
   3   3   9  169.22   11.31
  -3   3  -9  187.45   15.24
  -3  -3   9  185.34   15.10
   3  -3 -10  178.37   11.36
   3   3  10  167.68   11.38
  -3   3 -10  173.54   11.49
  -3  -3  10  167.24   11.26
   3   3  11  899.68   16.20
   3  -3 -11  915.40   16.14
  -3   3 -11  962.78   19.93
  -3  -3  11  935.27   16.40
   3   3  12  187.95   18.50
   3  -3 -12  214.03   17.08
  -3   3 -12  209.99   13.65
  -3  -3  12  201.91   13.65
   3   3  13   95.57   13.05
   3  -3 -13   94.12   12.80
  -3   3 -13   87.25   13.04
  -3  -3  13   91.72   18.00
   3   3  14  183.57   16.10
  -3   3 -14  189.26   16.34
  -3  -3  14  188.28   16.19
   3  -3 -14  175.27   16.38
  -3   3 -15  132.82   16.25
   3   3  15  102.91   16.48
   3  -3 -15  128.09   22.68
  -3  -3  15  109.90   22.83
   3   3  16   13.10   18.64
   3  -3 -16    5.85   26.41
  -3   3 -16   17.45   18.87
  -3  -3  16    8.65   18.76
   3  -5   0  413.43   31.90
   3   5   0  463.43   14.76
   3  -5  -1 2296.77   48.23
   3   5   1 2400.21   30.20
  -3  -5   1 2334.15   30.55
   3  -5  -2  713.91   23.67
   3   5   2  759.67   19.03
  -3  -5   2  767.48   19.12
   3   5   3 1346.10   21.20
  -3  -5   3 1406.91   23.02
   3  -5  -3 1326.18   26.84
  -3   5  -3 1372.47   30.80
   3   5   3 1314.80   20.85
   3   5   4 2509.60   26.72
   3   5   4 2564.41   28.18
   3  -5  -4 2490.25   31.97
  -3  -5   4 2591.96   28.57
  -3   5  -4 2487.27   34.24
   3   5   5  409.85   14.98
   3   5   5  403.47   12.57
   3  -5  -5  401.60   15.66
  -3  -5   5  399.73   12.39
  -3   5  -5  390.46   14.16
   3  -5  -6  912.29   17.28
   3   5   6  916.70   16.11
  -3   5  -6  927.99   20.30
  -3  -5   6  916.38   16.22
  -3  -5   7 1564.48   19.72
  -3   5  -7 1585.71   22.02
   3  -5  -7 1576.84   22.24
   3   5   7 1604.78   21.33
   3   5   8  575.35   15.48
   3  -5  -8  591.28   13.72
  -3  -5   8  585.54   13.37
  -3   5  -8  600.46   14.36
   3   5   9   45.61   10.40
   3  -5  -9   51.29   10.30
  -3  -5   9   46.17   10.16
  -3   5  -9   51.18   14.49
   3   5  10  115.01   10.87
   3  -5 -10  110.27   10.99
  -3  -5  10  113.65   10.88
  -3   5 -10  116.98   11.15
   3   5  11  548.71   13.94
   3  -5 -11  577.41   17.65
  -3   5 -11  591.71   18.24
  -3  -5  11  586.66   14.27
  -3   5 -12  397.07   19.62
   3   5  12  363.88   19.22
   3  -5 -12  400.72   14.77
  -3  -5  12  391.41   19.22
   3   5  13  112.44   13.11
   3  -5 -13  107.30   18.33
  -3   5 -13  117.01   18.43
  -3  -5  13  132.92   18.26
   3   5  14   26.58   15.42
   3  -5 -14   11.90   15.42
  -3   5 -14   17.05   21.93
  -3  -5  14   24.71   15.46
   3   5  15   77.42   22.51
  -3  -5  15   48.29   22.73
   3  -5 -15   63.67   22.56
  -3   5 -15   62.74   22.68
   3   5  16  116.16   27.06
   3  -5 -16   86.03   19.79
  -3   5 -16  125.22   19.63
  -3  -5  16  115.38   19.85
   3   7   0  559.54   17.17
  -3  -7   1 3247.78   33.25
   3   7   1 3088.34   32.27
   3  -7  -1 2972.21   61.73
   3   7   2 3203.17   32.15
   3  -7  -2 2970.56   46.35
  -3  -7   2 3185.44   31.45
  -3  -7   3 1532.61   21.77
   3   7   3 1553.27   22.99
   3  -7  -3 1422.78   27.15
  -3   7  -3 1521.38   35.44
   3   7   3 1479.35   22.73
  -3  -7   4 1482.15   22.35
   3  -7  -4 1498.52   26.20
  -3   7  -4 1508.68   30.11
   3   7   4 1441.90   20.33
   3   7   4 1433.07   20.48
   3   7   5  612.76   14.00
   3   7   5  629.70   14.36
  -3  -7   5  626.97   14.44
   3  -7  -5  646.81   17.87
  -3   7  -5  632.94   19.44
  -3   7  -6  413.36   16.13
   3   7   6  398.16   14.26
   3   7   6  432.06   14.67
   3  -7  -6  401.15   13.12
  -3  -7   6  399.49   12.17
   3  -7  -7 1617.80   23.08
   3   7   7 1594.65   19.59
  -3   7  -7 1572.34   22.80
  -3  -7   7 1600.31   19.99
   3   7   7 1638.44   19.87
   3  -7  -8 1057.38   18.24
   3   7   8 1000.45   16.94
  -3   7  -8 1110.54   22.12
  -3  -7   8 1058.50   17.34
   3   7   9  732.69   15.24
   3  -7  -9  759.75   16.00
  -3   7  -9  725.32   16.51
  -3  -7   9  785.09   18.56
  -3  -7  10  133.85   14.96
   3   7  10  121.23   15.00
  -3   7 -10  128.82   15.27
   3  -7 -10  123.25   11.28
   3   7  11  535.47   14.26
   3  -7 -11  560.20   14.66
  -3   7 -11  593.86   19.82
  -3  -7  11  570.05   14.50
   3   7  12  259.18   14.12
   3  -7 -12  275.16   14.38
  -3   7 -12  297.85   19.54
  -3  -7  12  270.65   18.93
   3   7  13   28.24   17.88
   3  -7 -13   33.25   18.00
  -3   7 -13   29.21   17.99
  -3  -7  13   27.33   17.91
   3   7  14   10.10   15.54
   3  -7 -14   23.31   21.74
  -3   7 -14   11.52   22.10
  -3  -7  14   14.09   21.91
  -3  -7  15  275.01   20.14
   3   7  15  239.47   19.87
  -3   7 -15  262.06   20.28
   3  -7 -15  281.68   20.21
   3  -7 -16   33.61   22.41
  -3   7 -16   59.93   22.14
  -3  -7  16   31.16   22.45
   3   9   0 1173.07   21.22
  -3  -9   1  686.65   15.97
   3   9   1  737.14   17.93
   3  -9  -2 2262.60   41.86
   3   9   2 2356.56   26.06
  -3  -9   2 2517.74   28.62
  -3   9  -3 2172.45   47.69
   3  -9  -3 2023.79   33.25
   3   9   3 1996.81   23.85
  -3  -9   3 2024.77   24.35
   3   9   3 2077.55   24.13
  -3  -9   4  867.28   16.63
   3   9   4  923.95   18.28
  -3   9  -4  877.33   25.38
   3  -9  -4  847.74   21.44
   3   9   4  841.16   16.16
   3   9   5  467.16   15.00
   3   9   5  420.81   12.44
  -3  -9   5  437.71   12.77
  -3   9  -5  445.15   17.79
   3  -9  -5  415.88   14.06
  -3  -9   6 1213.21   18.32
  -3   9  -6 1176.11   22.15
   3  -9  -6 1148.98   19.70
   3   9   6 1234.10   17.92
   3   9   6 1169.77   17.76
   3   9   7  157.54   11.48
  -3  -9   7  174.58   11.58
  -3   9  -7  168.89   12.34
   3  -9  -7  175.71   15.85
   3   9   7  187.31   15.60
   3   9   8  635.58   18.14
  -3  -9   8  590.03   17.54
   3   9   8  585.23   14.46
  -3   9  -8  604.29   19.43
   3  -9  -8  609.13   18.58
  -3   9  -9  279.55   13.14
  -3  -9   9  292.44   15.84
   3  -9  -9  292.30   16.19
   3   9   9  275.75   12.00
   3   9   9  301.13   12.47
   3   9  10  226.06   15.58
  -3   9 -10  224.68   12.54
  -3  -9  10  229.62   11.91
   3  -9 -10  242.78   12.40
   3   9  10  238.47   12.22
   3   9  11  257.27   14.11
  -3   9 -11  268.70   14.69
   3   9  11  289.57   14.52
  -3  -9  11  271.40   18.84
   3  -9 -11  267.73   19.30
   3   9  12  258.31   14.54
  -3   9 -12  274.14   14.81
   3  -9 -12  256.07   19.48
  -3  -9  12  291.79   19.27
   3   9  13   27.44   21.72
  -3   9 -13   34.50   15.77
  -3  -9  13   25.63   21.78
   3  -9 -13   21.69   22.19
   3   9  14  122.80   16.53
  -3   9 -14  129.74   25.31
  -3  -9  14  113.91   16.81
   3  -9 -14  125.40   16.76
   3   9  15   99.30   27.34
  -3  -9  15   78.81   27.58
  -3   9 -15  127.77   27.69
   3  -9 -15  113.84   27.73
   3  11   0  317.29   11.90
   3  11   1  174.87   12.94
  -3 -11   1  184.55   13.03
   3  11   2 2323.36   25.63
  -3 -11   2 2324.41   26.11
   3  11   2 2264.57   25.54
   3  11   3  805.71   15.97
   3  11   3  764.28   15.74
  -3  11  -3  850.04   40.19
  -3 -11   3  828.02   18.49
   3 -11  -3  741.63   22.38
   3 -11  -4 1175.99   24.55
  -3  11  -4 1256.89   31.94
   3  11   4 1285.72   20.65
   3  11   4 1282.69   18.91
  -3 -11   4 1252.33   19.22
  -3 -11   5  818.58   17.05
   3 -11  -5  781.73   18.72
  -3  11  -5  828.26   24.98
   3  11   5  828.01   16.87
   3  11   5  834.51   19.62
   3 -11  -6  734.62   20.48
  -3 -11   6  747.48   16.24
   3  11   6  794.63   19.19
  -3  11  -6  747.92   22.75
   3  11   6  703.59   15.72
  -3 -11   7  302.73   16.13
  -3  11  -7  308.81   17.83
   3 -11  -7  274.18   13.05
   3  11   7  281.27   12.58
   3  11   7  303.78   12.55
  -3 -11   8  656.00   15.24
   3  11   8  666.48   18.35
  -3  11  -8  653.75   17.52
   3 -11  -8  628.74   16.03
   3  11   8  712.34   18.28
   3  11   9  163.98   11.73
  -3 -11   9  168.17   11.48
   3  11   9  152.71   11.59
  -3  11  -9  168.85   12.16
   3 -11  -9  172.32   15.72
   3  11  10   84.95   12.99
  -3 -11  10   76.53   13.02
  -3  11 -10   83.05   18.43
   3 -11 -10   95.14   18.13
   3  11  10   82.58   13.29
   3  11  11  292.02   14.78
  -3 -11  11  311.11   14.81
  -3  11 -11  318.90   20.15
   3  11  11  339.60   15.05
   3 -11 -11  319.86   19.91
   3  11  12  347.66   17.28
   3  11  12  318.39   22.85
  -3  11 -12  330.89   17.97
  -3 -11  12  302.01   17.19
   3 -11 -12  311.49   17.35
   3  11  13   84.81   16.45
   3  11  13   76.25   16.23
  -3 -11  13   84.60   22.70
  -3  11 -13   85.96   16.61
   3 -11 -13   97.00   22.78
   3  11  14   18.27   26.78
   3  11  14   49.43   19.14
  -3 -11  14   16.76   26.85
  -3  11 -14   34.19   27.20
   3 -11 -14   33.91   26.99
   3  13   0  489.58   14.67
  -3 -13   1  322.61   13.32
   3  13   1  346.06   13.38
  -3 -13   2 1072.88   19.52
   3  13   2 1048.16   18.81
   3  13   2 1046.57   21.63
   3  13   3  135.23   15.08
  -3 -13   3  136.40   11.43
   3  13   3  134.20   11.52
   3  13   4  258.64   15.96
  -3 -13   4  252.49   12.53
  -3  13  -4  253.47   23.24
   3  13   4  234.09   12.39
  -3  13  -5  704.04   25.07
   3  13   5  720.22   19.10
   3 -13  -5  668.52   20.79
  -3 -13   5  685.96   16.31
   3  13   5  729.64   18.89
   3 -13  -6  594.97   16.88
  -3  13  -6  642.58   22.60
   3  13   6  638.79   18.44
   3  13   6  631.05   15.22
  -3 -13   6  645.23   15.81
  -3 -13   7  281.88   16.24
   3  13   7  274.93   16.20
   3  13   7  253.60   12.50
  -3  13  -7  267.91   17.92
   3 -13  -7  262.57   16.57
   3  13   8  706.89   16.90
  -3 -13   8  704.11   21.14
  -3  13  -8  674.14   23.49
   3 -13  -8  612.67   17.47
   3  13   8  668.28   16.94
  -3 -13   9  377.54   19.56
   3  13   9  365.30   15.08
  -3  13  -9  381.43   21.10
   3 -13  -9  363.70   15.54
   3  13   9  377.10   15.31
  -3 -13  10  120.19   18.41
   3  13  10  110.91   13.73
  -3  13 -10  129.23   19.11
   3 -13 -10  130.57   18.97
   3  13  10  137.57   13.51
  -3 -13  11   57.37   15.33
   3  13  11   57.92   15.83
   3  13  11   58.94   22.17
  -3  13 -11   60.15   22.37
   3 -13 -11   55.09   15.91
   3  13  12  398.95   24.14
  -3 -13  12  379.48   18.18
   3  13  12  413.72   18.25
  -3  13 -12  418.77   24.83
   3 -13 -12  386.75   18.45
   3  13  13   47.28   19.05
   3  13  13   61.51   27.04
  -3 -13  13   24.17   19.17
  -3  13 -13   65.65   27.00
   3 -13 -13   46.06   26.92
   3  15   0   32.95   10.26
  -3 -15   1  282.49   13.04
   3  15   1  284.54   16.75
   3  15   1  308.84   16.61
   3  15   2 1386.73   21.44
  -3 -15   2 1446.81   21.80
   3  15   2 1447.46   21.48
  -3 -15   3   72.01   10.88
   3  15   3   83.12   10.84
   3  15   3   69.54   11.01
   3  15   4   83.14   10.93
  -3 -15   4   92.83   14.82
   3  15   4   85.68   15.05
   3  15   5   80.56   10.73
  -3  15  -5   89.24   19.73
  -3 -15   5   82.93   11.00
   3  15   5   91.50   15.12
  -3 -15   6  459.50   15.92
   3  15   6  460.45   20.39
  -3  15  -6  467.50   24.01
   3  15   6  468.88   20.19
   3  15   7   22.10   12.71
  -3  15  -7   20.04   18.11
   3  15   7    7.31   12.64
  -3 -15   7   17.80   17.44
   3  15   8  322.88   19.92
  -3  15  -8  324.96   21.42
   3  15   8  336.19   19.59
   3 -15  -8  298.03   15.41
  -3 -15   8  321.47   19.59
  -3 -15   9  183.69   16.35
   3  15   9  191.63   20.90
   3  15   9  189.83   21.00
  -3  15  -9  182.09   23.40
   3 -15  -9  174.08   19.28
  -3 -15  10  176.61   16.60
   3  15  10  182.66   16.84
   3  15  10  178.08   23.08
  -3  15 -10  168.53   17.39
   3 -15 -10  166.19   23.21
   3  15  11    0.41   15.89
  -3 -15  11   10.77   23.72
   3  15  11    0.12   15.92
  -3  15 -11    1.21   22.65
   3 -15 -11    0.08   22.51
  -3 -15  12  138.34   19.66
   3  15  12  158.01   20.01
  -3  15 -12  157.95   20.23
   3 -15 -12  151.66   27.86
   3  15  12  163.78   19.93
   3  17   0   90.26   18.17
   3  17   1  205.58   18.82
  -3 -17   1  202.46   19.06
   3  17   1  189.69   19.09
  -3 -17   2  567.48   21.66
   3  17   2  543.81   17.10
   3  17   2  593.30   21.25
   3  17   3   71.96   18.13
  -3 -17   3   65.73   17.84
   3  17   3   71.04   17.83
  -3 -17   4   29.84   17.67
   3  17   4   28.66   18.11
   3  17   4   28.31   12.54
  -3 -17   5  110.11   13.53
   3  17   5  109.31   13.27
   3  17   5  111.93   18.84
   3  17   6  138.27   18.50
  -3 -17   6  126.58   13.70
  -3  17  -6  137.26   24.64
   3  17   6  112.50   13.81
   3  17   7   38.87   21.57
   3  17   7   39.59   22.14
  -3  17  -7   35.42   27.10
  -3 -17   7   26.42   21.70
   3  17   8   89.37   22.81
  -3  17  -8  101.58   23.51
  -3 -17   8  104.79   22.31
   3  17   8  101.98   16.14
   3  17   9  124.52   23.10
  -3  17  -9  111.02   23.70
   3  17   9  104.81   16.55
  -3 -17   9  112.97   16.54
   3  17  10   64.67   27.09
  -3  17 -10   74.34   27.09
   3  17  10   60.83   27.03
  -3 -17  10   80.15   26.54
   3  17  11   15.07   19.51
   3  17  11   33.77   19.07
  -3  17 -11   25.40   27.49
  -3 -17  11   25.15   19.07
   3  19   0   10.67   12.57
   3  19   0    0.50   18.04
   3  19   1   76.39   13.25
  -3 -19   1   77.17   13.46
   3  19   1   75.01   18.79
   3  19   2  112.13   13.53
   3  19   2  125.12   19.00
  -3 -19   2  134.00   18.70
  -3 -19   3  141.61   14.10
   3  19   3  138.60   19.07
   3  19   3  138.54   14.06
   3  19   4   36.60   22.15
  -3 -19   4   31.47   22.03
   3  19   4   38.65   21.68
   3  19   5   50.64   22.00
   3  19   5   54.36   16.10
  -3 -19   5   58.21   15.81
  -3 -19   6  420.32   25.11
   3  19   6  409.34   18.89
   3  19   6  445.90   24.51
   3  19   7  124.51   24.79
  -3 -19   7  106.35   16.84
   3  19   7  109.10   23.40
  -3  19  -7  117.13   44.91
   3  19   8   38.00   26.37
   3  19   8   21.89   27.06
  -3 -19   8   37.86   26.45
  -3  19  -8   35.00   33.20
   3  19   9   39.27   26.78
   3  19   9   26.90   19.32
  -3  19  -9   31.19   27.47
  -3 -19   9   24.61   19.13
   3  21   0    2.06   22.07
   3  21   0   -1.02   22.44
   3  21   1   72.08   23.03
   3  21   1   72.07   22.80
  -3 -21   2  197.18   17.59
   3  21   2  195.95   23.57
   3  21   2  175.43   23.87
   3  21   3  147.54   19.50
  -3 -21   3  158.30   25.25
   3  21   3  118.96   17.56
  -3 -21   4   72.77   26.62
   3  21   4   60.67   26.97
   3  21   4   81.72   26.42
  -3 -21   5   69.72   26.89
   3  21   5   81.52   27.18
   3  21   5   69.07   26.59
   3  21   6  107.52   27.91
   3  21   6  126.75   27.46
  -3 -21   6  134.13   27.61
   3  21   7   70.36   31.43
  -3 -21   7   38.93   31.51
   3  23   0   16.12   21.74
   3  23   0   14.90   31.16
   3  23   1  128.14   22.89
   3  23   1  121.01   23.15
   3  23   2   51.80   31.54
   4   0   0 9407.46   66.26
   4   0   1  164.58   10.62
  -4   0   1  167.79   10.47
  -4   0   2   90.46    9.80
   4   0   2   90.53   10.03
  -4   0   3 3250.85   32.91
   4   0   3 3019.91   33.26
   4   0   3 3057.81   33.75
   4   0   4 3928.49   36.74
   4   0   4 3991.84   37.01
  -4   0   4 4133.10   35.67
   4   0   5 1605.00   22.42
  -4   0   5 1730.00   23.67
  -4   0   6  641.17   14.24
   4   0   6  619.97   14.80
   4   0   7   12.34    8.07
  -4   0   7   13.98    7.74
   4   0   8  580.19   13.57
  -4   0   8  613.99   13.43
   4   0   9    8.36   14.05
  -4   0   9    8.98    9.79
   4   0  10  308.40   12.62
  -4   0  10  324.10   12.37
   4   0  11    5.67   10.11
  -4   0  11    4.25    9.85
   4   0  12  529.06   20.08
  -4   0  12  541.97   15.37
   4   0  13   54.05   12.91
  -4   0  13   44.19   17.55
   4   0  14  321.09   17.32
  -4   0  14  343.26   17.05
   4   0  15    3.09   15.54
  -4   0  15   -0.46   21.81
   4   0  16   -2.83   26.82
  -4   0  16    2.52   26.33
   4  -2   013375.68   88.82
   4   2   014131.63   75.28
  -4   2  -1  932.88   24.97
   4   2   1  908.59   19.47
   4  -2  -1  918.90   22.74
  -4  -2   1  970.44   21.52
  -4  -2   2 1495.71   23.20
   4  -2  -2 1482.58   25.87
   4   2   2 1443.61   24.63
   4   2   3 1180.09   22.06
  -4  -2   3 1249.01   21.88
   4   2   3 1172.65   21.90
   4  -2  -3 1202.02   23.36
   4   2   4 3887.20   34.54
  -4  -2   4 3918.30   33.10
   4   2   4 3753.74   32.85
  -4   2  -4 4002.57   38.93
   4  -2  -4 3886.34   35.18
   4  -2  -5  200.74   10.66
  -4  -2   5  218.40   12.99
  -4   2  -5  207.58   11.11
   4   2   5  191.49   13.22
   4   2   5  211.05   10.72
   4  -2  -6 1098.96   17.82
  -4  -2   6 1166.03   19.12
   4   2   6 1061.59   17.50
  -4   2  -6 1104.13   18.66
   4  -2  -7  389.64   14.22
   4   2   7  382.36   14.11
  -4   2  -7  354.83   12.12
  -4  -2   7  378.06   11.45
   4  -2  -8  937.22   17.40
   4   2   8  902.39   17.47
  -4  -2   8  890.90   15.09
  -4   2  -8  929.40   18.16
   4  -2  -9  234.92   11.85
   4   2   9  239.53   12.01
  -4  -2   9  240.96   11.63
  -4   2  -9  235.36   11.98
  -4   2 -10  864.17   16.11
   4  -2 -10  862.14   19.08
  -4  -2  10  849.58   15.90
   4   2  10  854.15   15.99
   4   2  11   82.97   10.69
   4  -2 -11   92.32   10.72
  -4   2 -11   84.17   10.87
  -4  -2  11   88.98   10.64
  -4   2 -12  233.74   13.85
  -4  -2  12  237.49   13.71
   4   2  12  229.20   13.76
   4  -2 -12  224.87   13.88
   4   2  13   13.29   12.88
   4  -2 -13   25.84   12.68
  -4   2 -13   23.55   17.90
  -4  -2  13   18.09   12.52
   4   2  14  298.44   22.98
   4  -2 -14  288.97   16.88
  -4   2 -14  306.89   17.15
  -4  -2  14  296.02   22.80
   4   2  15   34.13   15.96
   4  -2 -15   38.96   15.76
  -4   2 -15   23.66   15.97
  -4  -2  15   37.81   15.75
   4   2  16   31.45   19.42
   4  -2 -16   61.56   18.99
  -4  -2  16   49.76   26.83
  -4   2 -16   72.77   26.63
   4  -4   0 2514.82   44.86
   4   4   0 2552.13   30.15
  -4   4  -1  169.02   16.19
   4   4   1  171.34   10.82
  -4  -4   1  176.31   13.40
   4  -4  -1  175.27   15.56
   4  -4  -2  516.52   17.58
  -4  -4   2  537.06   14.65
   4   4   2  553.10   17.10
   4  -4  -3   15.19   11.65
   4   4   3   20.23   11.49
  -4  -4   3   18.74    8.00
   4   4   3   44.38    8.62
   4  -4  -4 3973.87   37.72
   4   4   4 3814.94   32.02
  -4  -4   4 3964.12   32.28
  -4   4  -4 3825.04   40.24
   4   4   4 3921.00   32.37
   4   4   5 1631.18   20.87
   4  -4  -5 1679.14   24.50
  -4  -4   5 1706.55   22.59
   4   4   5 1632.54   20.95
  -4   4  -5 1691.93   26.37
   4   4   6  912.14   18.00
   4  -4  -6  894.72   18.48
   4   4   6  833.69   17.41
  -4  -4   6  853.52   15.57
  -4   4  -6  888.38   19.63
   4  -4  -7  367.85   11.84
   4   4   7  373.61   11.38
  -4  -4   7  370.40   13.77
   4   4   7  388.83   11.85
  -4   4  -7  376.42   14.72
   4  -4  -8 1311.59   19.86
   4   4   8 1274.82   17.42
  -4   4  -8 1338.45   21.06
  -4  -4   8 1288.40   17.63
   4  -4  -9  370.00   16.26
   4   4   9  369.23   16.38
  -4  -4   9  380.01   16.26
  -4   4  -9  376.70   13.40
  -4  -4  10  361.24   12.87
   4  -4 -10  350.88   12.70
  -4   4 -10  372.64   13.23
   4   4  10  347.80   12.58
   4   4  11  226.25   11.79
   4  -4 -11  229.69   15.58
  -4   4 -11  242.08   12.19
  -4  -4  11  236.06   15.55
   4   4  12  108.00   17.98
   4  -4 -12  108.78   17.95
  -4   4 -12  121.17   18.34
  -4  -4  12  125.45   13.02
   4   4  13   25.82   12.84
   4  -4 -13   26.08   17.99
  -4  -4  13   34.19   12.67
  -4   4 -13   35.02   12.95
   4   4  14  485.47   17.82
   4  -4 -14  487.54   18.21
  -4   4 -14  466.53   18.30
  -4  -4  14  470.24   17.93
   4   4  15   68.25   16.45
   4  -4 -15   72.37   16.11
  -4   4 -15   73.38   24.71
  -4  -4  15   77.43   24.63
   4   4  16   17.42   26.78
  -4   4 -16   36.79   27.00
  -4  -4  16   18.93   19.26
   4  -4 -16   43.22   26.76
   4   6   0 6400.13   43.10
   4  -6   0 6412.12   93.82
   4  -6  -1 1483.19   36.59
  -4  -6   1 1523.68   21.84
   4   6   1 1534.25   21.63
   4   6   2 1957.44   23.87
   4  -6  -2 1892.36   34.78
  -4  -6   2 2012.58   25.61
  -4  -6   3  528.15   13.94
   4  -6  -3  500.09   18.41
   4   6   3  505.77   13.70
   4   6   3  506.12   13.64
  -4  -6   4 2938.12   28.72
   4  -6  -4 2784.09   32.50
   4   6   4 3026.99   28.97
   4   6   4 2869.19   27.10
  -4   6  -4 3012.81   39.28
   4  -6  -5 1687.17   23.82
  -4  -6   5 1755.97   21.38
   4   6   5 1811.25   22.89
  -4   6  -5 1832.31   28.61
   4   6   5 1830.45   23.11
   4   6   6  236.98   10.46
  -4   6  -6  227.14   13.99
   4  -6  -6  224.66   10.82
  -4  -6   6  226.74   10.22
   4   6   6  233.24   13.13
   4  -6  -7  392.96   14.56
   4   6   7  423.33   14.30
  -4  -6   7  385.28   13.67
   4   6   7  374.34   11.60
  -4   6  -7  370.90   12.94
   4  -6  -8 1177.11   18.69
   4   6   8 1292.13   21.10
   4   6   8 1187.72   18.00
  -4  -6   8 1255.58   20.84
  -4   6  -8 1234.69   20.30
   4  -6  -9  705.23   15.53
   4   6   9  682.18   14.83
  -4  -6   9  719.82   15.14
  -4   6  -9  730.65   19.43
   4   6   9  743.38   15.32
  -4  -6  10  499.01   17.14
   4   6  10  459.34   13.48
   4  -6 -10  486.78   17.39
  -4   6 -10  496.16   17.75
   4   6  11  165.66   11.34
   4  -6 -11  175.07   11.72
  -4   6 -11  184.54   12.03
  -4  -6  11  176.48   11.40
   4   6  12  348.05   14.47
   4  -6 -12  372.60   19.63
  -4   6 -12  367.30   19.75
  -4  -6  12  381.27   19.19
   4   6  13  206.88   18.79
   4  -6 -13  193.76   14.11
  -4   6 -13  195.74   14.25
  -4  -6  13  179.62   19.22
   4   6  14  140.41   16.09
   4  -6 -14  161.22   22.69
  -4   6 -14  152.62   16.42
  -4  -6  14  130.31   22.71
   4  -6 -15   34.07   18.97
   4   6  15   42.76   26.40
  -4   6 -15   42.78   19.11
  -4  -6  15   60.15   26.47
   4   6  16   22.35   21.77
  -4  -6  16    9.03   22.05
  -4   6 -16   19.92   21.94
   4   8   0 1514.80   21.18
   4   8   1 1307.93   19.72
  -4  -8   1 1256.33   19.53
   4  -8  -1 1173.24   41.96
  -4  -8   2 1151.38   20.21
   4   8   2 1117.63   18.21
   4  -8  -2 1088.80   29.55
   4  -8  -3  447.03   18.61
   4   8   3  488.19   15.23
  -4  -8   3  477.40   13.10
   4   8   3  482.49   15.27
   4   8   4 2077.11   24.18
  -4  -8   4 2095.91   24.65
   4  -8  -4 1936.07   29.59
   4   8   4 2038.65   24.37
  -4   8  -4 1994.67   36.18
  -4  -8   5 1120.84   17.62
   4   8   5 1144.77   17.51
   4  -8  -5 1129.81   22.08
   4   8   5 1136.46   17.56
  -4   8  -5 1140.27   25.24
  -4  -8   6 1539.72   21.16
   4  -8  -6 1429.90   21.55
  -4   8  -6 1503.44   26.03
   4   8   6 1500.23   18.98
   4   8   6 1516.66   19.31
   4   8   7   27.61   10.14
  -4  -8   7   25.97   13.98
   4  -8  -7   29.64   14.43
   4   8   7   26.83   10.15
  -4   8  -7   34.97   10.40
  -4  -8   8  528.42   14.14
   4  -8  -8  584.81   18.24
   4   8   8  520.39   14.02
   4   8   8  561.53   14.26
  -4   8  -8  541.37   15.87
   4   8   9  386.01   16.55
   4   8   9  406.85   16.74
   4  -8  -9  392.11   17.01
  -4  -8   9  390.46   16.39
  -4   8  -9  369.03   13.83
   4   8  10  261.22   16.03
   4   8  10  213.99   11.91
  -4   8 -10  229.90   12.62
   4  -8 -10  235.89   16.04
  -4  -8  10  222.49   11.91
   4   8  11  113.57   13.26
   4  -8 -11  128.94   18.24
  -4  -8  11  125.57   13.12
  -4   8 -11  116.33   18.65
   4   8  11  126.53   13.44
   4   8  12   99.20   13.29
   4  -8 -12  103.54   18.43
  -4  -8  12  100.67   18.13
  -4   8 -12  102.29   13.50
   4   8  12  103.60   13.32
   4   8  13   51.07   21.92
   4  -8 -13   58.31   15.64
  -4  -8  13   58.49   15.68
   4   8  13   64.12   15.81
  -4   8 -13   57.79   22.15
   4   8  14   93.87   16.36
   4  -8 -14   77.77   16.66
  -4  -8  14  101.94   16.57
  -4   8 -14  114.14   23.02
   4   8  14  106.49   16.49
   4   8  15   70.37   27.09
   4  -8 -15   87.34   27.27
  -4  -8  15   96.21   19.39
  -4   8 -15   87.06   27.39
   4   8  15   79.30   19.51
   4  10   0  404.10   12.47
  -4 -10   1  576.76   14.16
   4  10   1  628.76   16.35
  -4 -10   2  586.96   14.13
   4  10   2  594.53   16.12
   4 -10  -2  547.72   23.81
   4  10   3  831.27   15.57
  -4 -10   3  822.49   16.09
   4 -10  -3  795.53   23.26
   4  10   3  856.37   17.71
   4 -10  -4  328.54   13.97
   4  10   4  355.04   11.63
  -4  10  -4  363.31   21.78
   4  10   4  357.96   11.77
  -4 -10   4  357.17   11.87
  -4 -10   5  774.89   18.20
   4  10   5  775.26   15.07
   4 -10  -5  733.69   19.52
   4  10   5  741.35   14.81
  -4  10  -5  777.17   24.08
  -4 -10   6  234.73   15.47
   4  10   6  242.68   11.94
   4 -10  -6  223.68   16.45
   4  10   6  237.89   15.75
  -4  10  -6  243.92   17.29
  -4 -10   7   61.63   14.03
   4 -10  -7   51.17   10.65
   4  10   7   50.52   10.39
  -4  10  -7   52.82   14.93
   4  10   7   52.12   10.62
  -4 -10   8  993.29   17.17
   4  10   8 1034.50   19.85
   4 -10  -8  977.29   18.52
  -4  10  -8  995.09   20.19
   4  10   8 1015.08   17.07
  -4  10  -9  902.64   21.65
  -4 -10   9  873.87   16.60
   4  10   9  934.08   16.30
   4  10   9  878.50   16.29
   4 -10  -9  906.02   20.49
   4  10  10  181.12   13.68
   4  10  10  157.11   13.51
  -4 -10  10  164.02   18.27
   4 -10 -10  165.75   13.92
  -4  10 -10  171.40   18.97
  -4  10 -11  192.57   14.33
   4  10  11  188.28   18.81
  -4 -10  11  183.32   13.73
   4 -10 -11  198.90   18.88
   4  10  11  204.98   14.10
   4 -10 -12  177.52   16.46
   4  10  12  160.12   16.40
  -4 -10  12  196.99   22.26
  -4  10 -12  175.86   16.62
   4  10  12  207.18   22.90
   4  10  13  205.05   17.20
  -4 -10  13  239.42   17.06
   4 -10 -13  218.66   17.32
   4  10  13  280.37   17.18
  -4  10 -13  245.25   23.88
  -4 -10  14  135.26   27.06
   4  10  14  115.01   26.97
   4 -10 -14  118.44   19.54
   4  10  14  111.40   19.64
  -4  10 -14  139.83   27.52
   4 -10 -15   51.32   23.04
   4  12   0  358.42   14.32
   4  12   1  862.93   18.13
  -4 -12   1  816.94   16.02
  -4 -12   2    7.39   14.02
   4  12   2    1.81   14.02
   4  12   3  330.01   16.31
  -4 -12   3  302.29   12.82
   4  12   3  321.96   13.07
   4  12   4  890.78   17.03
  -4 -12   4  868.57   17.19
   4  12   4  860.00   16.91
   4 -12  -4  818.36   23.83
   4  12   5  939.07   19.93
   4 -12  -5  928.62   23.13
  -4  12  -5  934.18   31.10
  -4 -12   5  954.15   17.38
   4  12   5  954.17   17.33
   4  12   6  243.74   12.29
  -4  12  -6  239.33   17.95
   4 -12  -6  226.27   16.62
   4  12   6  235.00   11.93
  -4 -12   6  243.71   12.24
  -4 -12   7   39.44   10.14
   4  12   7   37.47   10.34
   4  12   7   35.85   10.49
  -4  12  -7   38.63   14.90
   4 -12  -7   33.68   10.67
  -4 -12   8  276.35   12.31
   4  12   8  273.39   12.49
   4  12   8  279.95   16.22
  -4  12  -8  276.47   17.50
   4 -12  -8  249.54   12.84
  -4 -12   9  697.46   17.05
   4  12   9  704.43   17.13
  -4  12  -9  721.63   23.74
   4 -12  -9  670.82   22.04
   4  12   9  757.26   17.13
  -4 -12  10   18.82   12.59
   4  12  10   25.66   12.93
  -4  12 -10   24.91   18.17
   4 -12 -10   24.88   18.06
   4  12  10   26.40   18.06
  -4 -12  11   52.02   15.53
   4  12  11   41.30   15.74
  -4  12 -11   56.48   22.22
   4 -12 -11   50.39   15.83
   4  12  11   63.20   21.95
  -4 -12  12  231.80   17.08
   4  12  12  218.48   17.00
   4  12  12  231.10   17.30
  -4  12 -12  258.87   24.01
   4 -12 -12  239.61   17.27
   4  12  13  139.75   26.94
  -4 -12  13  123.79   19.42
   4  12  13  135.74   19.70
  -4  12 -13  124.90   19.76
   4 -12 -13  127.48   19.57
   4  12  14   21.40   21.84
   4  12  14   29.18   22.10
  -4 -12  14   33.58   30.85
   4 -12 -14   29.79   29.30
  -4  12 -14   31.12   22.16
   4  14   0    9.08   10.14
  -4 -14   1 1065.76   21.61
   4  14   1 1112.49   21.39
   4  14   2  587.95   15.44
   4  14   2  624.11   15.50
  -4 -14   2  619.14   15.67
  -4 -14   3  249.30   12.33
   4  14   3  259.50   15.91
   4  14   3  244.84   12.34
   4  14   4   60.75   10.71
  -4 -14   4   68.31   14.67
   4  14   4   75.00   14.84
   4  14   5  982.30   17.48
   4  14   5  973.66   17.71
  -4 -14   5  988.73   18.04
   4  14   6  185.66   12.16
  -4  14  -6  187.06   18.25
   4 -14  -6  189.06   16.33
  -4 -14   6  193.53   15.80
   4  14   6  200.95   11.88
  -4  14  -7   23.89   18.16
   4 -14  -7   28.46   17.87
   4  14   7   24.93   18.10
   4  14   7   21.70   12.56
  -4 -14   7   20.60   12.60
   4  14   8  166.24   14.00
  -4  14  -8  179.51   19.85
   4  14   8  177.76   13.78
   4 -14  -8  171.31   19.04
  -4 -14   8  187.97   18.46
  -4 -14   9  419.15   15.61
   4  14   9  442.60   15.83
   4  14   9  451.14   20.45
  -4  14  -9  441.37   17.83
   4 -14  -9  429.78   21.01
  -4 -14  10   57.53   15.54
   4  14  10   82.83   22.12
   4  14  10   58.73   22.36
  -4  14 -10   60.94   16.13
   4 -14 -10   66.65   15.91
   4  14  11   11.25   16.02
  -4 -14  11   27.12   21.87
   4  14  11   14.30   22.50
   4 -14 -11    9.28   22.58
  -4  14 -11   13.59   22.60
  -4 -14  12   44.88   26.48
   4  14  12   48.73   19.14
  -4  14 -12   65.64   27.03
   4 -14 -12   51.36   27.21
   4  14  12   52.75   19.35
  -4 -14  13  188.93   31.36
   4  14  13  158.96   22.93
  -4  14 -13  200.84   32.13
   4 -14 -13  178.77   23.21
   4  14  13  191.12   31.89
   4  16   0   14.81   10.06
   4  16   1  470.59   14.58
  -4 -16   1  485.86   18.08
   4  16   1  441.29   14.44
  -4 -16   2  116.61   15.32
   4  16   2  104.04   11.44
   4  16   2  113.20   11.24
   4  16   3  339.31   19.88
   4  16   3  362.35   15.00
  -4 -16   3  349.09   15.29
  -4 -16   4   14.59   17.37
   4  16   4   17.90   12.29
   4  16   4   12.28   17.80
   4  16   5  825.70   22.52
   4  16   5  818.01   22.09
  -4 -16   5  817.08   22.40
   4  16   6   82.74   13.14
   4  16   6   83.46   18.73
  -4 -16   6   84.55   13.30
   4  16   7  108.89   18.34
   4  16   7   94.10   13.59
  -4  16  -7   85.86   19.92
  -4 -16   7   93.43   18.37
   4  16   8   49.00   15.90
  -4  16  -8   53.84   27.03
   4 -16  -8   42.29   22.01
  -4 -16   8   47.49   15.51
   4  16   8   36.00   15.69
   4  16   9  370.55   18.35
  -4  16  -9  418.48   26.33
   4 -16  -9  402.23   24.67
   4  16   9  406.91   18.11
  -4 -16   9  407.37   24.22
   4  16  10   13.93   16.05
  -4  16 -10    9.86   24.54
   4  16  10   -2.38   26.41
   4 -16 -10    6.06   24.40
  -4 -16  10   -3.84   24.34
  -4 -16  11   40.71   26.65
   4  16  11   50.93   19.29
   4  16  11   50.46   19.25
  -4  16 -11   36.79   27.36
   4 -16 -11   40.61   27.11
   4 -16 -12   28.22   22.75
   4  18   0   10.64   17.78
   4  18   1  408.27   20.41
  -4 -18   1  404.84   15.92
   4  18   1  399.81   20.52
  -4 -18   2   15.78   17.79
   4  18   2    8.01   12.98
   4  18   2   20.74   17.63
  -4 -18   3  112.35   13.58
   4  18   3  113.18   13.77
   4  18   3  123.07   18.34
   4  18   4   43.55   13.09
   4  18   4   44.96   18.01
  -4 -18   4   53.13   12.98
  -4 -18   5  604.44   19.46
   4  18   5  628.93   24.64
   4  18   5  606.10   25.01
  -4 -18   6   29.15   21.86
   4  18   6   19.52   21.82
   4  18   6   15.98   15.80
   4  18   7   23.15   22.15
   4  18   7   31.60   22.54
  -4 -18   7   14.70   15.72
   4  18   8   58.04   18.80
   4  18   8   73.08   25.00
  -4 -18   8   61.16   24.79
  -4  18  -8   68.67   35.49
   4  18   9  195.60   19.95
   4  18   9  205.22   27.68
  -4 -18   9  197.68   20.04
  -4  18  -9  192.61   29.15
   4  18  10   54.39   29.84
  -4  18 -10   73.50   31.75
  -4 -18  10   72.35   22.26
   4  18  10   90.33   31.28
   4  20   0   56.47   22.54
   4  20   0   51.62   15.86
   4  20   1  343.36   23.90
  -4 -20   1  365.49   24.01
   4  20   1  331.02   24.07
   4  20   2   47.82   15.80
  -4 -20   2   49.79   22.27
   4  20   2   52.08   22.40
  -4 -20   3  147.37   23.01
   4  20   3  141.24   16.88
   4  20   3  163.38   22.81
  -4 -20   4   15.14   22.12
   4  20   4   13.57   22.59
   4  20   4   12.54   22.12
   4  20   5  204.45   17.98
   4  20   5  248.93   20.11
  -4 -20   5  244.04   25.77
  -4 -20   6  119.40   20.18
   4  20   6  133.51   19.70
   4  20   6  145.09   27.43
  -4 -20   7   84.66   19.61
   4  20   7   95.01   19.28
   4  20   7  101.96   27.66
  -4 -20   8   10.58   21.80
   4  20   8    2.42   30.63
   4  20   8   20.87   31.19
   4  22   0   74.33   19.42
   4  22   0   60.87   19.73
   4  22   1  219.70   28.09
   4  22   1  232.20   28.40
   4  22   2   12.72   18.74
   4  22   2    0.59   19.15
  -4 -22   2    3.10   26.95
   4  22   3  108.22   19.44
  -4 -22   3  122.49   27.44
   4  22   3   98.69   27.80
   4  22   4    8.38   30.71
   4  22   4   23.00   22.36
  -4 -22   4   35.02   22.09
   5  -1   0 3556.13   37.62
   5   1   0 3709.56   36.49
   5  -1  -1 1462.32   24.35
   5   1   1 1505.53   23.15
  -5   1  -1 1470.62   24.79
  -5  -1   1 1490.30   22.97
  -5  -1   2  922.44   19.67
   5   1   2  886.04   18.30
  -5   1  -2  891.98   21.11
   5  -1  -2  901.89   18.97
  -5  -1   3  471.08   15.72
   5   1   3  459.64   16.11
   5   1   3  478.93   16.04
   5  -1  -3  461.32   14.03
  -5  -1   4 3637.72   31.11
   5  -1  -4 3627.71   32.35
   5   1   4 3422.00   31.46
   5   1   4 3538.47   31.70
   5   1   5  525.76   15.91
  -5  -1   5  543.85   15.47
   5   1   5  531.13   15.87
   5  -1  -5  537.67   15.65
   5  -1  -6  862.77   17.69
   5   1   6  850.54   15.99
   5   1   6  793.96   15.65
  -5  -1   6  867.95   17.28
  -5   1  -6  800.58   16.03
   5  -1  -7 1165.31   19.28
   5   1   7 1188.35   19.45
   5   1   7 1162.85   19.37
  -5  -1   7 1174.07   17.08
  -5   1  -7 1165.74   17.93
   5  -1  -8  930.48   15.59
   5   1   8  919.36   15.63
  -5  -1   8  990.61   17.53
  -5   1  -8  954.81   18.17
   5  -1  -9   16.52    9.86
   5   1   9    5.58   14.28
  -5   1  -9   10.83   10.07
  -5  -1   9    7.61    9.86
   5  -1 -10  877.12   15.93
   5   1  10  876.85   19.32
  -5  -1  10  924.91   18.94
  -5   1 -10  915.15   19.48
   5  -1 -11  130.11   14.77
   5   1  11  128.30   10.96
  -5   1 -11  121.17   11.15
  -5  -1  11  129.33   10.85
   5   1  12  154.05   18.29
   5  -1 -12  156.70   13.39
  -5   1 -12  168.66   13.41
  -5  -1  12  147.71   13.30
   5   1  13   29.26   12.92
   5  -1 -13   30.28   17.84
  -5   1 -13   28.80   12.83
  -5  -1  13   36.36   12.65
   5   1  14  317.10   23.18
   5  -1 -14  310.30   22.90
  -5  -1  14  285.01   16.99
  -5   1 -14  296.23   23.18
   5   1  15   44.78   18.82
  -5   1 -15   38.82   18.57
  -5  -1  15   42.88   24.22
   5  -1 -15   51.81   18.51
   5   1  16   -8.30   19.06
  -5  -1  16   -1.78   18.76
   5  -1 -16    0.51   18.91
  -5   1 -16    9.62   26.75
   5  -3   0 5958.79   53.99
   5   3   0 6474.83   43.63
  -5   3  -1  612.52   20.26
   5  -3  -1  599.99   19.84
   5   3   1  616.63   17.40
  -5  -3   1  623.57   15.13
   5   3   2  581.54   14.63
  -5   3  -2  568.53   19.47
   5  -3  -2  596.18   16.92
  -5  -3   2  607.47   14.75
   5   3   3 1798.35   24.01
  -5  -3   3 1875.67   24.17
   5   3   3 1711.17   22.32
   5  -3  -3 1778.95   25.43
   5   3   4 3623.79   31.73
  -5  -3   4 3705.74   30.70
   5   3   4 3583.33   31.68
   5  -3  -4 3603.93   33.45
   5  -3  -5  871.74   16.79
  -5  -3   5  874.54   15.72
   5   3   5  844.64   17.68
   5   3   5  862.67   16.09
  -5   3  -5  862.78   19.51
   5  -3  -6  720.04   15.20
   5   3   6  753.07   14.80
  -5  -3   6  746.47   16.39
   5   3   6  708.09   14.54
  -5   3  -6  734.67   16.04
   5  -3  -7  264.07   13.32
   5   3   7  275.92   10.73
   5   3   7  261.06   10.61
  -5  -3   7  269.93   10.35
  -5   3  -7  267.52   13.75
   5  -3  -8  956.99   17.83
   5   3   8 1000.61   19.05
  -5  -3   8  964.00   16.56
  -5   3  -8  964.24   19.36
   5   3   8  936.88   16.83
   5  -3  -9   93.81   10.87
   5   3   9  106.78   14.92
  -5  -3   9  100.37   14.59
  -5   3  -9  106.60   15.00
   5   3   9  113.52   11.01
  -5   3 -10  563.77   14.54
   5  -3 -10  569.39   14.06
   5   3  10  534.83   13.89
  -5  -3  10  580.29   13.85
   5  -3 -11  370.31   12.81
   5   3  11  345.08   12.76
  -5  -3  11  374.34   12.65
  -5   3 -11  388.81   16.72
   5   3  12  140.63   13.42
   5  -3 -12  150.62   13.35
  -5  -3  12  162.59   13.18
  -5   3 -12  153.29   18.59
   5   3  13    8.49   12.60
   5  -3 -13   15.85   17.90
  -5   3 -13    5.36   12.82
  -5  -3  13   12.71   17.67
   5   3  14  300.88   23.36
   5  -3 -14  321.17   23.23
  -5  -3  14  300.67   16.92
  -5   3 -14  310.82   17.32
   5   3  15   79.08   18.96
   5  -3 -15   77.68   26.42
  -5  -3  15   75.39   18.89
  -5   3 -15   87.99   26.50
   5   3  16   12.40   18.88
  -5  -3  16   -8.76   28.96
  -5   3 -16   15.22   28.83
   5  -3 -16    7.06   19.05
   5  -5   0 4997.86   57.79
   5   5   0 5115.71   37.08
  -5  -5   1 1359.96   20.11
  -5   5  -1 1349.76   32.98
   5   5   1 1432.05   22.06
   5  -5  -1 1322.35   29.09
   5   5   2   62.50   11.73
  -5  -5   2   59.65    8.64
   5  -5  -2   60.52   12.39
  -5  -5   3  363.32   11.78
   5  -5  -3  338.00   13.80
   5   5   3  346.51   11.76
   5   5   3  386.48   14.64
   5  -5  -4 2099.45   28.16
  -5  -5   4 2085.14   24.21
   5   5   4 2189.29   24.89
   5   5   4 2091.39   22.89
   5   5   5 1422.87   19.10
   5   5   5 1444.61   19.22
   5  -5  -5 1456.99   23.05
  -5  -5   5 1450.70   19.01
  -5   5  -5 1427.09   24.76
   5   5   6  951.12   15.98
   5  -5  -6 1040.40   19.38
  -5  -5   6  989.15   17.91
  -5   5  -6 1030.75   20.63
   5   5   6  974.22   16.10
   5   5   7  159.87    9.55
   5  -5  -7  159.39   12.49
  -5  -5   7  158.42    9.43
   5   5   7  152.34    9.43
  -5   5  -7  155.82   10.00
   5  -5  -8  547.07   14.42
   5   5   8  541.80   13.98
  -5  -5   8  569.54   14.19
   5   5   8  604.22   14.62
  -5   5  -8  558.12   18.35
   5   5   9  230.74   15.72
   5  -5  -9  218.70   11.94
   5   5   9  213.16   11.73
  -5  -5   9  212.53   15.39
  -5   5  -9  208.36   12.27
   5  -5 -10  519.59   14.07
   5   5  10  462.96   13.60
   5   5  10  549.50   17.31
  -5  -5  10  501.15   13.60
  -5   5 -10  523.84   17.85
   5   5  11  127.67   17.90
   5  -5 -11  136.34   13.33
  -5  -5  11  130.88   17.78
  -5   5 -11  144.46   18.15
   5   5  11  152.31   13.08
   5   5  12   50.51   17.98
   5   5  12   56.07   17.71
   5  -5 -12   44.28   12.99
  -5  -5  12   52.13   12.76
  -5   5 -12   56.31   17.90
   5   5  13   21.79   12.86
  -5  -5  13   27.09   19.62
  -5   5 -13   21.48   15.44
   5  -5 -13   23.82   12.90
   5   5  13   21.71   12.95
   5   5  14  319.60   23.47
   5  -5 -14  330.13   23.69
  -5  -5  14  357.62   23.42
  -5   5 -14  320.46   18.19
   5   5  14  344.67   17.73
   5   5  15   35.44   19.25
  -5  -5  15   79.39   19.05
  -5   5 -15   71.92   19.23
   5  -5 -15   50.03   26.68
   5   5  15   57.13   19.04
   5   7   0 3199.01   28.69
   5  -7   0 3104.50   60.03
   5  -7  -1  997.54   29.37
  -5  -7   1  991.05   17.22
   5   7   1 1037.30   17.33
   5  -7  -2   29.33   11.89
   5   7   2   31.27    8.12
  -5  -7   2   29.46    8.08
   5   7   3   75.82    8.65
   5  -7  -3   74.47   12.41
   5   7   3   67.64    8.55
  -5  -7   3   70.89    8.75
  -5  -7   4 1534.31   19.88
   5  -7  -4 1492.06   24.11
   5   7   4 1511.87   19.56
   5   7   4 1564.93   19.77
  -5  -7   5  883.48   15.48
   5  -7  -5  872.20   19.81
   5   7   5  877.05   15.47
   5   7   5  888.30   15.62
  -5   7  -5  867.25   21.83
   5   7   6  511.58   12.74
  -5  -7   6  488.09   12.49
   5   7   6  500.16   12.42
   5  -7  -6  470.57   13.69
  -5   7  -6  480.42   14.89
  -5  -7   7  307.44   15.70
   5  -7  -7  293.28   13.01
   5   7   7  317.44   15.97
  -5   7  -7  290.32   17.06
   5   7   7  313.57   12.47
   5  -7  -8  969.26   20.64
   5   7   8 1024.16   16.79
  -5  -7   8 1002.97   16.78
   5   7   8  985.90   16.50
  -5   7  -8 1021.64   21.82
  -5   7  -9  829.54   20.50
   5  -7  -9  815.45   19.54
  -5  -7   9  821.34   18.71
   5   7   9  858.98   18.97
   5   7   9  820.06   18.56
   5  -7 -10  348.51   13.11
   5   7  10  323.05   12.51
  -5  -7  10  338.53   12.40
  -5   7 -10  322.78   13.50
   5   7  10  351.28   16.43
   5   7  11  125.05   13.08
   5  -7 -11  139.31   18.30
   5   7  11  147.31   18.42
  -5  -7  11  127.58   13.06
  -5   7 -11  121.16   13.42
   5   7  12   57.26   13.14
   5   7  12   53.45   12.86
   5  -7 -12   63.56   12.87
  -5  -7  12   64.44   17.77
  -5   7 -12   49.59   13.36
   5   7  13   98.25   22.32
   5   7  13   83.52   15.84
  -5  -7  13   80.53   15.61
   5  -7 -13   73.46   22.29
  -5   7 -13   80.85   16.20
   5   7  14  258.64   23.79
   5   7  14  239.88   23.34
   5  -7 -14  243.90   17.40
  -5  -7  14  254.73   17.29
  -5   7 -14  236.26   17.33
   5   7  15  150.54   27.25
   5   7  15   89.82   19.49
   5  -7 -15   93.77   27.34
  -5  -7  15  107.91   19.62
  -5   7 -15  106.38   27.85
   5   9   0  795.25   15.40
  -5  -9   1  881.08   17.70
   5  -9  -1  790.03   38.08
   5   9   1  867.93   15.83
   5  -9  -2  224.88   17.03
  -5  -9   2  243.81   10.60
   5   9   2  254.27   10.64
   5   9   3  428.84   12.29
   5  -9  -3  417.96   18.37
  -5  -9   3  443.71   14.78
   5   9   3  436.29   12.23
   5  -9  -4  910.30   20.36
   5   9   4  945.38   15.95
  -5  -9   4  988.37   18.25
   5   9   4 1013.26   18.32
  -5  -9   5  994.79   18.19
   5  -9  -5  922.73   19.09
   5   9   5  952.55   15.93
   5   9   5 1033.80   18.01
  -5  -9   6   76.48   10.51
   5  -9  -6   80.52   14.95
   5   9   6   82.16   10.62
   5   9   6   63.70   10.67
  -5   9  -6   75.34   15.28
   5   9   7    5.25   14.33
  -5  -9   7    8.23    9.77
   5  -9  -7    9.48   14.36
   5   9   7    3.68   10.07
  -5   9  -7   10.75   14.19
  -5  -9   8  310.45   15.97
   5  -9  -8  300.10   13.26
   5   9   8  297.98   12.31
  -5   9  -8  310.97   17.32
   5   9   8  328.72   16.38
  -5  -9   9  499.63   17.06
   5  -9  -9  470.20   14.56
   5   9   9  482.92   17.10
  -5   9  -9  477.60   18.46
   5   9   9  490.80   13.76
  -5  -9  10   98.35   12.69
   5   9  10   87.37   13.03
   5  -9 -10  100.81   13.14
   5   9  10  107.15   18.18
  -5   9 -10  103.36   13.32
   5   9  11  117.52   18.43
   5   9  11  106.21   13.12
  -5  -9  11  113.23   13.14
   5  -9 -11  113.39   18.58
  -5   9 -11  118.23   18.70
   5   9  12   89.59   15.82
  -5  -9  12   90.91   15.78
   5  -9 -12  103.59   21.92
  -5   9 -12   90.64   15.93
   5   9  12  102.44   22.15
   5   9  13  170.87   16.64
  -5  -9  13  171.14   22.92
   5  -9 -13  165.55   16.78
  -5   9 -13  156.75   17.26
   5   9  13  163.36   17.00
   5   9  14   10.80   26.41
  -5  -9  14   16.78   18.65
   5  -9 -14   11.57   18.93
  -5   9 -14   11.41   19.16
   5   9  14   26.12   18.76
   5   9  15   33.25   22.52
   5  11   0   80.99    8.73
  -5 -11   1 1431.82   19.57
   5  11   1 1477.26   19.58
  -5 -11   2  314.01   11.18
   5  11   2  320.44   11.35
   5 -11  -2  281.68   23.56
   5  11   3  750.89   15.86
  -5 -11   3  765.68   15.97
   5 -11  -3  709.60   24.77
   5  11   3  745.35   15.78
  -5 -11   4  695.42   15.63
   5  11   4  693.21   15.15
   5 -11  -4  684.04   22.51
   5  11   4  694.12   15.59
   5 -11  -5  863.25   20.12
   5  11   5  911.77   16.53
  -5 -11   5  910.04   16.93
   5  11   5  929.99   16.89
   5  11   6   81.95   10.88
   5 -11  -6   83.72   11.28
  -5  11  -6   84.46   18.59
   5  11   6   83.17   10.82
  -5 -11   6   90.18   14.45
  -5 -11   7   23.28   13.97
   5 -11  -7   20.98   14.58
   5  11   7   23.48   10.29
   5  11   7   23.34   10.33
  -5  11  -7   22.99   14.66
  -5 -11   8  219.33   11.77
   5  11   8  230.64   12.06
   5  11   8  211.80   11.79
   5 -11  -8  206.77   12.50
  -5  11  -8  224.77   16.98
   5  11   9  359.75   14.77
  -5 -11   9  346.20   14.74
   5  11   9  354.28   19.50
   5 -11  -9  354.57   19.89
  -5  11  -9  345.35   20.60
  -5 -11  10   74.52   17.58
   5  11  10   66.04   13.05
   5 -11 -10   68.50   13.08
  -5  11 -10   66.40   18.46
   5  11  10   58.46   18.24
  -5 -11  11   51.36   15.46
   5  11  11   66.07   15.64
   5 -11 -11   67.24   20.32
  -5  11 -11   62.89   22.23
   5  11  11   75.09   21.88
  -5 -11  12  130.83   16.44
   5  11  12  145.82   16.20
   5 -11 -12  141.33   23.04
  -5  11 -12  146.68   23.22
   5  11  12  128.38   16.64
   5  11  13  182.10   27.12
  -5 -11  13  154.93   19.47
   5  11  13  171.07   19.92
   5 -11 -13  179.90   27.53
  -5  11 -13  178.10   27.67
   5  11  14   30.98   19.48
  -5 -11  14   60.18   21.96
   5  11  14   51.91   22.22
   5 -11 -14   35.73   19.59
  -5  11 -14   47.87   29.78
   5  13   0   47.69   10.46
  -5 -13   1  944.62   17.28
   5  13   1  957.20   17.51
  -5 -13   2  181.51   11.75
   5  13   2  189.15   11.67
  -5 -13   3  369.32   13.27
   5  13   3  369.23   13.32
   5  13   3  360.40   13.35
   5  13   4   21.97   10.21
   5  13   4   14.11   14.36
  -5 -13   4   20.68   10.13
   5 -13  -4   12.66   14.59
   5  13   5  843.32   19.22
   5  13   5  830.41   16.32
   5 -13  -5  779.00   22.72
  -5 -13   5  820.48   16.52
   5  13   6  118.60   11.15
   5 -13  -6  106.32   15.70
  -5 -13   6  120.84   14.86
   5  13   6  130.77   15.07
  -5  13  -7   23.84   17.87
   5  13   7   23.52   12.60
   5 -13  -7   21.05   12.80
   5  13   7   19.24   12.61
  -5 -13   7   24.08   17.23
  -5 -13   8   49.59   12.65
   5 -13  -8   46.87   13.09
   5  13   8   49.55   18.00
   5  13   8   40.66   17.99
  -5  13  -8   55.56   18.13
  -5 -13   9  446.03   19.88
   5 -13  -9  415.27   21.04
   5  13   9  445.92   20.19
   5  13   9  441.43   20.12
  -5  13  -9  397.11   21.91
  -5 -13  10   26.11   15.16
   5  13  10   14.05   15.64
   5  13  10   13.63   15.66
   5 -13 -10   17.40   15.75
  -5  13 -10   18.07   15.85
   5 -13 -11  119.90   23.00
  -5 -13  11   96.93   22.41
   5  13  11  109.79   16.50
   5  13  11  110.84   16.14
  -5  13 -11   99.99   23.36
   5  13  12  155.28   19.74
  -5 -13  12  129.26   19.48
   5  13  12  148.97   19.54
   5 -13 -12  141.78   27.57
  -5  13 -12  167.62   27.48
   5  13  13  218.06   30.15
  -5 -13  13  181.80   29.75
   5  13  13  205.70   29.95
   5 -13 -13  172.23   20.74
  -5  13 -13  186.92   21.13
   5  15   0  111.60   14.99
  -5 -15   1  727.56   19.07
   5  15   1  728.72   18.99
   5  15   2  250.65   16.26
  -5 -15   2  264.24   12.59
   5  15   2  273.35   12.46
  -5 -15   3  331.22   16.57
   5  15   3  321.04   16.43
   5  15   3  297.65   12.87
  -5 -15   4   27.54   17.44
   5  15   4   25.39   17.51
   5  15   4   24.67   12.88
   5  15   5  845.61   18.38
   5  15   5  924.11   18.37
  -5 -15   5  945.73   22.59
   5  15   6  188.32   13.77
   5  15   6  163.94   13.97
  -5 -15   6  160.03   18.83
   5 -15  -6  165.78   19.30
   5  15   7   24.32   17.58
   5  15   7    5.38   12.80
   5 -15  -7    7.16   12.91
  -5 -15   7    2.31   12.47
   5 -15  -8   43.93   13.48
  -5  15  -8   52.20   18.96
  -5 -15   8   52.82   18.02
   5  15   8   42.78   13.03
   5  15   8   44.13   13.35
   5  15   9  662.51   25.34
   5 -15  -9  621.96   26.08
  -5  15  -9  665.03   28.17
   5  15   9  674.78   19.43
  -5 -15   9  674.54   25.06
   5  15  10   93.97   23.00
   5 -15 -10  109.85   16.75
   5  15  10  103.66   23.16
  -5  15 -10   97.01   17.30
  -5 -15  10  128.83   22.37
  -5 -15  11    8.95   18.67
   5  15  11   12.86   26.70
   5 -15 -11   30.15   26.55
   5  15  11   17.05   26.66
  -5  15 -11   14.31   26.96
  -5 -15  12   50.00   28.76
   5  15  12   28.60   22.08
   5  15  12   42.31   31.34
   5 -15 -12   38.27   29.40
  -5  15 -12   33.62   31.19
   5  17   0   58.05   17.80
  -5 -17   1  508.38   20.80
   5  17   1  466.57   16.22
   5  17   1  447.22   16.18
  -5 -17   2   98.23   18.40
   5  17   2  117.33   18.77
   5  17   2  117.58   18.50
   5  17   3  178.25   18.98
   5  17   3  164.78   13.89
  -5 -17   3  168.87   13.90
  -5 -17   4   13.85   12.44
   5  17   4   -2.36   18.19
   5  17   4    9.78   17.79
  -5 -17   5  708.37   21.95
   5  17   5  651.65   17.50
   5  17   5  649.40   17.39
   5  17   6   53.18   15.72
  -5 -17   6   45.04   21.75
   5  17   6   70.21   22.19
   5  17   7   18.98   22.20
   5  17   7   24.45   15.96
  -5 -17   7   31.83   21.93
   5  17   8   76.20   16.24
   5  17   8   91.82   22.81
  -5 -17   8   81.65   22.43
   5  17   9  305.17   20.27
   5  17   9  281.36   27.81
   5 -17  -9  257.95   28.14
  -5 -17   9  296.60   27.58
   5  17  10  102.92   27.59
   5 -17 -10   71.05   20.29
  -5  17 -10   93.11   28.23
  -5 -17  10   54.76   27.62
   5  17  10  120.64   27.50
   5  19   0  208.10   22.84
   5  19   1  261.28   22.89
  -5 -19   1  234.45   23.18
   5  19   1  248.61   23.25
  -5 -19   2   26.41   21.87
   5  19   2   25.92   15.46
   5  19   2   25.12   22.23
  -5 -19   3   64.97   15.91
   5  19   3   56.22   16.24
   5  19   3   71.32   15.69
   5  19   4   73.46   16.31
  -5 -19   4   62.49   16.11
   5  19   4   76.18   22.20
   5  19   5  415.19   24.78
   5  19   5  407.44   18.43
  -5 -19   5  444.49   24.67
  -5 -19   6  241.86   25.55
   5  19   6  236.74   20.11
   5  19   6  251.02   19.87
  -5 -19   7   35.08   26.66
   5  19   7   37.96   26.50
   5  19   7   37.86   19.30
   5  19   8    4.95   18.78
  -5 -19   8   -8.39   19.09
   5  19   8   -4.67   19.30
   5  21   0   47.48   18.87
   5  21   0   49.18   26.74
  -5 -21   1  151.91   19.69
   5  21   1  136.69   19.65
   5  21   1  127.44   27.43
   5  21   2   76.00   19.16
  -5 -21   2   67.14   19.31
   5  21   2   81.32   19.48
   5  21   3  128.52   19.24
   5  21   3  105.49   27.50
  -5 -21   3  125.24   27.08
  -5 -21   4    8.83   26.51
   5  21   4   18.35   26.87
   5  21   4   10.76   26.55
   5  21   5   66.90   20.12
  -5 -21   5   83.12   19.65
   5  21   5   89.35   19.53
   5  21   6   16.33   22.80
   6   0   0 2425.36   29.25
  -6   0   1 1466.67   22.01
   6   0   1 1527.09   24.22
   6   0   2    0.45   11.60
  -6   0   2    2.54    7.88
  -6   0   3 2857.16   29.27
   6   0   3 2702.31   29.61
   6   0   3 2823.62   29.07
   6   0   4 3661.43   33.05
  -6   0   4 3792.37   31.30
   6   0   4 3795.46   32.41
   6   0   5  381.58   14.67
  -6   0   5  377.72   11.90
   6   0   5  361.13   12.01
   6   0   6  334.86   13.94
  -6   0   6  341.60   13.52
   6   0   6  312.05   13.92
   6   0   7 1919.77   21.88
  -6   0   7 2012.65   21.45
   6   0   7 2059.95   22.27
   6   0   8  118.15   14.92
   6   0   8  113.53   14.98
  -6   0   8  113.73   10.73
   6   0   9    9.09    9.99
  -6   0   9    6.83    9.72
   6   0   9    4.20    9.97
   6   0  10  364.16   16.55
  -6   0  10  358.65   12.47
   6   0  10  355.60   12.95
   6   0  11  489.18   15.49
  -6   0  11  565.92   18.54
   6   0  12    4.51   17.83
  -6   0  12    2.55   12.36
   6   0  13   61.16   18.54
  -6   0  13   81.31   12.89
   6   0  14   68.08   16.17
  -6   0  14   45.91   15.75
   6   0  15   75.91   19.49
  -6   0  15  110.59   26.39
   6  -2   0 1122.10   22.95
   6   2   0 1149.22   20.84
   6  -2  -1 2603.12   30.70
  -6  -2   1 2568.55   27.27
  -6   2  -1 2618.79   32.77
   6   2   1 2766.12   29.15
  -6   2  -2  335.41   13.16
   6   2   2  338.73   14.51
   6  -2  -2  338.38   13.12
  -6  -2   2  356.42   12.18
   6   2   3 2417.18   25.76
  -6  -2   3 2530.25   26.78
   6  -2  -3 2499.97   29.28
  -6  -2   4  845.41   17.51
   6   2   4  831.99   17.96
   6   2   4  781.06   15.63
   6  -2  -4  799.82   16.43
   6   2   5  529.44   13.40
  -6  -2   5  545.29   13.07
   6   2   5  529.67   13.22
   6  -2  -5  538.07   13.52
   6  -2  -6  268.67   13.22
  -6  -2   6  259.51   10.35
   6   2   6  245.76   13.19
   6   2   6  260.91   13.23
   6  -2  -7 2092.47   23.91
   6   2   7 1980.43   21.49
   6   2   7 2016.98   21.50
  -6  -2   7 2006.38   20.93
  -6   2  -7 1982.57   22.94
   6  -2  -8  352.36   13.01
   6   2   8  357.18   16.34
  -6  -2   8  348.71   16.04
   6   2   8  381.25   16.45
  -6   2  -8  335.30   13.18
   6  -2  -9   72.33   10.54
   6   2   9   82.32   10.57
   6   2   9   69.03   10.54
  -6  -2   9   74.77   10.30
  -6   2  -9   80.54   14.71
   6  -2 -10  595.84   14.30
   6   2  10  556.04   14.29
  -6  -2  10  585.60   13.97
  -6   2 -10  627.49   18.06
   6   2  10  633.36   14.57
   6  -2 -11  887.22   17.35
   6   2  11  842.06   17.56
  -6  -2  11  880.04   17.17
  -6   2 -11  860.49   17.74
   6   2  11  911.35   17.79
   6   2  12   14.85   17.92
   6  -2 -12   12.07   17.67
   6   2  12   14.23   12.74
  -6  -2  12   33.06   17.28
  -6   2 -12   18.38   17.81
   6   2  13   64.86   20.16
   6   2  13   69.70   15.59
   6  -2 -13   74.64   18.12
  -6   2 -13   59.63   20.29
  -6  -2  13   71.34   19.62
   6   2  14   91.76   22.57
   6  -2 -14   86.59   16.11
  -6  -2  14  110.92   22.14
  -6   2 -14  106.96   22.54
   6   2  14   94.84   16.04
   6   2  15  122.64   19.63
   6   2  15  179.41   26.83
   6  -2 -15  116.38   19.40
  -6  -2  15  130.80   19.13
  -6   2 -15  106.68   19.61
   6  -4   0 1001.38   23.72
   6   4   0 1054.62   19.43
  -6   4  -1   57.58   12.31
  -6  -4   1   67.50    8.60
   6  -4  -1   61.14    9.39
   6   4   1   63.28   11.85
  -6   4  -2  104.39   13.20
   6   4   2   96.21    9.08
   6  -4  -2  105.70    9.93
  -6  -4   2  112.47   12.13
   6   4   3 1841.37   23.28
   6  -4  -3 1840.28   25.38
  -6  -4   3 1856.42   21.67
  -6  -4   4  635.43   13.85
   6   4   4  621.55   15.90
   6   4   4  601.61   15.96
   6  -4  -4  618.00   15.35
   6  -4  -5  356.82   14.50
  -6  -4   5  325.80   11.00
   6   4   5  331.60   11.28
   6   4   5  323.00   11.17
   6  -4  -6  359.68   14.26
   6   4   6  358.35   11.38
  -6  -4   6  375.38   13.57
   6   4   6  334.95   13.57
   6  -4  -7 1611.52   20.49
  -6  -4   7 1739.38   20.34
   6   4   7 1609.24   19.40
   6   4   7 1736.55   20.02
  -6   4  -7 1619.17   21.83
   6  -4  -8   96.19   10.91
   6   4   8  109.64   10.94
  -6  -4   8  110.92   14.80
   6   4   8   88.91   10.95
  -6   4  -8   98.32   11.20
   6  -4  -9   50.00   14.37
   6   4   9   54.79   10.60
  -6  -4   9   48.84   10.21
  -6   4  -9   50.62   14.59
   6   4   9   53.99   10.41
   6  -4 -10  443.85   13.60
   6   4  10  421.58   16.66
  -6   4 -10  423.87   13.71
  -6  -4  10  431.80   13.11
   6   4  10  449.50   13.25
   6   4  11  349.30   14.43
   6  -4 -11  332.86   19.14
   6   4  11  324.79   14.41
  -6  -4  11  339.52   14.42
  -6   4 -11  336.11   19.43
   6   4  12   45.15   17.99
   6  -4 -12   44.14   12.92
   6   4  12   46.18   12.88
  -6  -4  12   50.05   17.65
  -6   4 -12   50.02   18.03
   6   4  13  130.59   16.07
   6  -4 -13  140.96   16.07
  -6  -4  13  134.59   15.89
  -6   4 -13  150.42   22.54
   6   4  13  161.38   16.34
   6   4  14   77.59   22.37
   6  -4 -14   63.79   16.27
  -6  -4  14   75.98   16.07
  -6   4 -14   73.20   22.82
   6   4  14   82.70   16.13
   6   4  15  109.89   19.86
   6  -4 -15  137.09   19.85
  -6  -4  15  128.68   19.58
  -6   4 -15  148.40   19.95
   6   4  15  161.42   19.66
   6  -6   0 1655.76   32.85
   6   6   0 1699.21   20.73
   6   6   1 1683.41   22.07
  -6  -6   1 1547.76   19.95
   6  -6  -1 1572.31   30.27
  -6   6  -1 1580.29   32.79
   6   6   2  788.32   17.05
  -6  -6   2  770.03   14.89
   6  -6  -2  726.70   20.95
   6  -6  -3  942.76   19.97
   6   6   3  942.17   16.08
  -6  -6   3  977.58   18.01
   6  -6  -4  281.10   14.62
   6   6   4  282.89   10.67
   6   6   4  294.18   13.48
  -6  -6   4  282.27   10.77
  -6  -6   5  344.64   11.08
   6  -6  -5  330.08   12.16
   6   6   5  362.94   13.78
   6   6   5  344.20   11.23
   6  -6  -6  251.71   13.65
  -6  -6   6  269.35   13.02
   6   6   6  270.41   10.49
   6   6   6  251.69   10.40
  -6   6  -7  906.28   21.41
   6   6   7  939.54   19.41
   6  -6  -7  908.21   17.66
  -6  -6   7  976.43   19.39
   6   6   7  900.29   15.97
   6  -6  -8  595.44   18.37
  -6  -6   8  595.84   17.44
   6   6   8  593.20   14.32
  -6   6  -8  606.09   18.92
   6   6   8  639.79   17.79
   6  -6  -9   96.88   14.93
  -6  -6   9  105.58   14.34
   6   6   9   95.16   14.66
   6   6   9  100.64   10.96
  -6   6  -9   98.71   15.03
   6   6  10   27.80   14.42
   6  -6 -10   16.51   10.21
   6   6  10   14.59   10.14
  -6  -6  10   18.20    9.87
  -6   6 -10   14.01   14.57
  -6   6 -11  536.77   16.57
   6  -6 -11  553.91   16.08
   6   6  11  529.67   20.16
  -6  -6  11  541.69   15.72
   6   6  11  610.93   20.60
   6   6  12  165.01   18.71
   6  -6 -12  186.85   18.74
  -6  -6  12  187.45   18.76
  -6   6 -12  176.98   14.18
   6   6  12  182.42   13.84
   6   6  13    8.01   21.73
   6  -6 -13   10.88   21.84
  -6  -6  13    9.21   15.30
  -6   6 -13    6.16   15.75
   6   6  13   22.85   21.82
   6   6  14   49.69   18.74
   6  -6 -14   50.26   15.92
  -6  -6  14   68.41   18.72
   6   6  14   62.71   18.88
  -6   6 -14   63.84   19.06
   6   6  15  128.13   19.57
   6  -6 -15   95.68   19.83
  -6  -6  15  117.83   19.67
   6   6  15  111.74   19.97
  -6   6 -15  116.02   27.84
   6  -8   0   38.44   14.80
   6   8   0   45.10   11.31
   6  -8  -1 1070.52   29.59
  -6  -8   1 1120.65   18.86
   6   8   1 1119.52   17.10
   6  -8  -2 1241.30   28.03
  -6  -8   2 1259.28   18.11
   6   8   2 1329.80   20.16
   6  -8  -3  505.76   18.55
   6   8   3  535.89   15.18
  -6  -8   3  526.32   12.86
   6   8   4  431.84   12.21
   6  -8  -4  417.67   16.69
   6   8   4  412.14   11.92
  -6  -8   4  420.42   12.01
   6  -8  -5  635.09   19.93
   6   8   5  628.89   14.51
   6   8   5  655.64   14.79
  -6  -8   5  656.17   14.60
  -6  -8   6  127.31   14.52
   6  -8  -6  128.71   11.63
   6   8   6  131.91   14.96
   6   8   6  146.75   11.10
  -6  -8   7  389.52   16.14
   6  -8  -7  359.19   13.80
   6   8   7  397.46   16.40
   6   8   7  350.77   12.79
  -6   8  -7  359.84   14.56
   6   8   8  169.47   11.38
  -6  -8   8  149.98   11.17
   6  -8  -8  147.55   15.54
   6   8   8  161.44   11.23
  -6   8  -8  154.54   15.87
  -6   8  -9   85.59   15.12
  -6  -8   9   86.21   14.53
   6  -8  -9   79.99   10.93
   6   8   9   84.71   10.55
   6   8   9   89.18   14.76
  -6  -8  10    3.65   12.35
   6  -8 -10   13.82   12.44
   6   8  10   20.31   12.22
  -6   8 -10   16.87   17.63
   6   8  10   15.43   12.28
  -6  -8  11  204.67   18.56
   6   8  11  200.31   18.57
   6  -8 -11  196.61   18.98
   6   8  11  196.97   13.97
  -6   8 -11  184.43   14.35
   6   8  12   92.83   21.97
   6   8  12   94.56   15.66
  -6  -8  12   93.59   15.63
   6  -8 -12   81.90   16.02
  -6   8 -12   86.05   22.60
   6   8  13   35.41   22.29
   6   8  13   30.20   15.91
  -6  -8  13   19.86   15.73
  -6   8 -13   37.51   22.67
   6  -8 -13   35.11   22.37
   6   8  14   88.24   26.57
   6   8  14   35.75   18.98
  -6  -8  14   49.39   19.10
   6  -8 -14   36.76   19.15
  -6   8 -14   41.77   19.32
   6  10   0    9.75    8.03
  -6 -10   1  787.99   14.89
   6  10   1  844.88   16.97
  -6 -10   2 1342.47   20.14
   6 -10  -2 1296.62   34.67
   6  10   2 1456.26   20.42
   6 -10  -3  205.68   17.59
   6  10   3  216.71   11.72
  -6 -10   3  216.24   11.72
   6  10   3  218.98   11.83
   6  10   4  228.55   11.77
   6 -10  -4  218.05   17.22
   6  10   4  236.62   12.02
  -6 -10   4  241.20   15.43
   6  10   5  329.84   12.80
   6 -10  -5  315.67   17.71
   6  10   5  341.29   16.25
  -6 -10   5  326.46   12.65
   6 -10  -6  556.70   16.22
   6  10   6  582.80   14.18
   6  10   6  583.55   14.39
  -6 -10   6  606.90   17.61
  -6 -10   7  166.65   11.16
   6 -10  -7  172.64   15.75
   6  10   7  161.08   11.36
   6  10   7  176.01   15.41
  -6 -10   8  273.26   15.86
   6  10   8  282.63   12.32
   6 -10  -8  298.53   16.77
   6  10   8  290.98   12.28
  -6  10  -8  280.75   17.33
  -6 -10   9   79.62   17.37
   6  10   9   74.12   18.06
   6 -10  -9   76.10   18.11
   6  10   9   76.57   17.64
  -6  10  -9   81.00   18.36
   6  10  10  107.53   13.44
  -6 -10  10  105.29   13.07
   6  10  10  109.50   18.12
   6 -10 -10  109.67   18.52
  -6  10 -10  113.55   18.62
  -6 -10  11  196.26   22.23
   6  10  11  170.88   16.26
   6 -10 -11  187.83   21.03
  -6  10 -11  193.66   22.85
   6  10  11  191.25   16.37
  -6 -10  12  237.53   22.86
   6  10  12  215.32   16.85
   6 -10 -12  209.49   23.43
  -6  10 -12  221.70   23.94
   6  10  12  233.37   17.07
  -6 -10  13   41.57   18.75
   6  10  13   34.20   18.58
   6 -10 -13   31.00   18.88
  -6  10 -13   22.35   19.25
   6  10  13   20.92   26.66
   6  10  14   -3.18   28.98
  -6 -10  14   -5.44   19.09
   6 -10 -14    3.98   19.05
  -6  10 -14   -0.30   29.29
   6  10  14   15.53   21.56
   6  12   0    4.88   14.15
  -6 -12   1  532.69   14.43
   6  12   1  530.39   17.37
  -6 -12   2  640.21   18.21
   6  12   2  634.66   14.99
   6  12   3  435.01   17.02
  -6 -12   3  423.58   13.49
   6  12   3  458.72   17.02
   6 -12  -3  397.07   21.70
   6  12   4  315.47   12.60
  -6 -12   4  324.86   12.79
   6 -12  -4  301.21   21.46
   6  12   4  302.35   12.45
   6  12   5  366.00   12.84
   6 -12  -5  350.02   18.65
   6  12   5  374.93   13.06
  -6 -12   5  373.89   12.97
   6  12   6  375.79   13.05
   6 -12  -6  350.08   18.09
  -6 -12   6  364.64   12.96
   6  12   6  367.59   16.30
   6 -12  -7   58.64   13.14
   6  12   7   60.76   12.67
   6  12   7   72.56   17.65
  -6 -12   7   62.15   12.63
  -6 -12   8  299.58   18.79
   6 -12  -8  284.00   15.25
   6  12   8  278.66   14.43
   6  12   8  293.21   19.48
  -6 -12   9  172.44   18.16
   6  12   9  159.85   18.61
   6 -12  -9  144.65   14.06
   6  12   9  182.42   18.76
  -6  12  -9  161.75   19.29
  -6 -12  10   95.26   15.78
   6  12  10  112.84   15.96
   6  12  10  112.65   21.93
   6 -12 -10   98.79   22.52
  -6  12 -10   91.94   16.53
  -6 -12  11  153.59   22.67
   6  12  11  164.20   16.77
   6  12  11  163.36   16.64
   6 -12 -11  162.78   16.94
  -6  12 -11  160.82   17.18
  -6 -12  12  142.91   26.75
   6  12  12  164.49   19.72
   6  12  12  147.31   19.66
   6 -12 -12  160.42   19.89
  -6  12 -12  160.75   27.56
   6  12  13  103.36   20.17
  -6 -12  13  103.18   27.26
   6  12  13  111.68   27.39
   6 -12 -13   91.68   20.07
  -6  12 -13  114.86   27.94
   6  14   0  206.38   11.76
  -6 -14   1  262.89   16.05
   6  14   1  264.18   12.41
   6  14   2  945.07   19.87
  -6 -14   2  928.27   17.15
  -6 -14   3  228.48   12.20
   6  14   3  246.40   15.94
   6  14   3  227.02   12.05
  -6 -14   4  173.54   11.61
   6  14   4  171.52   11.51
   6  14   4  180.98   15.64
   6 -14  -4  155.31   17.29
   6  14   5  247.93   18.66
  -6 -14   5  248.44   18.69
   6  14   5  240.19   18.95
   6 -14  -5  216.06   20.06
   6  14   6  429.95   19.64
   6  14   6  400.57   19.94
   6 -14  -6  397.22   21.68
  -6 -14   6  404.36   15.07
   6  14   7   24.88   12.79
   6  14   7   28.63   12.75
   6 -14  -7   22.31   18.42
  -6 -14   7   34.17   17.62
   6  14   8  217.02   19.14
   6 -14  -8  185.96   19.87
  -6 -14   8  203.42   14.01
   6  14   8  195.33   19.23
   6  14   9  262.18   16.83
   6 -14  -9  232.87   23.66
   6  14   9  259.18   16.88
  -6 -14   9  243.54   16.78
   6  14  10  182.24   16.71
   6 -14 -10  168.19   23.40
   6  14  10  193.58   23.37
  -6  14 -10  170.29   24.02
  -6 -14  10  175.00   16.75
  -6 -14  11   21.41   25.88
   6  14  11    4.91   18.90
   6  14  11    1.95   18.91
   6 -14 -11    4.65   26.66
  -6  14 -11   16.14   26.39
  -6 -14  12   64.92   29.02
   6  14  12   73.31   19.58
   6  14  12   85.71   19.94
   6 -14 -12   77.14   27.84
  -6  14 -12   94.36   27.66
   6  16   0   28.80   17.46
   6  16   1  168.41   13.65
  -6 -16   1  174.61   13.75
  -6 -16   2  590.20   16.65
   6  16   2  589.89   20.94
   6  16   2  611.88   20.74
   6  16   3   33.68   18.05
   6  16   3   22.50   12.65
  -6 -16   3   27.94   12.69
  -6 -16   4   57.63   18.18
   6  16   4   64.56   18.56
   6  16   4   67.33   12.95
  -6 -16   5  246.76   14.41
   6  16   5  260.64   14.58
   6  16   5  261.13   14.68
   6  16   6  362.14   15.37
  -6 -16   6  351.06   15.21
   6  16   6  350.72   15.50
   6  16   7   12.63   21.89
   6  16   7   10.76   22.21
  -6 -16   7   22.29   15.44
   6 -16  -7   20.11   21.70
   6  16   8  121.77   16.50
   6  16   8  127.20   22.97
   6 -16  -8  110.69   17.15
  -6 -16   8  112.62   22.72
   6  16   9  105.25   27.04
   6  16   9   90.50   19.40
   6 -16  -9  106.15   25.09
  -6 -16   9   86.64   26.71
   6 -16 -10   93.65   27.42
   6  16  10   91.08   19.58
  -6 -16  10  102.51   26.87
   6  16  10  102.68   27.26
   6 -16 -11   16.34   22.00
  -6 -16  11   -1.11   21.69
   6  18   0   95.47   13.47
   6  18   1    7.32   12.86
   6  18   1   21.51   19.96
  -6 -18   1    9.66   18.08
   6  18   2  258.59   16.93
  -6 -18   2  280.25   17.04
   6  18   2  241.27   17.13
   6  18   3   32.76   15.78
  -6 -18   3   30.72   15.58
   6  18   3   34.93   15.61
   6  18   4   38.65   22.35
   6  18   4   32.74   21.82
  -6 -18   4   51.43   21.80
  -6 -18   5  107.99   22.45
   6  18   5  108.76   22.50
   6  18   5   74.70   16.66
  -6 -18   6  256.68   23.72
   6  18   6  291.12   23.70
   6  18   6  287.20   24.25
  -6 -18   7   13.38   26.19
   6  18   7   22.12   18.48
   6  18   7   24.67   18.60
   6  18   8   56.00   19.03
   6  18   8   38.78   19.46
  -6 -18   8   35.75   26.74
   6  18   9  187.09   22.82
   6  18   9  152.61   23.25
  -6 -18   9  177.52   22.95
   6  20   0   22.50   16.06
   6  20   0   20.51   16.29
  -6 -20   1   24.35   22.67
   6  20   1   39.64   16.04
   6  20   1   34.38   16.14
   6  20   2  311.95   17.74
   6  20   2  303.40   26.33
  -6 -20   2  315.68   18.20
   6  20   3   81.32   26.48
  -6 -20   3   82.48   26.65
   6  20   3   84.25   19.29
  -6 -20   4   12.69   26.50
   6  20   4   12.97   19.12
   6  20   4   23.62   26.37
   6  20   5  102.40   27.03
   6  20   5   70.01   19.03
  -6 -20   5   55.58   19.47
  -6 -20   6  126.53   20.37
   6  20   6  148.80   27.63
   6  20   6  146.25   20.23
   6  22   0   69.90   22.66
  -6 -22   1   89.33   22.21
   6  22   1   77.27   31.59
   7   1   0  235.25   10.96
   7  -1   0  241.26   13.75
   7  -1  -1 1490.07   23.18
  -7  -1   1 1471.05   22.05
  -7   1  -1 1436.53   21.71
   7   1   1 1482.78   22.27
   7  -1  -2  111.36    9.76
   7   1   2  102.29    9.41
  -7  -1   2  110.06    9.34
  -7   1  -2  110.90    9.74
   7   1   3 3643.05   30.74
  -7   1  -3 3868.17   33.55
   7  -1  -3 3870.96   33.45
  -7  -1   3 3765.10   30.60
  -7  -1   4  145.63    9.46
   7   1   4  149.45    9.67
   7  -1  -4  159.87   12.53
   7   1   4  152.02   12.64
  -7  -1   5  966.82   16.05
   7   1   5  977.24   16.61
   7   1   5  938.99   16.34
   7  -1  -5  959.56   16.45
   7   1   6    2.01   11.34
   7   1   6    8.49   11.26
  -7  -1   6    5.71   10.93
   7  -1  -6    6.06    7.88
  -7  -1   7 1213.48   17.97
   7   1   7 1186.57   18.45
   7   1   7 1297.92   21.48
   7  -1  -7 1213.12   18.44
   7  -1  -8   35.87   14.36
  -7  -1   8   42.76   10.15
   7   1   8   43.01   14.43
   7   1   8   43.62   10.17
   7  -1  -9    6.66   10.01
   7   1   9   20.57   14.10
   7   1   9    9.12   14.26
  -7  -1   9    5.03    9.76
   7  -1 -10   57.34   10.48
   7   1  10   55.70   10.73
  -7  -1  10   67.02   10.49
   7   1  10   64.35   10.51
   7  -1 -11  785.14   17.24
   7   1  11  730.49   17.17
  -7  -1  11  771.25   21.35
   7   1  11  865.75   17.90
  -7   1 -11  798.71   21.59
   7  -1 -12   31.04   13.04
   7   1  12   31.78   13.12
   7   1  12   33.46   18.07
  -7   1 -12   31.83   12.85
  -7  -1  12   27.98   17.62
   7   1  13   54.01   15.42
   7  -1 -13   55.58   21.90
   7   1  13   54.36   15.73
  -7  -1  13   56.20   21.49
  -7   1 -13   52.32   15.51
   7   1  14    8.68   15.82
   7   1  14    8.63   15.52
   7  -1 -14   -0.33   15.68
  -7   1 -14    4.88   22.18
  -7  -1  14   -2.80   21.89
   7   1  15   71.72   27.63
   7   1  15  115.82   19.32
   7  -1 -15   93.83   19.73
  -7  -1  15  121.53   26.82
  -7   1 -15   98.49   19.91
   7  -3   0   34.15    8.78
   7   3   0   31.47   11.55
   7  -3  -1 1866.46   27.07
  -7  -3   1 1874.39   22.09
  -7   3  -1 1864.10   26.23
   7   3   1 1886.81   22.23
  -7   3  -2  465.46   16.79
  -7  -3   2  465.61   12.75
   7   3   2  462.82   12.82
   7  -3  -2  473.33   16.28
   7   3   3 2023.32   23.86
   7  -3  -3 2075.25   26.63
  -7  -3   3 2115.52   24.01
  -7  -3   4  364.57   11.60
   7   3   4  340.20   13.84
   7  -3  -4  349.34   12.23
   7   3   4  368.96   14.10
  -7  -3   5    3.99    7.63
   7   3   5    2.97    7.72
   7   3   5    2.51   10.92
   7  -3  -5    5.13   11.01
   7  -3  -6  248.21   13.17
  -7  -3   6  243.07   12.76
   7   3   6  241.47   10.28
   7   3   6  235.93   10.35
   7  -3  -7 1945.69   24.66
   7   3   7 1919.30   21.64
  -7  -3   7 1835.18   20.99
   7   3   7 1781.34   21.08
   7  -3  -8   94.40   10.73
  -7  -3   8   81.67   10.45
   7   3   8   85.75   10.76
   7   3   8   89.02   10.77
   7  -3  -9   17.47   10.09
  -7  -3   9   13.49    9.88
   7   3   9   12.77   10.19
   7   3   9   19.90   10.20
   7  -3 -10   28.02   10.32
   7   3  10   25.46   10.19
   7   3  10   29.38   14.37
  -7  -3  10   33.31    9.97
  -7   3 -10   27.38   14.45
   7   3  11  428.17   15.06
   7  -3 -11  433.28   19.78
  -7   3 -11  419.41   19.98
   7   3  11  402.51   14.98
  -7  -3  11  433.78   14.72
   7  -3 -12  101.99   13.36
   7   3  12   84.71   13.42
  -7  -3  12  102.19   13.21
  -7   3 -12   91.98   13.60
   7   3  12   99.68   13.25
   7   3  13   62.48   15.82
   7  -3 -13   69.03   21.81
  -7  -3  13   69.06   15.43
  -7   3 -13   73.25   15.74
   7   3  13   71.38   21.91
   7   3  14   17.91   24.35
   7  -3 -14   13.24   24.21
  -7  -3  14   -2.29   24.14
  -7   3 -14    9.22   18.47
   7   3  14   20.42   24.33
   7   3  15  139.55   27.96
   7  -3 -15  184.66   20.08
  -7  -3  15  192.46   19.74
  -7   3 -15  183.60   20.13
   7   3  15  182.83   28.05
   7  -5   0 1057.85   23.60
   7   5   0 1064.96   16.81
  -7   5  -1 1332.54   26.06
  -7  -5   1 1293.35   18.35
   7  -5  -1 1310.96   25.09
   7   5   1 1335.83   18.49
   7   5   2  545.21   15.49
  -7  -5   2  574.47   15.48
   7  -5  -2  553.73   17.73
  -7   5  -2  533.36   18.54
   7   5   3 1166.72   18.88
  -7  -5   3 1161.67   18.83
   7  -5  -3 1146.76   20.45
   7   5   4  104.70    8.86
   7   5   4  103.40   11.72
  -7  -5   4  100.68    8.77
   7  -5  -4   97.64   12.14
   7  -5  -5  232.79   13.45
  -7  -5   5  238.16   10.09
   7   5   5  233.13   10.20
   7   5   5  242.36   10.19
   7  -5  -6    7.55   14.15
  -7  -5   6   13.05    9.69
   7   5   6   13.81   10.13
   7   5   6    8.42    9.99
   7  -5  -7 1658.20   21.72
  -7  -5   7 1681.75   20.15
   7   5   7 1732.91   20.56
   7   5   7 1565.76   19.75
   7   5   8  523.42   14.01
   7  -5  -8  487.57   14.16
  -7  -5   8  507.12   13.59
   7   5   8  494.34   16.95
   7  -5  -9   33.17   14.25
  -7  -5   9   28.27    9.94
   7   5   9   28.15   10.23
   7   5   9   34.85   10.04
   7  -5 -10   45.02   12.66
  -7   5 -10   51.80   12.82
  -7  -5  10   54.36   12.38
   7   5  10   54.88   12.53
   7   5  10   50.10   12.61
   7  -5 -11  527.64   20.56
   7   5  11  474.91   15.53
  -7  -5  11  501.20   15.20
   7   5  11  492.43   15.61
  -7   5 -11  488.13   16.14
   7  -5 -12  139.11   18.61
   7   5  12  109.47   13.51
   7   5  12  136.69   13.62
  -7  -5  12  122.13   13.57
  -7   5 -12  123.71   20.68
   7   5  13   81.83   22.27
   7   5  13   55.18   15.97
   7  -5 -13   75.84   15.97
  -7  -5  13   75.46   22.09
  -7   5 -13   62.73   22.65
   7   5  14    6.41   18.39
   7   5  14  -11.49   18.76
   7  -5 -14   -2.39   18.72
  -7  -5  14   -1.95   18.55
  -7   5 -14   -0.69   18.69
   7   5  15  116.54   22.38
   7   5  15  124.98   22.10
   7  -5 -15  120.16   22.24
  -7  -5  15   76.85   22.67
  -7   5 -15  117.16   31.65
   7  -7   0   89.44   13.12
   7   7   0   79.22   11.76
  -7  -7   1 1064.31   18.36
  -7   7  -1 1080.11   28.80
   7   7   1 1079.11   16.65
   7  -7  -1 1096.13   25.44
  -7  -7   2  683.75   13.99
   7   7   2  698.57   14.06
   7  -7  -2  689.96   20.19
   7  -7  -3 1236.50   22.30
   7   7   3 1230.94   17.47
  -7  -7   3 1290.59   19.47
   7  -7  -4  232.86   11.60
   7   7   4  247.14   10.35
   7   7   4  252.28   13.02
  -7  -7   4  249.98   12.98
   7  -7  -5  207.95   16.00
   7   7   5  220.21   15.23
  -7  -7   5  232.75   15.31
   7   7   5  223.50   15.46
  -7  -7   6  544.47   13.92
   7  -7  -6  572.68   18.65
   7   7   6  541.18   13.99
   7   7   6  566.49   14.13
  -7  -7   7  591.68   17.28
   7  -7  -7  537.54   14.96
   7   7   7  605.37   17.50
   7   7   7  561.71   17.41
  -7  -7   8  258.41   11.71
   7  -7  -8  269.73   16.17
   7   7   8  259.24   12.09
   7   7   8  251.30   15.55
   7   7   9  127.72   16.59
  -7  -7   9  113.48   16.03
   7  -7  -9  114.46   11.17
   7   7   9  109.04   10.99
  -7  -7  10   28.21   12.37
   7  -7 -10   21.84   12.70
   7   7  10   42.37   17.46
  -7   7 -10   26.08   12.70
   7   7  10   25.77   12.74
  -7  -7  11  343.69   14.68
   7  -7 -11  336.64   15.15
   7   7  11  317.25   14.63
  -7   7 -11  313.39   15.52
   7   7  11  359.39   14.86
  -7  -7  12  191.34   16.27
   7  -7 -12  197.30   22.64
   7   7  12  180.15   16.40
   7   7  12  217.44   16.60
  -7   7 -12  194.19   23.16
   7   7  13    4.06   15.83
  -7  -7  13    5.83   15.61
   7  -7 -13   10.10   22.48
   7   7  13    8.04   22.25
  -7   7 -13   18.40   15.93
   7   7  14   40.86   19.03
  -7  -7  14   55.67   18.95
   7  -7 -14   52.31   26.92
   7   7  14   45.57   19.21
  -7   7 -14   51.59   19.44
   7   9   0  131.06   11.96
   7  -9   0  115.94   19.09
  -7  -9   1  244.71   10.25
   7  -9  -1  233.95   18.87
   7   9   1  250.21   10.29
   7  -9  -2 1263.63   29.53
  -7  -9   2 1259.16   18.31
   7   9   2 1370.77   21.39
   7  -9  -3  484.27   20.35
   7   9   3  501.74   13.68
  -7  -9   3  531.12   13.89
   7  -9  -4  286.51   14.12
   7   9   4  296.68   12.31
   7   9   4  282.10   12.07
  -7  -9   4  308.47   12.21
   7   9   5  120.36   15.01
   7  -9  -5  113.70   11.63
   7   9   5  115.36   14.76
  -7  -9   5  121.24   10.79
   7  -9  -6  531.34   18.78
   7   9   6  508.07   13.79
   7   9   6  565.03   17.49
  -7  -9   6  538.26   13.91
  -7  -9   7  305.22   12.30
   7  -9  -7  310.77   16.90
   7   9   7  297.61   12.29
   7   9   7  315.27   12.55
  -7  -9   8  210.98   11.57
   7  -9  -8  209.01   12.51
   7   9   8  209.96   11.68
   7   9   8  230.88   11.86
  -7  -9   9   80.10   12.53
   7  -9  -9   78.93   18.06
   7   9   9   82.46   12.85
   7   9   9   85.16   17.90
  -7  -9  10   45.97   17.75
   7   9  10   66.07   18.10
   7  -9 -10   46.70   13.05
   7   9  10   48.91   12.94
  -7   9 -10   44.82   18.38
   7   9  11  220.36   22.66
  -7  -9  11  198.35   16.40
   7  -9 -11  211.63   22.74
   7   9  11  188.65   16.38
  -7   9 -11  189.96   23.17
   7   9  12  192.40   23.09
  -7  -9  12  182.27   16.64
   7   9  12  184.10   23.00
   7  -9 -12  172.66   16.89
  -7   9 -12  186.72   17.03
  -7  -9  13   17.11   26.47
   7   9  13    3.28   18.72
   7  -9 -13   36.59   18.73
  -7   9 -13   40.44   26.77
   7   9  13   39.05   18.64
  -7  -9  14    2.63   21.62
   7   9  14    1.41   21.65
   7  -9 -14   -1.55   30.92
  -7   9 -14   13.75   31.00
   7   9  14    6.39   30.83
   7  11   0   33.05   14.25
   7  11   1   67.78   10.39
  -7 -11   1   59.19   10.39
  -7 -11   2  718.96   18.44
   7 -11  -2  649.76   29.78
   7  11   2  760.58   18.49
  -7 -11   3  120.33   10.96
   7 -11  -3  114.74   16.55
   7  11   3  114.33   14.97
   7  11   4  741.67   18.39
   7 -11  -4  701.89   22.95
  -7 -11   4  737.86   18.60
   7  11   4  723.85   15.45
   7  11   5   88.66   10.90
   7  11   5   99.35   14.75
   7 -11  -5   91.19   15.53
  -7 -11   5   98.70   10.72
   7  11   6  508.14   17.45
   7 -11  -6  471.22   15.96
   7  11   6  465.27   16.93
  -7 -11   6  494.08   13.70
   7  11   7  222.08   18.71
   7 -11  -7  255.71   19.58
  -7 -11   7  271.48   13.92
   7  11   7  266.65   13.99
   7 -11  -8  507.07   21.38
   7  11   8  491.23   15.48
   7  11   8  517.35   20.07
  -7 -11   8  495.96   15.22
  -7 -11   9   28.70   12.50
   7 -11  -9   28.11   12.98
   7  11   9   31.40   17.78
   7  11   9   16.65   12.79
  -7 -11  10  122.60   15.66
   7 -11 -10  104.79   16.54
   7  11  10  127.15   16.07
   7  11  10  113.15   16.03
  -7 -11  11   82.22   15.85
   7  11  11   88.64   16.15
   7  11  11   69.96   16.34
   7 -11 -11   77.00   16.61
  -7  11 -11   93.86   16.40
  -7 -11  12  220.85   26.76
   7  11  12  198.82   19.84
   7  11  12  170.89   19.72
   7 -11 -12  228.32   27.38
  -7  11 -12  200.38   20.26
  -7 -11  13   17.09   19.02
   7  11  13   33.40   28.86
   7  11  13    5.01   19.35
   7 -11 -13   23.03   27.31
  -7  11 -13   23.87   27.20
   7  13   0  145.00   15.02
  -7 -13   1   -0.76    9.86
   7  13   1   -1.22   10.07
  -7 -13   2 1087.30   20.57
   7  13   2 1048.40   17.39
  -7 -13   3  133.54   11.19
   7 -13  -3  123.70   20.65
   7  13   3  139.74   11.31
   7  13   3  130.08   11.22
  -7 -13   4  184.13   11.68
   7  13   4  212.66   15.63
   7 -13  -4  180.59   20.60
   7  13   4  187.79   15.61
   7  13   5  200.21   13.66
   7 -13  -5  182.13   19.82
  -7 -13   5  197.01   13.67
   7  13   5  198.06   18.47
   7  13   6  507.21   15.55
   7 -13  -6  471.58   22.21
   7  13   6  469.62   15.54
  -7 -13   6  499.53   20.05
   7  13   7   41.24   12.88
   7 -13  -7   35.93   18.40
   7  13   7   34.50   12.92
  -7 -13   7   33.22   12.60
   7 -13  -8  356.26   21.04
   7  13   8  387.23   19.83
  -7 -13   8  360.97   14.93
   7  13   8  384.01   19.89
   7  13   9   55.71   15.54
   7 -13  -9   50.01   22.32
   7  13   9   42.36   15.76
  -7 -13   9   55.91   21.48
   7  13  10  138.96   16.79
   7 -13 -10  143.36   23.46
   7  13  10  149.55   16.72
  -7 -13  10  149.54   16.47
  -7 -13  11   54.14   26.11
   7  13  11   42.72   19.07
   7  13  11   21.32   19.08
   7 -13 -11   33.67   19.26
  -7 -13  12  134.09   27.46
   7  13  12  121.33   20.20
   7 -13 -12  134.99   20.50
   7  13  12  170.98   20.03
   7  15   0   34.01   17.40
   7  15   1    7.49   17.44
  -7 -15   1   12.65   12.29
  -7 -15   2  996.10   18.70
   7  15   2 1065.69   22.86
  -7 -15   3   13.49   17.65
   7  15   3   11.25   12.61
   7  15   3   13.59   17.55
  -7 -15   4   38.12   12.64
   7  15   4   27.46   12.79
   7  15   4   29.69   12.89
  -7 -15   5   14.27   12.45
   7  15   5   19.53   12.51
   7  15   5   20.23   12.79
   7 -15  -5   10.04   21.85
   7  15   6  318.80   14.73
  -7 -15   6  324.60   14.92
   7  15   6  321.67   19.80
   7 -15  -6  305.29   21.62
   7  15   7   20.28   15.48
   7  15   7   25.88   15.35
   7 -15  -7   14.99   21.96
  -7 -15   7   22.98   15.10
   7  15   8  253.96   23.20
   7  15   8  250.40   23.46
   7 -15  -8  240.29   24.07
  -7 -15   8  258.65   16.88
   7  15   9   97.82   16.64
   7  15   9  103.15   22.91
   7 -15  -9   91.86   23.38
  -7 -15   9   95.99   16.29
   7  15  10  134.59   19.49
   7 -15 -10  126.35   27.49
  -7 -15  10  123.41   19.25
   7  15  10  117.30   19.76
   7  15  11    8.83   21.87
   7 -15 -11   15.57   31.12
   7  15  11   11.83   21.97
  -7 -15  11   14.39   30.46
   7  17   0   27.07   13.03
   7  17   1   25.74   12.95
  -7 -17   1   35.24   18.06
   7  17   2  615.08   16.97
  -7 -17   2  619.76   16.92
   7  17   2  615.75   21.49
   7  17   3   64.26   22.19
  -7 -17   3   73.55   21.85
   7  17   3   75.04   21.74
  -7 -17   4  139.83   16.38
   7  17   4  112.25   16.31
   7  17   4  140.46   16.20
  -7 -17   5    4.99   15.35
   7  17   5   -4.07   22.21
   7  17   5   15.59   22.01
  -7 -17   6  301.31   17.41
   7  17   6  348.74   23.51
   7  17   6  306.90   17.83
   7  17   7   32.01   16.15
  -7 -17   7   25.10   24.39
   7  17   7   22.98   24.75
   7  17   8   89.14   19.33
   7  17   8  103.03   27.21
  -7 -17   8   79.12   19.63
   7 -17  -8   91.37   19.55
   7  17   9   38.13   19.27
   7  17   9   48.16   19.29
  -7 -17   9   35.65   18.94
   7 -17  -9   17.75   27.35
   7  19   0   16.05   21.84
   7  19   1    4.46   15.50
  -7 -19   1    1.83   15.65
   7  19   1    0.80   15.92
   7  19   2  384.65   17.98
  -7 -19   2  394.01   24.29
   7  19   2  385.67   24.60
   7  19   3   38.23   15.92
  -7 -19   3   33.16   22.69
   7  19   3   40.62   16.19
   7  19   4   36.87   26.41
  -7 -19   4   27.68   18.56
   7  19   4   16.05   26.21
   7  19   5  125.89   19.62
   7  19   5  141.67   27.01
  -7 -19   5  118.49   19.78
  -7 -19   6  134.79   27.64
   7  19   6  117.43   20.16
   7  19   6  149.36   20.00
  -7 -19   7   88.74   21.88
   7  19   7   22.92   22.82
   7  19   7   73.26   31.03
   7  21   0   29.35   27.07
   7  21   0   14.56   19.44
   7  21   1   31.50   19.29
   7  21   1   31.02   27.28
  -7 -21   1   28.79   19.40
   7  21   2  110.53   29.17
  -7 -21   2  112.67   29.48
   7  21   2   93.08   29.89
   7  21   3   19.92   21.76
   7  21   3   19.91   22.15
  -7 -21   3   11.63   30.84
   8   0   0 1403.58   21.52
  -8   0   1  174.11    9.93
   8   0   1  169.76   10.01
   8   0   2  416.14   14.97
  -8   0   2  405.62   12.44
   8   0   3 2310.98   24.62
  -8   0   3 2415.93   25.80
  -8   0   4  155.60   12.34
   8   0   4  160.23   12.74
   8   0   4  152.76    9.79
  -8   0   5  173.63   12.36
   8   0   5  161.91   12.71
   8   0   5  166.41    9.93
  -8   0   6  686.53   18.05
   8   0   6  622.75   15.20
   8   0   6  699.07   18.59
  -8   0   7  708.85   18.01
   8   0   7  710.31   18.45
   8   0   7  692.40   18.44
   8   0   8  348.99   12.96
  -8   0   8  373.95   15.90
   8   0   8  339.04   12.85
  -8   0   9    3.04    9.80
   8   0   9    5.06   14.36
   8   0   9   10.58    9.89
   8   0  10   82.62   13.21
  -8   0  10  114.32   17.51
   8   0  10  108.56   17.90
   8   0  11  103.08   18.55
  -8   0  11  121.97   12.97
   8   0  11  111.28   18.42
   8   0  12   58.35   19.95
   8   0  12   77.88   20.13
  -8   0  12   72.30   15.18
   8   0  13   17.26   15.57
   8   0  13   23.82   22.10
  -8   0  13   29.57   15.23
   8   0  14   82.21   27.01
  -8   0  14   92.65   26.28
   8   0  14   87.88   26.70
   8   0  15   69.22   22.41
  -8   0  15   85.46   30.60
   8   0  15  100.02   30.99
   8   2   0 1169.40   19.49
   8  -2   0 1135.72   21.01
   8  -2  -1  281.53   11.80
  -8  -2   1  284.48   10.91
  -8   2  -1  276.43   14.25
   8   2   1  297.98   13.56
   8  -2  -2  267.28   13.97
  -8   2  -2  266.28   11.64
   8   2   2  265.07   10.91
  -8  -2   2  278.75   13.26
   8   2   3  777.15   17.07
  -8   2  -3  800.01   16.78
   8  -2  -3  780.40   15.99
  -8  -2   3  814.12   16.99
   8   2   4 1217.13   17.75
   8   2   4 1167.42   17.68
   8  -2  -4 1274.46   20.44
  -8  -2   4 1212.58   17.40
  -8  -2   5    2.00    7.66
   8   2   5    1.16   11.06
   8  -2  -5    3.27   11.11
   8   2   5    4.78    7.82
  -8  -2   6   88.06   10.41
   8   2   6   96.08   14.73
   8   2   6   93.85   14.56
   8  -2  -6   94.39   10.76
  -8  -2   7  610.44   14.18
   8   2   7  659.28   17.99
   8   2   7  606.09   14.56
   8  -2  -7  630.94   14.89
   8  -2  -8  258.65   15.62
   8   2   8  269.65   12.14
  -8  -2   8  283.64   11.78
   8   2   8  243.98   11.97
   8  -2  -9   71.66   10.52
  -8  -2   9   63.47   10.30
   8   2   9   61.85   10.62
   8   2   9   69.27   10.52
   8  -2 -10  194.57   13.68
  -8  -2  10  189.88   13.47
   8   2  10  186.95   13.92
   8   2  10  191.51   13.59
   8  -2 -11  144.19   13.71
   8   2  11  135.37   13.64
  -8  -2  11  141.57   13.42
   8   2  11  160.65   18.56
   8  -2 -12  161.39   21.87
   8   2  12  136.81   16.20
  -8  -2  12  140.00   15.70
   8   2  12  148.51   16.05
   8  -2 -13   37.07   15.90
   8   2  13   41.06   15.96
   8   2  13   49.21   15.74
  -8  -2  13   47.99   15.49
   8   2  14   61.17   19.25
   8  -2 -14   88.50   26.57
   8   2  14   72.36   19.02
  -8  -2  14   56.18   26.50
   8  -2 -15   28.69   22.23
   8   4   0 1504.44   19.14
   8  -4   0 1486.38   24.76
  -8   4  -1  677.59   16.88
  -8  -4   1  713.57   16.38
   8  -4  -1  713.04   18.73
   8   4   1  708.44   14.39
  -8  -4   2  523.77   14.93
   8   4   2  492.63   12.66
   8  -4  -2  506.27   16.53
  -8   4  -2  487.92   17.02
   8   4   3 1187.09   17.43
  -8  -4   3 1270.76   19.48
   8  -4  -3 1220.56   19.69
   8   4   4 1234.46   17.47
   8   4   4 1268.44   17.61
   8  -4  -4 1304.38   19.63
  -8  -4   4 1368.55   19.52
   8   4   5   70.84   10.49
  -8  -4   5   70.94   10.28
   8   4   5   65.59   10.39
   8  -4  -5   67.86   10.46
   8  -4  -6   33.72   10.31
  -8  -4   6   31.22   14.02
   8   4   6   29.54   10.37
   8   4   6   34.95   10.23
   8  -4  -7  497.50   17.44
  -8  -4   7  468.17   13.26
   8   4   7  469.33   13.55
   8   4   7  513.06   13.94
   8  -4  -8  463.32   13.85
  -8  -4   8  480.34   16.50
   8   4   8  472.03   16.88
   8   4   8  461.35   16.93
   8  -4  -9  164.85   11.51
   8   4   9  162.39   11.36
  -8  -4   9  158.24   11.12
   8   4   9  152.64   11.43
   8   4  10   98.88   17.85
   8  -4 -10   86.08   13.10
  -8  -4  10   91.09   17.52
   8   4  10   79.22   13.04
   8  -4 -11  297.85   19.55
  -8  -4  11  304.33   18.96
   8   4  11  270.40   14.23
   8   4  11  304.82   14.38
   8  -4 -12  220.21   16.68
   8   4  12  216.22   22.72
  -8  -4  12  223.64   22.23
   8   4  12  232.81   22.76
   8  -4 -13   26.25   22.59
   8   4  13   37.18   22.47
  -8  -4  13   44.77   15.61
   8   4  13   42.34   15.85
   8   4  14   26.25   27.16
   8  -4 -14   52.12   26.68
  -8  -4  14   27.67   19.07
   8   4  14   48.12   26.72
   8   6   0 1424.76   20.07
   8  -6   0 1383.25   26.21
  -8  -6   1 1109.58   18.36
  -8   6  -1 1037.21   22.00
   8  -6  -1 1064.19   22.98
   8   6   1 1155.28   18.62
  -8  -6   2  229.77    9.89
   8   6   2  237.65   12.91
   8  -6  -2  236.78   14.19
   8   6   3  383.29   11.30
  -8  -6   3  360.65   11.26
   8  -6  -3  372.71   15.39
   8   6   4  287.91   12.11
   8   6   4  284.98   15.66
  -8  -6   4  275.53   12.02
   8  -6  -4  281.71   16.63
   8  -6  -5  689.92   19.37
   8   6   5  704.66   18.13
   8   6   5  650.19   17.79
  -8  -6   5  724.32   17.86
  -8  -6   6  444.98   16.47
   8  -6  -6  387.50   13.96
   8   6   6  408.65   13.13
   8   6   6  433.39   16.67
  -8  -6   7  347.55   12.51
   8  -6  -7  355.82   16.95
   8   6   7  322.86   12.54
   8   6   7  341.72   12.65
  -8  -6   8  464.95   16.49
   8  -6  -8  440.43   14.03
   8   6   8  422.70   13.09
   8   6   8  483.11   16.99
  -8  -6   9  115.21   12.81
   8  -6  -9  114.35   13.06
   8   6   9  117.64   13.02
   8   6   9  107.01   13.02
   8   6  10  132.94   13.23
   8  -6 -10  121.55   13.42
  -8  -6  10  128.03   13.05
   8   6  10  125.83   18.31
   8   6  11   86.37   13.27
   8  -6 -11   88.42   18.59
  -8  -6  11  107.60   13.16
   8   6  11   97.67   13.29
   8  -6 -12   99.94   16.25
  -8  -6  12  102.95   16.09
   8   6  12   97.99   16.20
   8   6  12  107.27   16.10
  -8  -6  13   42.30   26.12
   8  -6 -13   45.62   18.80
   8   6  13   32.99   18.84
   8   6  13   48.17   25.99
   8   6  14  230.01   20.57
  -8  -6  14  201.22   20.40
   8  -6 -14  234.28   20.78
   8   6  14  268.60   20.62
   8   8   0  597.70   14.27
   8  -8   0  570.46   22.19
  -8  -8   1  283.70   12.11
   8   8   1  297.87   15.77
   8  -8  -1  271.92   14.73
  -8  -8   2  512.34   13.52
   8   8   2  496.22   13.68
   8  -8  -2  470.30   16.90
   8  -8  -3  279.20   17.23
   8   8   3  292.11   15.88
  -8  -8   3  283.42   12.11
   8  -8  -4  358.32   17.67
   8   8   4  354.97   12.57
   8   8   4  347.49   12.59
  -8  -8   4  340.58   12.53
   8  -8  -5  384.05   17.82
   8   8   5  402.40   16.66
   8   8   5  355.04   16.33
  -8  -8   5  380.15   12.84
   8   8   6  622.92   17.84
   8  -8  -6  581.15   18.99
   8   8   6  601.47   17.59
  -8  -8   6  607.47   17.38
  -8  -8   7  147.48   11.08
   8  -8  -7  146.57   11.73
   8   8   7  151.74   15.11
   8   8   7  151.30   11.30
  -8  -8   8  645.41   15.78
   8  -8  -8  638.36   17.33
   8   8   8  657.82   20.48
   8   8   8  644.46   15.98
  -8  -8   9  378.11   14.63
   8  -8  -9  353.56   20.00
   8   8   9  362.87   14.74
   8   8   9  370.87   14.85
  -8  -8  10   78.68   17.88
   8  -8 -10   80.27   18.44
   8   8  10   65.50   13.09
   8   8  10   87.56   18.07
  -8  -8  11   90.73   15.55
   8   8  11  107.46   15.80
   8  -8 -11   84.49   16.29
   8   8  11   91.61   15.78
   8   8  12  170.19   16.62
  -8  -8  12  141.14   16.42
   8  -8 -12  143.02   16.82
   8   8  12  129.99   16.48
   8   8  13  152.57   27.21
  -8  -8  13  158.11   27.24
   8   8  13  119.24   19.64
   8  -8 -13  136.58   19.75
   8  10   0  222.54   11.73
   8 -10   0  197.87   25.18
   8 -10   0  213.82   22.53
  -8 -10   1  289.60   11.97
   8 -10  -1  253.02   22.30
   8  10   1  285.33   15.63
  -8 -10   2  223.98   11.59
   8 -10  -2  213.78   20.74
   8  10   2  238.57   15.32
   8 -10  -3  227.74   17.61
  -8 -10   3  229.23   11.82
   8  10   3  248.83   15.57
   8 -10  -4  907.58   23.94
   8  10   4  903.71   16.28
  -8 -10   4  973.42   19.54
   8  10   4  959.14   19.38
   8 -10  -5  396.39   18.72
   8  10   5  429.21   16.53
   8  10   5  407.08   13.11
  -8 -10   5  430.00   13.25
   8  10   6  263.85   12.08
   8 -10  -6  239.94   13.42
   8  10   6  245.53   12.16
  -8 -10   6  257.20   12.13
   8  10   7  164.72   13.33
   8 -10  -7  144.87   18.85
   8  10   7  152.70   13.26
  -8 -10   7  148.86   18.08
   8 -10  -8  240.75   14.78
   8  10   8  242.75   18.96
   8  10   8  267.60   14.08
  -8 -10   8  238.15   13.71
  -8 -10   9  205.58   18.64
   8 -10  -9  198.15   19.40
   8  10   9  209.03   13.81
   8  10   9  222.66   14.02
  -8 -10  10   57.93   21.53
   8 -10 -10   57.48   15.63
   8  10  10   61.52   21.76
   8  10  10   57.09   15.59
  -8 -10  11   65.67   21.90
   8 -10 -11   62.62   22.82
   8  10  11   60.95   22.43
   8  10  11   73.68   22.49
  -8 -10  12   88.41   26.62
   8  10  12  125.60   26.61
   8 -10 -12  107.98   19.54
   8  10  12  113.89   27.09
  -8 -10  13   10.25   28.69
   8  10  13   32.44   28.62
   8  10  13   14.34   21.86
   8 -10 -13   19.02   29.07
   8  12   0   33.97   14.19
  -8 -12   1  369.85   12.75
   8  12   1  374.65   12.84
  -8 -12   2  424.63   13.52
   8 -12  -2  389.56   30.60
   8  12   2  450.74   13.29
  -8 -12   3  367.72   12.95
   8 -12  -3  343.86   23.47
   8  12   3  385.81   16.36
   8 -12  -4  144.42   16.86
  -8 -12   4  149.95   14.87
   8  12   4  153.58   11.25
   8  12   4  151.24   15.12
   8 -12  -5  170.97   19.62
   8  12   5  183.12   13.57
  -8 -12   5  193.74   18.20
   8  12   5  200.54   18.29
   8  12   6  206.48   13.85
   8 -12  -6  197.17   19.63
   8  12   6  210.61   18.74
  -8 -12   6  209.55   18.38
   8  12   7   41.90   12.87
   8 -12  -7   43.31   13.25
   8  12   7   30.74   12.96
  -8 -12   7   43.33   12.70
   8  12   8  301.38   19.40
   8 -12  -8  290.97   20.36
   8  12   8  297.89   14.68
  -8 -12   8  300.67   14.43
   8 -12  -9  158.15   23.24
   8  12   9  144.07   16.43
  -8 -12   9  166.01   16.03
   8  12   9  163.03   16.41
   8 -12 -10   61.09   16.56
   8  12  10   80.67   22.42
   8  12  10   78.12   22.60
  -8 -12  10   61.71   15.92
  -8 -12  11   21.57   18.46
   8  12  11    2.75   26.53
   8 -12 -11   22.21   18.78
   8  12  11    7.70   18.97
  -8 -12  12  235.53   29.40
   8  12  12  235.23   29.53
   8 -12 -12  184.07   20.71
   8  12  12  210.65   20.79
   8  14   0  154.05   13.45
   8  14   1  130.58   13.23
  -8 -14   1  140.90   18.15
  -8 -14   2  373.56   14.90
   8  14   2  417.61   19.40
  -8 -14   3   16.20   17.74
   8  14   3   17.11   12.54
   8  14   3   18.86   12.35
  -8 -14   4   81.44   13.03
   8 -14  -4   83.98   23.05
   8  14   4   93.41   18.10
   8  14   4   80.16   13.21
  -8 -14   5  229.95   14.01
   8  14   5  252.79   19.06
   8 -14  -5  208.69   20.87
   8  14   5  218.90   14.38
   8  14   6  201.95   14.08
  -8 -14   6  186.67   19.14
   8 -14  -6  211.48   20.48
   8  14   6  226.16   19.09
   8  14   7   -6.40   21.62
   8 -14  -7   -5.89   22.09
   8  14   7   -0.69   15.36
  -8 -14   7    1.16   21.40
   8  14   8  139.47   22.61
   8  14   8  142.16   22.71
   8 -14  -8  130.03   23.32
  -8 -14   8  138.76   22.32
   8  14   9  247.18   25.24
   8  14   9  202.25   17.09
   8 -14  -9  193.77   18.18
  -8 -14   9  215.95   23.18
   8  14  10   50.74   19.25
   8  14  10   43.10   19.11
   8 -14 -10   43.06   19.47
  -8 -14  10   51.24   18.92
   8  14  11    2.41   22.04
   8 -14 -11   19.65   30.96
  -8 -14  11    3.17   30.48
   8  14  11   -0.94   22.08
   8  16   0   74.84   13.07
   8  16   1  161.89   18.58
  -8 -16   1  146.59   13.79
   8  16   2  423.85   15.52
  -8 -16   2  428.16   15.56
   8  16   3  155.73   20.89
  -8 -16   3  181.48   13.93
   8  16   3  192.23   20.77
  -8 -16   4  124.41   15.82
   8  16   4  105.71   16.15
   8  16   4  119.76   15.92
  -8 -16   5  137.54   16.45
   8  16   5  164.90   22.78
   8  16   5  155.57   22.54
  -8 -16   6   88.24   16.20
   8  16   6   90.37   16.24
   8  16   6   84.27   16.27
   8 -16  -6   86.93   27.90
   8  16   7   27.39   24.19
  -8 -16   7    7.62   22.16
   8  16   7   -4.44   22.71
   8 -16  -7    9.72   22.41
   8  16   8  134.75   27.16
   8  16   8  141.39   26.96
  -8 -16   8  118.75   26.85
   8 -16  -8  115.23   27.46
   8  16   9  117.09   27.67
   8  16   9  132.69   27.64
   8 -16  -9  113.98   28.03
  -8 -16   9  106.74   27.41
   8  18   0   13.19   21.83
   8  18   1   97.80   16.16
  -8 -18   1   98.43   16.07
   8  18   2  181.42   23.01
  -8 -18   2  164.69   16.68
   8  18   2  147.42   16.77
  -8 -18   3   45.78   22.31
   8  18   3   36.68   22.50
   8  18   3   42.38   16.04
   8  18   4   17.71   16.11
  -8 -18   4   32.79   24.15
   8  18   4   33.02   15.90
  -8 -18   5  262.12   27.41
   8  18   5  253.40   27.70
   8  18   5  266.54   27.55
  -8 -18   6   73.62   19.35
   8  18   6   80.96   27.20
   8  18   6   83.43   19.31
  -8 -18   7  114.21   27.41
   8  18   7   95.80   20.17
   8  18   7  118.12   29.50
   8  20   0   10.51   18.81
   8  20   1   82.91   19.39
  -8 -20   1   88.25   27.22
   8  20   1   64.27   19.74
   8  20   2   48.76   26.86
   8  20   2   29.60   19.54
  -8 -20   2   39.25   27.19
   8  20   3   36.91   28.85
  -8 -20   3   34.92   28.92
   8  20   3   42.46   29.23
  -8 -20   4   42.75   31.16
   8  20   4   46.31   31.61
   9   1   0 1337.37   18.87
   9  -1   0 1356.49   21.30
  -9  -1   1   33.04    8.15
   9  -1  -1   32.04   11.48
  -9   1  -1   30.74    8.27
   9   1   1   35.04   11.42
   9  -1  -2  174.47   12.70
  -9  -1   2  162.67   12.34
   9   1   2  164.16    9.78
  -9   1  -2  159.39   12.66
  -9   1  -3   94.97    9.17
   9   1   3   88.78    9.06
   9  -1  -3   87.11    8.96
  -9  -1   3   95.11   11.65
   9   1   4 1897.82   24.71
   9   1   4 1772.06   21.77
   9  -1  -4 1824.60   21.97
  -9  -1   4 1826.48   21.30
  -9  -1   5  499.17   17.08
   9   1   5  515.42   17.33
   9   1   5  451.09   13.90
   9  -1  -5  495.68   14.05
  -9  -1   6  258.20   11.77
   9   1   6  257.28   12.26
   9  -1  -6  275.20   15.69
   9   1   6  268.25   12.22
  -9  -1   7   31.76   13.83
   9   1   7   32.00   14.37
   9   1   7   34.39   10.11
   9  -1  -7   32.91   14.12
  -9  -1   8  320.17   15.60
   9   1   8  302.26   12.50
   9   1   8  339.67   16.12
   9  -1  -8  308.03   12.56
   9  -1  -9   56.79   17.35
  -9  -1   9   53.92   17.20
   9   1   9   49.16   17.72
   9   1   9   49.41   17.85
   9  -1 -10  491.39   15.63
   9   1  10  502.38   15.80
  -9  -1  10  472.45   15.27
   9   1  10  491.96   20.33
   9   1  11    7.97   17.97
   9  -1 -11   11.02   12.65
  -9  -1  11   13.48   12.45
   9   1  11    9.20   18.05
   9  -1 -12   31.10   21.88
   9   1  12   28.55   15.91
  -9  -1  12   28.51   15.44
   9   1  12   24.16   15.73
   9  -1 -13    5.85   24.32
   9   1  13   10.80   18.58
  -9  -1  13    7.45   18.08
   9   1  13    3.08   18.45
   9  -1 -14  100.13   19.70
   9   1  14  111.16   19.82
  -9  -1  14  120.31   26.97
   9   1  14  128.15   27.32
   9   3   0 1642.02   19.76
   9  -3   0 1683.06   22.91
  -9  -3   1  109.24    8.93
  -9   3  -1   96.54    9.31
   9  -3  -1  102.60   12.38
   9   3   1  107.78   11.92
  -9   3  -2   81.17    9.08
  -9  -3   2   86.76    8.77
   9  -3  -2   92.55    9.04
   9   3   2   84.69   11.65
   9  -3  -3   22.70   14.09
  -9   3  -3   20.56   10.24
   9   3   3   21.05    9.91
  -9  -3   3   21.06    9.79
   9   3   4  688.28   15.15
   9  -3  -4  721.90   16.14
  -9  -3   4  732.66   15.25
   9   3   4  748.21   18.46
   9   3   5  473.93   13.78
   9   3   5  476.95   16.99
   9  -3  -5  490.50   17.62
  -9  -3   5  502.74   16.78
   9   3   6  578.56   14.14
  -9  -3   6  594.62   17.14
   9   3   6  533.34   14.20
   9  -3  -6  575.95   17.91
   9  -3  -7   85.26   14.54
  -9  -3   7   77.84   10.43
   9   3   7   76.38   14.61
   9   3   7   84.54   10.67
   9  -3  -8  307.37   13.04
  -9  -3   8  325.55   15.73
   9   3   8  320.92   12.63
   9   3   8  344.85   16.26
   9  -3  -9   37.53   12.50
  -9  -3   9   26.35   12.32
   9   3   9   48.38   17.38
   9   3   9   32.92   17.73
   9  -3 -10  290.33   14.59
  -9  -3  10  300.25   18.60
   9   3  10  282.59   14.31
   9   3  10  249.93   14.62
   9  -3 -11    4.52   12.56
   9   3  11    1.37   12.52
  -9  -3  11    5.63   12.28
   9   3  11   11.87   19.68
   9   3  12   63.32   15.90
   9  -3 -12   61.96   15.87
  -9  -3  12   65.52   21.83
   9   3  12   63.39   15.81
   9  -3 -13   16.95   18.81
   9   3  13   21.01   18.83
  -9  -3  13   21.11   18.28
   9   3  13   21.08   18.44
   9  -3 -14  116.92   27.35
   9   3  14   92.47   19.81
  -9  -3  14  105.91   28.82
   9   3  14  101.07   19.44
   9   5   0 1135.37   17.76
   9  -5   0 1120.87   22.91
  -9  -5   1  368.32   12.74
   9  -5  -1  395.06   17.74
   9   5   1  382.65   12.93
  -9   5  -1  376.64   17.90
  -9   5  -2   73.18   14.97
  -9  -5   2   74.34   14.18
   9  -5  -2   77.92   10.77
   9   5   2   80.04   14.42
   9   5   3  167.88   14.94
  -9  -5   3  164.62   11.18
   9  -5  -3  173.77   15.49
   9   5   4  949.69   19.12
   9   5   4  887.41   16.41
  -9  -5   4  949.26   18.91
   9  -5  -4  929.54   20.95
   9   5   5   52.41   10.32
   9   5   5   59.95   10.51
  -9  -5   5   47.46   10.12
   9  -5  -5   47.83   10.59
   9  -5  -6  190.95   11.87
   9   5   6  202.13   11.54
   9   5   6  171.83   11.39
  -9  -5   6  180.20   11.21
  -9  -5   7   85.65   14.34
   9  -5  -7  101.01   14.79
   9   5   7   95.46   14.55
   9   5   7   94.99   10.77
   9  -5  -8  700.74   20.07
  -9  -5   8  681.13   16.10
   9   5   8  680.67   20.71
   9   5   8  707.89   16.45
   9  -5  -9  358.11   19.71
  -9  -5   9  348.38   18.68
   9   5   9  328.24   14.65
   9   5   9  339.48   14.68
   9  -5 -10  144.38   13.84
  -9  -5  10  152.12   13.39
   9   5  10  149.40   13.38
   9   5  10  150.77   18.41
   9  -5 -11   -3.59   15.32
  -9  -5  11   -2.67   20.98
   9   5  11   -5.11   21.48
   9   5  11   -0.86   15.22
   9  -5 -12   46.13   16.07
   9   5  12   59.51   21.94
  -9  -5  12   49.95   15.54
   9   5  12   39.27   15.96
   9   5  13   55.87   18.97
  -9  -5  13   61.03   18.95
   9  -5 -13   60.89   26.87
   9   5  13   43.95   19.17
   9   5  14  196.41   22.98
   9   5  14  160.10   23.30
   9  -5 -14  177.12   23.10
   9   7   0  938.96   16.49
   9  -7   0  904.19   21.13
  -9   7  -1  390.94   15.84
  -9  -7   1  379.20   12.97
   9  -7  -1  397.22   18.54
   9   7   1  414.78   16.45
  -9  -7   2    1.00   13.62
   9   7   2    6.01   13.96
   9  -7  -2   -1.84   14.00
  -9  -7   3  154.80   14.58
   9   7   3  175.22   14.93
   9  -7  -3  144.31   15.62
   9  -7  -4  622.94   16.69
   9   7   4  618.64   14.43
  -9  -7   4  639.31   14.46
   9   7   4  635.47   14.43
   9  -7  -5  723.80   17.23
   9   7   5  806.63   18.70
   9   7   5  779.82   18.66
  -9  -7   5  794.78   18.32
   9  -7  -6  121.34   11.46
   9   7   6  119.75   14.83
   9   7   6  127.70   14.87
  -9  -7   6  133.40   10.80
   9   7   7   28.07   10.34
   9  -7  -7   30.72   10.45
   9   7   7   24.90   14.40
  -9  -7   7   25.51   10.03
  -9  -7   8  246.97   13.62
   9  -7  -8  223.42   14.25
   9   7   8  250.16   18.58
   9   7   8  245.26   13.94
  -9  -7   9  164.11   13.22
   9  -7  -9  166.69   18.79
   9   7   9  148.68   13.57
   9   7   9  153.28   13.65
  -9  -7  10  110.50   19.77
   9  -7 -10   84.82   13.65
   9   7  10   97.45   15.76
   9   7  10   87.75   20.40
  -9  -7  11   14.28   21.52
   9  -7 -11   15.43   15.66
   9   7  11   15.36   15.67
   9   7  11   32.27   15.25
  -9  -7  12  103.23   24.46
   9  -7 -12   95.93   25.11
   9   7  12   95.17   18.84
   9   7  12  109.51   18.88
  -9  -7  13  117.58   26.64
   9  -7 -13  112.11   27.44
   9   7  13   37.35   19.72
   9   7  13   91.80   27.20
   9   9   0  417.22   13.13
   9  -9   0  416.33   20.67
   9   9   1  935.32   19.17
   9  -9  -1  852.19   24.77
  -9  -9   1  925.12   16.16
   9  -9  -2   60.84   14.99
  -9  -9   2   54.93   10.48
   9   9   2   64.29   14.33
   9  -9  -3  227.55   13.46
  -9  -9   3  232.35   11.70
   9   9   3  238.54   11.70
   9  -9  -4  620.11   20.51
   9   9   4  642.25   14.57
  -9  -9   4  673.55   17.87
   9   9   4  623.56   17.78
   9  -9  -5  504.59   19.11
   9   9   5  523.94   13.92
   9   9   5  496.64   13.45
  -9  -9   5  530.52   17.09
   9  -9  -6  117.43   18.28
   9   9   6  112.59   17.98
   9   9   6  114.37   12.82
  -9  -9   6  130.36   17.53
   9   9   7   11.20   12.58
   9  -9  -7   15.63   12.62
   9   9   7   17.97   17.46
  -9  -9   7   16.28   12.32
   9   9   8  319.44   14.62
   9  -9  -8  282.72   15.02
   9   9   8  291.46   19.22
  -9  -9   8  302.59   14.40
  -9  -9   9  265.23   14.21
   9  -9  -9  246.71   14.78
   9   9   9  254.90   14.46
   9   9   9  278.52   14.56
  -9  -9  10   36.62   21.78
   9  -9 -10   44.45   15.86
   9   9  10   53.07   15.66
   9   9  10   39.99   22.11
  -9  -9  11   35.13   15.81
   9  -9 -11   40.13   16.24
   9   9  11   65.42   22.20
   9   9  11   40.47   15.95
  -9  -9  12   59.65   19.03
   9  -9 -12   72.42   19.50
   9   9  12   77.41   26.74
   9   9  12   72.49   19.26
   9  11   0  339.34   12.68
   9 -11   0  305.69   33.24
   9 -11   0  353.62   32.99
   9  11   1  435.82   13.29
   9 -11  -1  392.27   26.12
  -9 -11   1  437.70   13.32
  -9 -11   2   93.07   14.77
   9 -11  -2   84.78   19.26
   9  11   2  102.85   10.86
  -9 -11   3  130.57   11.00
   9 -11  -3  120.80   19.58
   9  11   3  147.11   15.06
   9 -11  -4  138.81   19.21
  -9 -11   4  151.00   17.89
   9  11   4  152.34   13.22
   9  11   4  133.74   18.19
   9 -11  -5  527.70   22.77
   9  11   5  560.14   15.68
  -9 -11   5  571.04   20.12
   9  11   5  560.43   20.24
   9 -11  -6   36.53   18.14
   9  11   6   31.56   17.72
   9  11   6   28.06   12.60
  -9 -11   6   39.14   12.44
   9  11   7   15.75   12.52
   9 -11  -7   14.29   12.78
   9  11   7   18.12   12.48
  -9 -11   7    9.33   12.47
   9  11   8  139.79   16.06
   9 -11  -8  135.96   20.98
   9  11   8  132.21   20.64
  -9 -11   8  125.89   15.91
   9  11   9  299.86   17.06
   9 -11  -9  287.23   23.69
   9  11   9  294.09   17.04
  -9 -11   9  294.24   22.71
   9 -11 -10   33.34   16.20
   9  11  10   20.00   16.09
   9  11  10   64.11   22.37
  -9 -11  10   44.51   22.03
  -9 -11  11   43.50   26.10
   9 -11 -11   37.35   27.00
   9  11  11   24.44   18.94
   9  11  11   35.96   26.55
  -9 -11  12   27.67   21.91
   9  11  12   17.83   22.27
   9 -11 -12   64.88   22.37
   9  13   0  211.58   13.77
   9  13   1  547.46   20.23
  -9 -13   1  523.77   15.71
  -9 -13   2   26.17   12.55
   9  13   2   39.30   12.54
  -9 -13   3   89.59   13.05
   9 -13  -3   86.13   23.64
   9  13   3   83.42   13.00
   9  13   3  109.63   17.91
  -9 -13   4  277.81   19.04
   9 -13  -4  247.99   21.74
   9  13   4  265.63   14.25
   9  13   4  261.34   14.22
  -9 -13   5  525.67   15.74
   9 -13  -5  476.78   23.63
   9  13   5  561.43   20.72
   9  13   5  531.89   20.48
   9 -13  -6    8.23   18.10
   9  13   6    7.45   12.66
  -9 -13   6    7.57   12.68
   9  13   6    7.70   12.67
   9  13   7    2.57   21.66
   9 -13  -7    0.74   15.55
   9  13   7    4.31   21.75
  -9 -13   7   -1.29   21.40
   9  13   8   75.92   22.28
   9 -13  -8   47.42   22.74
   9  13   8   40.59   16.02
  -9 -13   8   57.75   21.92
   9  13   9  326.18   25.66
   9 -13  -9  265.24   18.86
   9  13   9  243.76   17.64
  -9 -13   9  326.87   25.22
   9  13  10    3.32   18.99
   9 -13 -10    8.43   27.13
   9  13  10    1.38   26.69
  -9 -13  10   12.94   18.61
   9 -13 -11   31.47   31.16
   9  15   0   56.04   12.84
   9  15   1  189.46   18.80
  -9 -15   1  191.55   18.71
   9  15   2    7.61   12.52
  -9 -15   2   10.96   12.42
   9  15   3  123.53   15.89
   9  15   3  128.87   20.36
  -9 -15   3  117.91   15.90
  -9 -15   4   21.76   15.40
   9  15   4   26.70   21.70
   9  15   4   24.81   21.67
  -9 -15   5  247.28   16.92
   9  15   5  257.35   17.22
   9 -15  -5  236.32   29.90
   9  15   5  282.64   16.85
  -9 -15   6    7.43   21.85
   9  15   6   -0.95   22.13
   9 -15  -6   -0.44   27.10
   9  15   6    0.36   15.60
   9  15   7   21.14   15.86
  -9 -15   7    7.59   15.77
   9 -15  -7   12.13   22.63
   9  15   7    9.72   22.51
   9  15   8   45.39   18.97
   9  15   8   34.51   18.98
   9 -15  -8   30.03   26.86
  -9 -15   8   32.44   18.64
   9  15   9  164.58   20.41
   9  15   9  162.20   20.29
   9 -15  -9  191.62   28.53
  -9 -15   9  139.80   20.15
   9  17   0   10.77   15.38
  -9 -17   1  147.46   22.75
   9  17   1  160.52   22.34
   9  17   2    9.34   21.92
  -9 -17   2   -3.83   22.22
   9  17   2   14.84   21.91
   9  17   3   57.20   16.12
  -9 -17   3   39.65   16.07
   9  17   3   53.43   16.02
   9  17   4    6.61   16.01
   9  17   4    9.80   15.89
  -9 -17   4   24.58   24.21
  -9 -17   5  364.40   27.91
   9  17   5  372.16   27.88
   9  17   5  381.03   27.86
  -9 -17   6   11.57   18.68
   9  17   6   13.15   19.07
   9  17   6   16.38   18.86
  -9 -17   7   66.88   19.58
   9  17   7   56.20   19.78
   9  17   7   78.49   19.71
   9 -17  -7   68.36   27.48
   9  19   0   24.98   26.87
   9  19   1   83.52   19.28
   9  19   1   81.97   19.31
  -9 -19   1  112.74   26.82
  -9 -19   2    7.31   26.61
   9  19   2   -1.59   18.89
   9  19   2   15.63   18.73
   9  19   3  105.56   19.59
  -9 -19   3  103.60   19.64
   9  19   3   59.78   27.66
   9  19   4   -2.46   29.24
  -9 -19   4   15.22   21.49
   9  19   4  -11.61   21.96
  10   0   0  820.29   19.38
  10   0   1  285.04   16.09
 -10   0   1  277.75   15.93
 -10   0   2   50.09   14.28
  10   0   2   57.46   14.42
 -10   0   3  237.88   12.17
  10   0   3  252.91   15.97
  10   0   4 1483.90   20.74
  10   0   4 1437.37   22.96
 -10   0   4 1457.07   19.78
  10   0   5    7.78   10.01
  10   0   5    2.55   14.11
 -10   0   5    2.99    9.82
 -10   0   6    2.73    9.74
  10   0   6    3.08   14.20
  10   0   6   -0.74   10.18
 -10   0   7  248.10   11.76
  10   0   7  226.65   15.96
  10   0   7  255.16   15.89
 -10   0   8  135.33   12.77
  10   0   8  116.09   13.36
  10   0   8  142.55   13.29
 -10   0   9   -1.21   12.24
  10   0   9    7.51   17.67
  10   0   9   -3.39   12.47
 -10   0  10  336.52   19.39
  10   0  10  312.02   14.95
  10   0  10  357.94   19.94
 -10   0  11  295.97   22.57
  10   0  11  296.87   23.38
  10   0  11  299.12   17.25
  10   0  12   -1.67   15.69
 -10   0  12   -4.17   21.88
  10   0  12    3.99   15.81
  10   0  13    1.50   18.57
  10   0  13   -2.47   19.11
 -10   0  13    4.03   18.50
  10   2   0 1183.86   18.61
  10  -2   0 1236.96   22.53
  10   2   1  136.38   11.15
 -10  -2   1  137.04   10.94
 -10   2  -1  135.08   11.26
  10  -2  -1  137.33   11.37
 -10  -2   2   28.18   14.07
  10  -2  -2   31.34   14.29
 -10   2  -2   31.07   10.37
  10   2   2   31.53   10.16
 -10   2  -3  193.13   12.04
 -10  -2   3  182.85   11.50
  10  -2  -3  180.11   11.81
  10   2   3  181.21   11.41
  10   2   4  387.22   13.25
  10   2   4  375.98   12.94
  10  -2  -4  396.01   16.95
 -10  -2   4  384.98   12.86
  10   2   5  503.68   14.02
  10   2   5  533.00   17.50
  10  -2  -5  555.89   14.53
 -10  -2   5  543.36   17.08
 -10  -2   6  298.82   15.56
  10   2   6  289.05   12.14
  10   2   6  271.74   12.22
  10  -2  -6  293.14   16.10
  10   2   7  286.19   12.42
 -10  -2   7  270.96   12.02
  10   2   7  271.55   16.24
  10  -2  -7  270.50   12.39
  10  -2  -8   91.70   13.03
 -10  -2   8   91.30   12.66
  10   2   8   95.89   17.98
  10   2   8   93.13   13.04
  10  -2  -9   28.09   12.68
 -10  -2   9   36.39   12.34
  10   2   9   18.54   17.89
  10   2   9   22.68   12.69
  10  -2 -10  292.86   14.74
 -10  -2  10  317.84   18.94
  10   2  10  274.13   14.80
  10   2  10  296.41   14.74
  10  -2 -11  149.05   16.41
 -10  -2  11  155.50   22.12
  10   2  11  115.77   16.51
  10   2  11  156.91   16.25
  10  -2 -12   15.62   15.72
 -10  -2  12   21.31   21.82
  10   2  12    4.74   22.51
  10   2  12   10.16   15.60
  10  -2 -13    3.01   26.70
 -10  -2  13   14.97   18.44
  10   2  13   -1.10   18.70
  10   2  13    5.89   26.66
  10   4   0  351.83   12.74
  10  -4   0  351.41   17.21
 -10  -4   1  356.15   12.74
 -10   4  -1  362.86   13.95
  10  -4  -1  388.74   17.27
  10   4   1  395.63   16.33
 -10   4  -2  150.45   11.84
 -10  -4   2  148.00   14.94
  10  -4  -2  159.29   15.43
  10   4   2  159.86   11.18
 -10  -4   3  504.94   16.95
  10   4   3  502.08   13.85
  10  -4  -3  520.25   18.05
  10   4   4  222.33   11.82
 -10  -4   4  215.22   11.65
  10   4   4  201.11   11.90
  10  -4  -4  227.06   15.99
  10   4   5  523.44   17.39
  10   4   5  509.11   17.32
 -10  -4   5  523.41   17.04
  10  -4  -5  512.54   17.94
  10   4   6  397.71   16.33
  10   4   6  391.88   13.03
 -10  -4   6  412.87   16.14
  10  -4  -6  394.79   13.50
  10  -4  -7  312.01   17.99
 -10  -4   7  324.44   14.07
  10   4   7  318.71   14.34
  10   4   7  298.08   14.07
  10  -4  -8  371.37   15.15
 -10  -4   8  393.34   14.60
  10   4   8  375.26   14.96
  10   4   8  387.09   14.91
  10  -4  -9   48.03   12.94
 -10  -4   9   41.11   12.70
  10   4   9   55.55   13.04
  10   4   9   58.35   12.87
  10  -4 -10  120.55   16.09
 -10  -4  10  131.09   19.74
  10   4  10  122.70   15.97
  10   4  10  121.50   15.67
  10  -4 -11  133.05   22.67
 -10  -4  11  116.38   21.94
  10   4  11  133.21   22.25
  10   4  11  128.30   16.06
  10  -4 -12    8.68   18.38
 -10  -4  12   15.99   25.64
  10   4  12   -0.15   18.70
  10   4  12   -1.45   18.33
 -10  -4  13   11.63   18.69
  10  -4 -13   24.10   26.92
  10   4  13   10.19   19.29
  10   4  13   21.69   18.76
  10   6   0  223.25   15.35
  10  -6   0  216.73   16.31
 -10  -6   1  396.45   16.20
 -10   6  -1  367.10   14.68
  10  -6  -1  380.36   14.62
  10   6   1  390.33   16.33
 -10   6  -2  103.29   15.35
 -10  -6   2   92.34   14.33
  10  -6  -2   84.91   14.91
  10   6   2   91.33   10.72
 -10  -6   3  207.30   14.97
  10   6   3  198.33   15.32
  10  -6  -3  195.77   12.29
  10   6   4  676.80   14.96
 -10  -6   4  682.88   14.60
  10   6   4  683.11   17.95
  10  -6  -4  698.77   19.60
  10   6   5  162.61   14.99
  10   6   5  142.09   11.19
 -10  -6   5  142.44   10.97
  10  -6  -5  146.96   15.48
  10  -6  -6   99.84   11.26
  10   6   6  113.76   10.90
  10   6   6   89.57   10.93
 -10  -6   6  101.23   10.73
  10  -6  -7  309.49   19.37
  10   6   7  309.58   14.47
  10   6   7  298.58   14.17
 -10  -6   7  326.93   18.45
 -10  -6   8  197.06   18.31
  10   6   8  190.25   13.88
  10  -6  -8  193.94   18.86
  10   6   8  188.06   13.89
 -10  -6   9  178.20   18.33
  10  -6  -9  185.31   19.18
  10   6   9  188.40   18.93
  10   6   9  186.55   13.82
 -10  -6  10   91.39   15.58
  10  -6 -10   86.08   16.03
  10   6  10   83.73   15.93
  10   6  10   67.54   22.03
 -10  -6  11   70.50   15.68
  10  -6 -11   67.63   22.44
  10   6  11   44.33   22.52
  10   6  11   71.68   22.22
 -10  -6  12   61.76   18.35
  10  -6 -12   46.85   19.17
  10   6  12   61.79   26.52
  10   6  12   31.32   26.43
 -10  -6  13   10.56   21.59
  10  -6 -13   20.70   22.10
  10   6  13   44.14   30.80
  10   6  13   25.97   30.56
  10   8   0  218.36   11.71
  10  -8   0  202.33   16.89
  10   8   1  864.55   15.98
  10  -8  -1  888.18   23.35
 -10   8  -1  901.82   24.42
 -10  -8   1  842.24   16.00
 -10  -8   2  175.63   11.20
  10   8   2  180.60   11.48
  10  -8  -2  182.99   16.32
 -10  -8   3  391.45   16.17
  10   8   3  379.21   16.47
  10  -8  -3  365.06   14.53
  10  -8  -4  362.36   14.50
 -10  -8   4  361.20   16.21
  10   8   4  383.09   13.11
  10   8   4  339.81   12.89
  10  -8  -5  305.16   19.79
  10   8   5  325.40   14.28
 -10  -8   5  318.87   14.00
  10   8   5  318.75   14.34
  10  -8  -6   16.26   17.68
  10   8   6   20.29   12.24
  10   8   6    6.36   12.40
 -10  -8   6   18.92   16.90
  10  -8  -7  173.21   18.93
  10   8   7  175.53   13.56
  10   8   7  181.48   13.58
 -10  -8   7  178.57   13.32
  10   8   8  116.59   18.26
  10  -8  -8  101.85   13.83
  10   8   8  111.33   18.36
 -10  -8   8  113.79   13.18
  10   8   9   76.42   15.46
  10  -8  -9   67.52   22.07
  10   8   9   67.09   15.58
 -10  -8   9   74.28   15.25
 -10  -8  10   39.09   21.61
  10  -8 -10   37.39   15.93
  10   8  10   51.24   22.10
  10   8  10   27.16   15.82
 -10  -8  11  108.48   26.15
  10  -8 -11  102.69   19.60
  10   8  11  121.79   26.61
  10   8  11  119.01   18.92
 -10  -8  12   37.21   18.99
  10  -8 -12   60.02   19.60
  10   8  12   59.83   19.27
  10   8  12   74.52   19.25
  10  10   0  323.81   16.28
  10 -10   0  301.86   22.23
  10 -10   0  322.54   19.91
  10  10   1  518.16   13.72
  10 -10  -1  489.47   21.50
 -10 -10   1  517.25   13.83
 -10 -10   2   75.26   15.84
  10 -10  -2   57.89   15.42
  10  10   2   60.00   10.49
  10 -10  -3  231.98   15.55
 -10 -10   3  248.44   13.71
  10  10   3  257.95   18.50
  10 -10  -4   26.20   17.79
 -10 -10   4   25.19   12.15
  10  10   4   21.13   17.54
  10  10   4   27.60   17.40
  10 -10  -5  330.07   20.71
  10  10   5  356.30   19.18
 -10 -10   5  331.79   14.35
  10  10   5  346.71   19.16
  10 -10  -6   79.33   18.57
  10  10   6   85.76   12.84
  10  10   6   68.58   12.79
 -10 -10   6   75.99   12.86
  10 -10  -7   29.33   18.08
  10  10   7   38.24   17.88
  10  10   7   30.31   12.63
 -10 -10   7   27.79   12.55
  10  10   8   43.10   21.57
  10 -10  -8   36.81   22.04
  10  10   8   21.49   21.79
 -10 -10   8   27.20   15.18
  10  10   9  144.14   16.21
  10 -10  -9  138.72   22.85
  10  10   9  140.44   16.06
 -10 -10   9  133.28   16.03
  10  10  10   41.43   18.87
  10 -10 -10   53.38   26.74
  10  10  10   52.95   18.62
 -10 -10  10   53.06   25.83
  10 -10 -11   22.56   19.49
  10  10  11   24.10   19.11
  10  10  11   45.06   19.03
 -10 -10  11   15.06   18.97
  10  12   0  195.85   18.32
  10  12   1  216.37   13.70
  10 -12  -1  186.22   33.22
  10 -12  -1  216.49   33.06
 -10 -12   1  195.79   18.48
  10 -12  -2  154.62   24.59
 -10 -12   2  167.88   13.49
  10  12   2  180.28   18.39
 -10 -12   3   51.28   17.64
  10 -12  -3   46.67   22.49
  10  12   3   50.43   12.75
 -10 -12   4   37.33   17.80
  10 -12  -4   45.57   18.67
  10  12   4   38.11   17.86
  10  12   4   41.95   12.84
  10 -12  -5  277.97   21.11
 -10 -12   5  295.76   14.44
  10  12   5  298.41   19.40
  10  12   5  292.69   19.21
  10 -12  -6   70.88   16.44
  10  12   6   86.40   15.70
 -10 -12   6   71.72   15.49
  10  12   6   75.08   15.56
  10 -12  -7   16.38   15.65
  10  12   7   15.74   21.71
  10  12   7   -3.00   21.87
 -10 -12   7   21.61   14.99
  10  12   8   35.64   22.34
  10 -12  -8   30.67   16.10
  10  12   8   25.70   15.76
 -10 -12   8   28.47   15.52
  10  12   9  182.27   19.30
  10 -12  -9  172.85   27.54
  10  12   9  140.09   19.48
 -10 -12   9  171.09   19.20
  10  12  10   26.98   27.01
  10 -12 -10   31.57   27.38
  10  12  10   10.00   19.36
 -10 -12  10   32.73   26.41
  10  14   0    6.40   12.59
  10  14   1  175.31   18.70
 -10 -14   1  182.71   13.66
  10  14   2   39.85   19.79
 -10 -14   2   48.81   19.82
  10  14   3   25.10   21.64
  10  14   3   28.28   15.41
 -10 -14   3   33.63   21.51
 -10 -14   4   68.62   21.92
  10 -14  -4   67.96   27.78
  10  14   4   57.64   15.79
  10  14   4   75.22   15.72
 -10 -14   5  357.10   17.22
  10 -14  -5  337.35   30.72
  10  14   5  368.94   23.53
  10  14   5  369.25   23.41
 -10 -14   6   73.47   22.17
  10 -14  -6   63.01   23.22
  10  14   6   71.70   16.02
  10  14   6   75.05   16.15
  10 -14  -7   21.18   18.84
 -10 -14   7   20.70   18.39
  10  14   7   20.38   18.79
  10  14   7   19.44   18.69
  10  14   8   32.71   19.03
  10 -14  -8   25.43   19.50
  10  14   8   59.30   26.53
 -10 -14   8   34.34   18.83
  10  14   9   95.29   20.07
  10 -14  -9  124.12   30.26
  10  14   9  117.04   29.48
 -10 -14   9   55.82   19.96
  10  16   0    4.20   15.38
  10  16   1  107.37   22.36
 -10 -16   1  104.10   22.45
  10  16   2  132.51   22.82
 -10 -16   2  133.16   22.85
  10  16   3   70.01   22.62
 -10 -16   3   40.47   22.43
  10  16   3   43.06   22.70
  10  16   4   70.83   18.63
  10  16   4   72.18   24.43
 -10 -16   4   56.62   24.46
 -10 -16   5  114.47   19.21
  10  16   5  102.50   19.55
  10  16   5  123.64   19.23
 -10 -16   6   61.46   26.78
  10  16   6   36.15   19.22
  10 -16  -6   59.32   32.96
  10  16   6   70.27   26.75
 -10 -16   7    6.86   28.70
  10  16   7   21.35   28.80
  10 -16  -7   10.77   26.84
  10  16   7    3.40   29.07
  10  18   0   46.07   18.94
  10  18   1   75.31   26.83
 -10 -18   1   53.28   26.95
  10  18   2  172.80   27.26
 -10 -18   2  143.98   27.70
  10  18   2  147.75   27.56
  10  18   3   19.03   19.25
 -10 -18   3   38.16   26.92
  10  18   3   24.45   27.06
  10  18   4    8.39   21.91
 -10 -18   4    9.53   21.69
  10  18   4   19.50   21.73
  11   1   0  249.10   15.72
  11  -1   0  263.60   15.96
  11   1   1  571.38   17.92
 -11  -1   1  540.77   14.21
 -11   1  -1  544.23   14.47
  11  -1  -1  593.11   18.08
 -11  -1   2   74.70   14.42
  11  -1  -2   76.24   14.77
 -11   1  -2   71.29   14.78
  11   1   2   69.35   10.67
 -11   1  -3  777.16   16.62
 -11  -1   3  762.29   15.70
  11  -1  -3  761.12   16.34
  11   1   3  760.73   16.19
  11   1   4   25.65   10.19
  11  -1  -4   32.52   14.25
  11   1   4   26.15   14.31
 -11  -1   4   22.85   10.08
  11   1   5  114.54   15.02
  11   1   5  110.31   11.17
  11  -1  -5  118.74   11.07
 -11  -1   5  105.54   10.81
  11   1   6   54.23   17.52
  11   1   6   55.89   17.79
  11  -1  -6   48.37   12.62
 -11  -1   6   52.75   12.22
 -11  -1   7  618.58   20.21
  11   1   7  646.73   20.89
  11   1   7  614.11   21.01
  11  -1  -7  626.83   20.80
  11   1   8   28.92   12.61
 -11  -1   8   20.05   12.32
  11   1   8   18.04   17.98
  11  -1  -8   23.45   12.56
  11  -1  -9    5.59   17.69
 -11  -1   9    2.51   17.22
  11   1   9    8.22   18.02
  11   1   9    9.52   12.60
  11  -1 -10   34.52   21.71
 -11  -1  10   23.97   15.05
  11   1  10   19.71   15.66
  11   1  10   20.12   15.45
  11  -1 -11  267.95   23.41
 -11  -1  11  274.13   22.99
  11   1  11  247.04   23.68
  11   1  11  239.53   17.18
  11  -1 -12   20.22   26.39
 -11  -1  12   24.89   25.77
  11   1  12   21.36   26.66
  11   1  12   14.34   18.58
  11  -1 -13    6.30   21.95
 -11  -1  13   17.59   21.36
  11   1  13    4.70   21.81
  11   3   0    8.10   10.05
  11  -3   0   14.63   14.25
  11   3   1  485.99   17.14
 -11  -3   1  484.88   16.87
 -11   3  -1  487.50   14.79
  11  -3  -1  469.93   14.61
 -11  -3   2   29.91   10.16
 -11   3  -2   27.08   14.62
  11  -3  -2   26.00   10.38
  11   3   2   34.23   14.42
 -11   3  -3  719.95   19.64
 -11  -3   3  672.90   14.85
  11  -3  -3  699.79   16.16
  11   3   3  735.28   18.55
  11   3   4   57.90   10.50
 -11  -3   4   70.52   14.27
  11   3   4   49.75   10.63
  11  -3  -4   68.22   14.70
  11   3   5  189.12   15.37
  11   3   5  189.49   15.51
 -11  -3   5  191.32   15.04
  11  -3  -5  184.81   15.54
  11   3   6   87.93   17.79
  11   3   6   89.11   12.75
 -11  -3   6  102.78   17.31
  11  -3  -6   88.54   17.74
  11   3   7  423.55   15.16
  11   3   7  394.17   15.20
 -11  -3   7  404.12   14.70
  11  -3  -7  391.16   15.19
  11  -3  -8   36.16   17.82
 -11  -3   8   38.31   12.40
  11   3   8   42.79   18.00
  11   3   8   35.59   12.98
  11  -3  -9   20.37   12.59
 -11  -3   9   10.76   12.40
  11   3   9   16.64   19.90
  11   3   9    8.87   19.82
  11  -3 -10   57.69   15.96
 -11  -3  10   64.88   21.53
  11   3  10   61.66   15.80
  11   3  10   75.35   15.61
 -11  -3  11  264.65   23.28
  11  -3 -11  283.38   23.91
  11   3  11  262.95   24.14
  11   3  11  299.97   23.57
 -11  -3  12   35.84   18.45
  11  -3 -12   33.06   27.00
  11   3  12   40.85   26.73
  11   3  12   36.93   26.56
  11   5   0    4.56    9.93
  11  -5   0    2.88   14.13
 -11  -5   1  497.47   16.87
  11   5   1  486.19   13.72
  11  -5  -1  469.06   15.01
 -11   5  -1  486.22   18.59
 -11  -5   2  201.48   15.24
 -11   5  -2  204.76   12.46
  11  -5  -2  205.57   12.39
  11   5   2  213.77   11.63
 -11  -5   3  659.70   14.63
  11  -5  -3  689.61   16.49
  11   5   3  698.67   18.15
 -11  -5   4   48.13   10.24
  11   5   4   51.25   10.48
  11  -5  -4   47.33   14.67
  11   5   4   46.09   10.46
  11   5   5  178.58   13.28
  11   5   5  180.28   13.48
 -11  -5   5  173.01   13.09
  11  -5  -5  174.18   18.63
  11   5   6   57.40   12.71
  11   5   6   44.92   12.62
 -11  -5   6   37.80   17.35
  11  -5  -6   44.47   12.82
  11  -5  -7  298.12   19.43
  11   5   7  302.76   19.11
  11   5   7  263.59   14.37
 -11  -5   7  304.30   14.13
  11  -5  -8   75.97   13.19
  11   5   8   90.03   18.23
  11   5   8   83.18   18.40
 -11  -5   8   82.52   12.70
 -11  -5   9   29.00   15.07
  11   5   9   39.95   21.56
  11  -5  -9   45.44   15.43
  11   5   9   26.72   15.76
 -11  -5  10   34.40   21.39
  11  -5 -10   27.83   22.22
  11   5  10   23.19   15.88
  11   5  10   15.64   15.66
 -11  -5  11  171.51   26.38
  11  -5 -11  197.59   27.19
  11   5  11  174.70   19.65
  11   5  11  192.25   19.51
 -11  -5  12    1.74   26.33
  11  -5 -12    4.66   19.19
  11   5  12   -4.62   19.25
  11   5  12   11.70   26.47
  11   7   0    5.61    9.91
  11  -7   0    2.17   10.12
  11   7   1  399.89   16.56
  11  -7  -1  373.00   18.10
 -11   7  -1  392.38   18.24
 -11  -7   1  385.59   16.23
 -11  -7   2  117.51   10.81
  11  -7  -2  122.22   11.64
  11   7   2  124.04   14.93
 -11  -7   3  138.98   16.09
  11   7   3  127.60   10.97
  11  -7  -3  126.56   15.51
 -11  -7   4  185.43   13.23
  11   7   4  200.27   13.46
  11   7   4  191.97   13.50
  11  -7  -4  197.83   18.90
  11  -7  -5   72.57   18.14
  11   7   5   70.97   12.82
 -11  -7   5   65.65   17.42
  11   7   5   79.36   12.64
  11  -7  -6  183.00   14.20
  11   7   6  191.84   13.66
  11   7   6  178.34   18.46
 -11  -7   6  197.87   18.17
  11  -7  -7  257.83   14.93
  11   7   7  265.91   14.25
  11   7   7  232.40   14.14
 -11  -7   7  270.15   13.97
  11  -7  -8  114.95   16.22
  11   7   8  128.02   15.80
  11   7   8  114.37   16.07
 -11  -7   8  118.89   15.55
  11   7   9    7.37   15.30
  11  -7  -9   10.66   21.81
  11   7   9    0.97   21.73
 -11  -7   9   -8.32   21.38
  11   7  10   15.40   22.17
  11  -7 -10   13.38   15.88
  11   7  10   13.67   15.66
 -11  -7  10    7.84   15.42
 -11  -7  11  124.06   26.67
  11  -7 -11  138.55   27.36
  11   7  11   98.67   19.79
  11   7  11  136.07   19.58
  11  -7 -12   40.13   22.13
  11   7  12   23.21   22.21
  11   7  12   54.22   21.54
  11   9   0  144.35   17.75
  11  -9   0  129.57   18.79
  11   9   1  118.98   13.01
 -11  -9   1  129.79   12.99
  11  -9  -1  129.16   18.68
 -11  -9   2  205.81   13.60
  11   9   2  197.35   18.25
  11  -9  -2  196.32   19.36
  11  -9  -3  341.71   20.65
 -11  -9   3  368.52   19.09
  11   9   3  355.46   14.46
  11  -9  -4   31.07   17.74
 -11  -9   4   26.46   17.13
  11   9   4   27.89   12.25
  11   9   4   27.18   12.42
  11  -9  -5   47.07   13.16
 -11  -9   5   43.79   17.58
  11   9   5   39.26   12.88
  11   9   5   57.74   12.74
  11  -9  -6  127.60   18.92
  11   9   6  142.04   18.56
 -11  -9   6  125.84   13.20
  11   9   6  142.39   18.28
  11  -9  -7  158.78   22.79
  11   9   7  152.52   16.19
  11   9   7  153.76   16.18
 -11  -9   7  166.47   21.81
  11  -9  -8   99.76   22.54
  11   9   8   94.87   16.22
  11   9   8   94.62   16.02
 -11  -9   8  115.21   15.78
  11   9   9   -6.62   22.25
  11  -9  -9    7.63   15.79
  11   9   9    7.18   15.46
 -11  -9   9   -3.84   15.45
  11   9  10   75.05   19.06
  11  -9 -10   48.66   19.47
  11   9  10   70.94   26.54
 -11  -9  10   32.86   26.48
  11   9  11   93.41   21.99
  11  -9 -11   51.24   29.93
  11   9  11   89.25   28.99
 -11  -9  11   41.93   19.28
  11 -11   0   10.07   21.77
  11  11   0    1.61   17.59
  11 -11   0   10.50   17.60
  11  11   1   38.84   12.61
  11 -11  -1   43.91   22.37
 -11 -11   1   33.16   12.74
  11 -11  -2  290.15   21.89
 -11 -11   2  308.52   14.44
  11  11   2  329.69   19.16
 -11 -11   3   31.93   12.53
  11 -11  -3   26.85   18.33
  11  11   3   38.68   17.82
  11 -11  -4   24.72   13.30
 -11 -11   4   35.55   12.72
  11  11   4   32.08   12.67
  11  11   4   41.72   17.82
  11 -11  -5   51.72   22.08
 -11 -11   5   50.00   15.19
  11  11   5   38.59   19.91
  11  11   5   40.39   15.45
  11 -11  -6  128.29   17.05
 -11 -11   6  151.96   21.93
  11  11   6  141.77   16.09
  11  11   6  114.31   16.39
  11 -11  -7   93.15   16.76
  11  11   7   91.55   16.27
  11  11   7  122.07   22.38
 -11 -11   7   78.51   22.24
  11 -11  -8   70.80   23.24
  11  11   8   72.72   16.34
  11  11   8   81.64   16.21
 -11 -11   8   63.89   16.04
  11  11   9   42.46   26.72
  11 -11  -9   56.19   27.06
  11  11   9   23.52   18.93
 -11 -11   9   34.67   26.15
  11  11  10   20.19   21.84
  11 -11 -10    7.98   19.50
  11  11  10   10.64   28.84
 -11 -11  10    9.16   18.86
  11  13   0    3.97   21.26
  11  13   1   27.36   15.06
 -11 -13   1   18.87   21.36
  11  13   2  346.91   17.04
  11 -13  -2  303.89   41.06
  11 -13  -2  350.87   43.86
 -11 -13   2  343.57   16.97
  11 -13  -3    9.96   26.61
  11  13   3   12.08   15.16
  11  13   3    7.04   15.24
 -11 -13   3   12.48   15.01
 -11 -13   4   24.27   21.55
  11 -13  -4   18.55   27.12
  11  13   4    9.70   15.38
  11  13   4   20.39   15.34
 -11 -13   5   27.95   15.42
  11 -13  -5   26.34   22.46
  11  13   5   20.39   22.05
  11  13   5   39.17   22.02
 -11 -13   6  185.45   22.92
  11 -13  -6  204.58   24.53
  11  13   6  187.93   17.22
  11  13   6  211.76   17.24
  11 -13  -7   14.98   26.86
 -11 -13   7   21.83   18.47
  11  13   7   21.87   18.77
  11  13   7   12.84   18.82
  11 -13  -8   60.54   27.63
  11  13   8   69.80   19.22
  11  13   8   61.74   26.98
 -11 -13   8   31.06   19.05
  11 -13  -9   27.52   31.45
  11  15   0  104.70   16.14
  11  15   1    1.43   22.14
 -11 -15   1   14.81   15.78
  11  15   2  279.62   23.52
 -11 -15   2  279.66   17.42
  11  15   3   -1.18   15.87
  11  15   3   17.74   24.05
 -11 -15   3    1.25   15.59
  11  15   4   23.60   26.39
  11  15   4   31.40   18.56
 -11 -15   4   27.63   18.52
 -11 -15   5  140.05   19.35
  11 -15  -5  131.31   34.04
  11  15   5  135.51   19.55
  11  15   5  150.75   27.00
 -11 -15   6   68.96   27.01
  11 -15  -6   91.55   27.76
  11  15   6   64.56   19.77
  11  15   6   77.32   19.75
 -11 -15   7    8.61   21.62
  11 -15  -7   17.15   31.08
  11  15   7    3.99   21.91
  11  15   7   14.22   22.06
  11  17   0   29.97   26.73
  11  17   1   10.62   26.58
 -11 -17   1   -9.96   26.84
  11  17   2  236.86   27.52
 -11 -17   2  224.15   27.71
  11  17   2  133.76   28.27
  11  17   3    7.39   18.90
 -11 -17   3    0.22   19.07
  11  17   3   -9.68   27.07
  11  17   4   95.07   31.27
 -11 -17   4   51.04   22.48
  11  17   4   81.54   22.46
  12   0   0   91.16   10.83
 -12   0   1    0.98   14.26
  12   0   1   -5.00   14.49
  12   0   2   10.92   10.25
 -12   0   2    6.91   14.30
 -12   0   3 1139.27   20.83
  12   0   3 1091.94   18.35
 -12   0   4  189.16   13.50
  12   0   4  181.05   13.65
  12   0   4  184.56   18.60
  12   0   5   10.81   12.63
  12   0   5   20.16   12.61
 -12   0   5   16.28   17.22
  12   0   6    0.17   12.52
  12   0   6   13.01   12.41
 -12   0   6    9.54   17.10
  12   0   7  601.09   17.11
  12   0   7  595.42   16.77
 -12   0   7  629.29   16.49
  12   0   8   30.27   19.84
  12   0   8   15.42   15.59
 -12   0   8   17.05   14.96
 -12   0   9   -3.18   15.05
  12   0   9    1.21   21.69
  12   0   9    6.45   15.52
  12   0  10   34.41   22.38
 -12   0  10   19.42   15.57
  12   0  10   37.31   22.68
 -12   0  11   94.67   19.15
  12   0  11  119.10   27.33
  12   0  11  106.69   19.52
 -12   0  12   64.20   21.67
  12   0  12   67.95   22.46
  12   0  12   79.31   22.06
  12   2   0  148.91   11.35
  12  -2   0  151.68   15.41
  12   2   1  675.87   15.29
 -12   2  -1  645.96   15.61
  12  -2  -1  660.77   16.04
 -12  -2   1  657.46   15.15
  12   2   2    3.63   10.14
 -12  -2   2   -0.03   10.10
 -12   2  -2    7.04   14.44
  12  -2  -2    6.01   14.40
 -12  -2   3  588.61   14.47
  12  -2  -3  613.17   15.56
 -12   2  -3  643.71   19.12
  12   2   3  597.92   14.82
 -12  -2   4   82.93   17.40
  12   2   4   68.63   12.89
  12  -2  -4   72.82   17.82
  12   2   4   68.88   17.85
  12   2   5   19.83   17.43
  12   2   5   17.55   12.36
 -12  -2   5   24.81   17.02
  12  -2  -5   19.71   17.40
  12   2   6   15.02   17.77
  12   2   6   17.48   12.60
 -12  -2   6   22.58   12.17
  12  -2  -6   19.51   12.58
  12   2   7  397.66   15.41
  12   2   7  369.48   15.32
 -12  -2   7  395.44   14.75
  12  -2  -7  390.60   15.56
  12   2   8   98.33   21.85
  12   2   8   93.79   15.89
 -12  -2   8   79.87   15.30
  12  -2  -8   85.48   15.90
 -12  -2   9    6.72   15.09
  12  -2  -9    9.04   21.74
  12   2   9    2.64   21.64
  12   2   9   10.87   15.62
 -12  -2  10   20.75   21.57
  12   2  10   26.25   15.62
  12  -2 -10   17.70   22.21
  12   2  10    5.19   16.04
 -12  -2  11  203.19   26.80
  12  -2 -11  156.31   20.16
  12   2  11  194.43   27.80
  12   2  11  209.52   27.39
  12  -2 -12   47.37   22.42
  12   2  12   77.08   31.29
  12   4   0  112.18   10.82
  12  -4   0  100.63   11.37
  12   4   1  292.65   12.37
  12  -4  -1  279.28   13.36
 -12   4  -1  292.37   16.85
 -12  -4   1  312.22   15.92
 -12  -4   2   88.48   15.92
  12  -4  -2   74.28   14.98
 -12   4  -2   75.27   13.29
  12   4   2   72.60   16.31
 -12  -4   3  351.91   14.46
  12  -4  -3  351.04   15.13
  12   4   3  386.10   14.86
 -12  -4   4  126.00   13.02
  12   4   4  110.81   13.34
  12   4   4  134.88   17.94
  12  -4  -4  121.69   18.24
  12   4   5   33.29   17.61
 -12  -4   5   29.11   12.32
  12   4   5   23.35   12.66
  12  -4  -5   26.39   17.80
  12   4   6   16.65   12.50
  12   4   6    3.84   12.66
 -12  -4   6   11.83   12.25
  12  -4  -6    3.63   12.59
  12   4   7  246.52   19.24
  12   4   7  229.61   14.28
 -12  -4   7  254.01   13.99
  12  -4  -7  246.15   19.39
  12  -4  -8   84.53   15.77
  12   4   8   70.22   15.60
  12   4   8   77.59   15.84
 -12  -4   8   98.09   15.49
  12  -4  -9   16.09   15.68
  12   4   9    8.94   15.53
  12   4   9   11.23   15.72
 -12  -4   9   11.83   15.30
 -12  -4  10   15.53   25.29
  12   4  10  -12.50   26.03
  12  -4 -10    5.52   18.63
  12   4  10    5.31   26.28
  12   4  11   12.00   26.98
 -12  -4  11   28.70   18.79
  12  -4 -11   56.59   27.05
  12   4  11   49.23   19.52
  12   6   0   43.54   12.46
  12  -6   0   51.79   17.54
  12   6   1  158.65   13.33
 -12   6  -1  154.58   18.86
  12  -6  -1  177.05   18.77
 -12  -6   1  167.86   17.97
 -12   6  -2   95.44   18.40
 -12  -6   2   95.56   12.79
  12  -6  -2   93.95   13.23
  12   6   2   80.20   17.90
 -12  -6   3  171.24   17.91
  12  -6  -3  136.89   18.59
  12   6   3  151.86   13.26
 -12  -6   4   36.86   17.30
  12   6   4   23.56   12.54
  12   6   4   31.73   12.54
  12  -6  -4   29.41   17.58
 -12  -6   5   38.39   17.70
  12   6   5   43.78   12.61
  12   6   5   36.09   12.85
  12  -6  -5   48.62   17.94
  12  -6  -6   26.10   12.94
  12   6   6   39.34   18.04
  12   6   6   21.58   18.05
 -12  -6   6   33.86   12.64
  12  -6  -7   78.92   21.94
  12   6   7   80.60   15.56
  12   6   7   71.35   15.62
 -12  -6   7   77.57   21.21
  12  -6  -8  139.34   22.97
  12   6   8  128.79   16.22
  12   6   8  137.05   16.51
 -12  -6   8  149.05   15.78
  12  -6  -9   56.09   16.24
  12   6   9   49.09   16.14
  12   6   9   33.96   22.72
 -12  -6   9   42.05   15.72
  12   6  10   85.55   26.25
  12  -6 -10   62.87   19.17
  12   6  10   86.79   26.57
 -12  -6  10   58.54   25.88
  12   6  11  220.00   29.80
  12  -6 -11  230.34   30.18
  12   6  11  230.21   23.05
 -12  -6  11  163.45   20.28
  12   8   0   58.27   12.52
  12  -8   0   62.37   17.91
  12   8   1   20.65   12.52
 -12   8  -1   30.68   12.90
  12  -8  -1   21.72   17.73
 -12  -8   1   21.33   12.35
  12   8   2   36.20   12.61
 -12  -8   2   27.86   17.31
  12  -8  -2   34.26   17.78
 -12  -8   3  165.95   13.35
  12   8   3  178.01   18.51
  12  -8  -3  166.61   19.30
  12  -8  -4  160.17   19.10
 -12  -8   4  150.03   13.25
  12   8   4  142.67   13.64
  12   8   4  146.17   13.38
  12  -8  -5   75.47   13.44
 -12  -8   5   88.60   17.76
  12   8   5   82.60   13.08
  12   8   5   77.02   13.15
  12  -8  -6  111.97   16.49
  12   8   6  134.17   21.76
 -12  -8   6  122.03   15.42
  12   8   6  102.49   22.10
  12  -8  -7   63.40   16.04
  12   8   7   52.20   15.69
  12   8   7   50.08   15.71
 -12  -8   7   63.57   15.28
  12  -8  -8  135.28   23.20
  12   8   8  147.32   16.25
  12   8   8  148.94   22.66
 -12  -8   8  139.22   16.12
  12  -8  -9    4.67   18.82
  12   8   9   24.26   25.94
  12   8   9   14.90   18.48
 -12  -8   9   -2.56   18.21
  12   8  10   12.81   18.90
  12  -8 -10   24.98   27.07
  12   8  10   12.99   18.95
 -12  -8  10   11.78   26.28
  12  10   0   98.03   13.08
  12 -10   0  109.66   22.96
  12 -10   0  103.61   19.09
  12  10   1   50.14   12.78
 -12 -10   1   47.19   17.70
  12 -10  -1   53.81   18.38
  12  10   2  291.74   19.12
  12 -10  -2  289.06   21.24
 -12 -10   2  303.46   14.59
  12 -10  -3    8.99   18.01
 -12 -10   3    9.82   12.38
  12  10   3   10.61   17.75
  12 -10  -4   73.92   16.19
 -12 -10   4   83.04   21.41
  12  10   4   79.31   15.56
  12  10   4   89.47   15.41
  12 -10  -5   24.16   21.96
 -12 -10   5   22.84   15.04
  12  10   5   28.58   15.15
  12  10   5   29.49   15.13
  12 -10  -6  156.41   23.46
 -12 -10   6  151.93   22.31
  12  10   6  156.13   16.33
  12  10   6  166.16   16.36
  12 -10  -7   58.19   22.95
  12  10   7   69.15   22.53
 -12 -10   7   46.78   16.02
  12  10   7   43.23   16.17
  12 -10  -8  150.40   20.09
  12  10   8  158.80   26.75
  12  10   8  155.59   26.86
 -12 -10   8  125.68   19.35
  12 -10  -9   37.62   19.82
  12  10   9   62.10   19.08
  12  10   9   62.92   19.19
 -12 -10   9   65.95   26.24
  12 -12   0   31.04   31.37
  12  12   0   21.28   15.34
  12 -12   0   35.90   31.24
  12  12   1   18.72   15.16
  12 -12  -1   15.26   22.44
 -12 -12   1   21.59   21.52
  12 -12  -1   23.32   26.86
  12  12   2  269.46   16.93
  12 -12  -2  246.32   30.08
 -12 -12   2  300.12   16.93
  12 -12  -3    7.68   22.33
 -12 -12   3   10.74   21.57
  12  12   3    7.85   15.36
 -12 -12   4   67.68   21.83
  12 -12  -4   49.77   22.73
  12  12   4   56.34   21.92
  12  12   4   47.11   15.76
 -12 -12   5   34.45   15.80
  12 -12  -5   35.93   23.08
  12  12   5   33.62   15.99
  12  12   5   25.89   22.41
  12 -12  -6  176.53   28.16
 -12 -12   6  195.96   19.13
  12  12   6  145.50   27.35
  12  12   6  207.06   27.23
  12 -12  -7   64.31   27.59
 -12 -12   7   81.72   18.85
  12  12   7   77.22   26.81
  12  12   7   50.01   19.33
  12 -12  -8   30.69   29.90
  12  12   8   47.70   28.99
 -12 -12   8   51.51   21.58
  12  12   8   51.87   19.19
  12  14   0   -6.40   15.73
  12  14   1   29.16   15.71
 -12 -14   1    8.69   24.23
  12  14   2  213.54   19.60
 -12 -14   2  200.97   25.16
  12  14   3  -12.84   26.30
  12 -14  -3   10.14   45.00
  12 -14  -3   10.89   49.07
  12  14   3    6.74   18.49
 -12 -14   3    5.00   18.42
  12 -14  -4  103.52   33.50
  12  14   4  105.83   19.17
  12  14   4  106.73   19.22
 -12 -14   4   75.09   19.30
 -12 -14   5   31.72   18.56
  12 -14  -5   23.97   26.93
  12  14   5   13.22   18.99
  12  14   5    7.42   26.79
 -12 -14   6   71.35   28.69
  12 -14  -6   67.67   27.80
  12  14   6   39.83   19.53
  12  14   6   61.40   19.45
  12  16   0   24.93   26.68
 -12 -16   1   30.22   18.84
  12  16   1   17.08   19.10
  12  16   2  158.60   20.06
 -12 -16   2  161.42   19.97
  12  16   3    2.88   30.81
 -12 -16   3   23.29   30.58
  12  16   3    0.09   30.77
  13   1   0  386.72   19.69
  13  -1   0  374.00   19.84
 -13   1  -1  116.52   13.48
  13   1   1  118.73   18.25
  13  -1  -1  112.85   13.36
 -13  -1   1  143.12   18.15
  13   1   2    7.69   12.59
 -13  -1   2   18.68   12.48
 -13   1  -2   15.56   17.81
  13  -1  -2   17.99   12.56
 -13   1  -3  198.47   14.14
 -13  -1   3  194.62   13.72
  13  -1  -3  200.65   13.96
  13   1   3  191.32   14.15
 -13  -1   4  255.57   14.06
  13   1   4  252.54   14.41
  13  -1  -4  258.57   14.56
  13   1   4  261.46   14.56
 -13  -1   5   32.69   12.60
  13   1   5   33.95   12.85
  13   1   5   35.15   17.88
  13  -1  -5   37.32   12.69
  13   1   6   11.33   13.02
  13   1   6    7.12   12.75
 -13  -1   6   19.13   12.38
  13  -1  -6    9.63   17.93
  13   1   7   80.59   16.03
  13   1   7   81.49   15.98
 -13  -1   7   79.64   21.58
  13  -1  -7   67.20   15.88
  13   1   8  135.99   16.57
  13   1   8  145.40   22.87
 -13  -1   8  124.24   22.19
  13  -1  -8  154.89   16.24
  13  -1  -9   12.86   24.06
  13   1   9   10.51   18.39
  13   1   9    6.02   18.64
 -13  -1   9   14.61   23.54
  13  -1 -10   52.42   26.74
  13   1  10   39.60   19.13
  13   1  10   36.57   27.29
 -13  -1  10   31.88   18.69
  13   1  11   21.83   22.18
  13   3   0  122.61   13.16
  13  -3   0  136.49   18.40
  13   3   1   70.98   17.84
  13  -3  -1   72.51   13.07
 -13  -3   1   72.69   12.77
 -13   3  -1   62.16   18.29
 -13   3  -2   10.87   12.71
  13   3   2   11.01   12.44
 -13  -3   2    7.20   12.41
  13  -3  -2    5.58   12.49
 -13  -3   3   75.59   12.95
 -13   3  -3   73.67   18.52
  13  -3  -3   83.03   18.19
  13   3   3   90.63   18.05
 -13  -3   4  202.39   18.52
  13   3   4  188.84   13.80
  13  -3  -4  204.59   18.83
  13   3   4  183.55   13.89
 -13  -3   5   20.56   12.38
  13   3   5   23.38   12.75
  13   3   5   13.43   12.81
  13  -3  -5   15.18   12.83
  13   3   6   74.22   21.78
  13   3   6   63.67   22.06
 -13  -3   6   61.21   15.25
  13  -3  -6   66.52   15.58
  13   3   7  144.91   16.61
  13   3   7  138.20   22.89
 -13  -3   7  152.81   16.02
  13  -3  -7  157.13   16.29
  13  -3  -8  160.80   22.77
  13   3   8  155.71   16.62
  13   3   8  154.72   16.76
 -13  -3   8  161.06   16.02
  13  -3  -9   30.23   26.30
  13   3   9   23.95   18.56
  13   3   9   25.34   26.63
 -13  -3   9   25.86   18.18
  13  -3 -10  114.46   27.09
  13   3  10  109.92   27.02
  13   3  10  106.18   19.85
 -13  -3  10   94.73   26.47
  13   5   0  203.12   18.80
  13  -5   0  202.78   19.10
  13   5   1   64.13   12.78
 -13   5  -1   72.02   13.09
  13  -5  -1   72.64   18.11
 -13  -5   1   81.10   17.81
 -13  -5   2   42.11   12.42
  13   5   2   29.23   17.80
  13  -5  -2   34.12   17.83
 -13   5  -2   32.80   17.98
 -13  -5   3   49.63   12.51
  13  -5  -3   39.76   12.80
  13   5   3   33.94   12.85
[truncated: 22,852 more chars]
