# Supplementary material for: Crystal structure of poly[[[μ4-3-(1,2,4-triazol-4-yl)adamantane-1-carboxyl­ato-κ5 N 1:N 2:O 1:O 1,O 1′]silver(I)] dihydrate]
Source: Acta Crystallogr E Crystallogr Commun. 2019 Jul 12;75(Pt 8):1145–8. doi: 10.1107/S2056989019009708 (PMC6690449; doi:10.1107/S2056989019009708)
Supplement: Supplementary file 2 [file e-75-01145-Isup2.hkl]

data_I                                                                          
_shelx_title ' ip917 in C222(1)'                                                
_shelx_refln_list_code          4                                               
_shelx_F_calc_maximum      388.93                                               
_exptl_crystal_F_000      1584.00                                               
_reflns_d_resolution_high  0.7559                                               
                                                                                
loop_                                                                           
 _space_group_symop_operation_xyz                                               
 'x, y, z'                                                                      
 '-x, -y, z+1/2'                                                                
 '-x, y, -z+1/2'                                                                
 'x, -y, -z'                                                                    
 'x+1/2, y+1/2, z'                                                              
 '-x+1/2, -y+1/2, z+1/2'                                                        
 '-x+1/2, y+1/2, -z+1/2'                                                        
 'x+1/2, -y+1/2, -z'                                                            
                                                                                
_cell_length_a    12.9321                                                       
_cell_length_b    17.9056                                                       
_cell_length_c    12.9695                                                       
_cell_angle_alpha  90.000                                                       
_cell_angle_beta   90.000                                                       
_cell_angle_gamma  90.000                                                       
                                                                                
_shelx_F_squared_multiplier     1.000                                           
                                                                                
loop_                                                                           
 _refln_index_h                                                                 
 _refln_index_k                                                                 
 _refln_index_l                                                                 
 _refln_F_squared_calc                                                          
 _refln_F_squared_meas                                                          
 _refln_F_squared_sigma                                                         
 _refln_observed_status                                                         
   2   0   0      10557.18      11412.79       226.37 o                         
   4   0   0      96393.80      90828.49       798.55 o                         
   6   0   0      22105.35      23079.88       524.17 o                         
   8   0   0      14042.00      13448.40       207.76 o                         
  10   0   0       7600.67       7932.42       122.97 o                         
  12   0   0       1099.68        867.80        74.42 o                         
  14   0   0        484.80        616.34       104.69 o                         
  16   0   0          3.18        -23.45       147.30 o                         
   3   1   0      66866.56      64440.66       733.59 o                         
   5   1   0      35296.56      34614.00       445.62 o                         
   7   1   0       2041.91       2280.53        62.01 o                         
   9   1   0      13350.09      13234.66        99.68 o                         
  11   1   0       2152.61       2370.18        71.33 o                         
  13   1   0       3827.10       3737.52        96.08 o                         
  15   1   0        482.84        658.63        82.59 o                         
  17   1   0        138.66        115.80       173.60 o                         
   2   2   0      14650.20      15511.98       185.74 o                         
   4   2   0     151265.78     138692.28      2580.04 o                         
   6   2   0      10867.77      10872.95       109.88 o                         
   8   2   0      11535.45      11229.13        95.63 o                         
  10   2   0      10741.52      11667.38        95.57 o                         
  12   2   0       1610.41       1412.76        58.83 o                         
  14   2   0       3487.53       3566.89        91.40 o                         
  16   2   0          8.22          1.14        96.56 o                         
   1   3   0      80681.66      72003.86      1301.88 o                         
   3   3   0       5543.65       5110.61        93.59 o                         
   5   3   0      61869.85      61244.43      1055.10 o                         
   7   3   0        415.78        323.76        51.65 o                         
   9   3   0      16671.13      16262.92       105.16 o                         
  11   3   0        186.06        108.47        51.94 o                         
  13   3   0       1157.33       1218.61        80.41 o                         
  15   3   0        695.46        830.13        84.05 o                         
   0   4   0      39459.16      37293.08      1257.71 o                         
   2   4   0       7954.86       8355.20       152.28 o                         
   4   4   0      23404.60      24440.00       168.54 o                         
   6   4   0      10075.53       9835.02       138.53 o                         
   8   4   0      14676.16      14424.42       102.87 o                         
  10   4   0       3145.23       3434.73        75.19 o                         
  12   4   0       1228.45       1058.92        57.49 o                         
  14   4   0       1582.10       1818.49        85.44 o                         
  16   4   0         45.92        100.04        97.62 o                         
   1   5   0      39679.53      37952.49       549.21 o                         
   3   5   0       4389.55       4379.66       105.26 o                         
   5   5   0      48774.21      48794.98       422.97 o                         
   7   5   0       9764.93      10282.13        93.28 o                         
   9   5   0      10875.23      10844.38       125.78 o                         
  11   5   0          1.02         12.63        61.31 o                         
  13   5   0       1952.76       1983.22        83.53 o                         
  15   5   0        234.90        323.46        88.89 o                         
   0   6   0      17327.72      16129.80       242.83 o                         
   2   6   0       3029.87       3358.23       103.04 o                         
   4   6   0      62885.31      63168.02       478.32 o                         
   6   6   0      16081.54      16590.48       142.67 o                         
   8   6   0      13242.03      13747.38       138.03 o                         
  10   6   0       2083.74       2105.12        70.41 o                         
  12   6   0        499.08        473.00        69.78 o                         
  14   6   0       1298.15       1449.73        84.73 o                         
  16   6   0        287.18        211.38       106.02 o                         
   1   7   0      22526.52      22518.40       441.65 o                         
   3   7   0       5557.72       5455.10       117.81 o                         
   5   7   0      32340.32      31014.08       343.54 o                         
   7   7   0        887.55        826.55        54.28 o                         
   9   7   0       9185.34       9119.83        96.02 o                         
  11   7   0         19.72         26.17        52.09 o                         
  13   7   0       2930.11       2836.19        83.55 o                         
  15   7   0         38.96         69.90       119.51 o                         
   0   8   0      31696.60      30995.30       657.17 o                         
   2   8   0       4206.12       4382.90       116.86 o                         
   4   8   0      15124.73      14998.19       258.16 o                         
   6   8   0        465.48        438.16        62.24 o                         
   8   8   0       5436.33       5663.15        87.78 o                         
  10   8   0       1951.07       2071.63        65.91 o                         
  12   8   0        591.92        581.00        71.41 o                         
  14   8   0        824.30        923.06        79.43 o                         
  16   8   0        147.07        109.22       133.88 o                         
   1   9   0       6791.37       6658.91       126.07 o                         
   3   9   0      10770.66      11141.91       265.23 o                         
   5   9   0       8127.48       7619.20       145.47 o                         
   7   9   0       1264.02       1159.93        60.92 o                         
   9   9   0       3971.25       4029.49        75.96 o                         
  11   9   0       1114.83       1303.11        80.25 o                         
  13   9   0       1587.72       1736.07        99.55 o                         
  15   9   0        155.91        241.08       116.13 o                         
   0  10   0       2770.73       2379.68        96.34 o                         
   2  10   0       2370.65       2637.44        78.53 o                         
   4  10   0       4144.77       3865.06        92.06 o                         
   6  10   0        116.00        134.07        55.17 o                         
   8  10   0       2110.94       2133.38        78.94 o                         
  10  10   0       3029.20       3082.94        74.53 o                         
  12  10   0        997.49       1007.49        70.56 o                         
  14  10   0       1277.84       1334.81        83.05 o                         
   1  11   0       1881.76       1777.58        69.50 o                         
   3  11   0       3008.81       3078.06        88.97 o                         
   5  11   0        937.29        790.18        68.21 o                         
   7  11   0        316.25        319.03        97.62 o                         
   9  11   0       3300.63       3303.39        81.67 o                         
  11  11   0        103.38         98.35        78.72 o                         
  13  11   0       1670.48       1774.23       105.80 o                         
  15  11   0         79.82        129.46       124.97 o                         
   0  12   0       8154.56       7464.79       142.99 o                         
   2  12   0        364.43        308.70        55.43 o                         
   4  12   0       3642.99       3346.59       124.72 o                         
   6  12   0         44.83         76.63        79.60 o                         
   8  12   0        296.77        371.53        81.09 o                         
  10  12   0       1865.19       1850.60       106.16 o                         
  12  12   0        280.63        234.68       106.06 o                         
  14  12   0        196.84        224.73       125.11 o                         
   1  13   0       1868.96       1561.44        67.57 o                         
   3  13   0       4817.49       4784.14       110.81 o                         
   5  13   0        527.37        506.99        71.83 o                         
   7  13   0       1374.19       1322.59        87.05 o                         
   9  13   0       1944.86       2094.37       107.38 o                         
  11  13   0          0.46         -1.63       146.70 o                         
  13  13   0        274.15        355.15       141.82 o                         
   0  14   0       1620.47       1381.39       109.51 o                         
   2  14   0       2046.43       2099.18        75.56 o                         
   4  14   0         71.76         71.22        80.66 o                         
   6  14   0       2005.39       2027.03        81.57 o                         
   8  14   0       1429.98       1507.70       105.34 o                         
  10  14   0         48.94         90.06        86.37 o                         
  12  14   0         24.96        -55.47       125.01 o                         
   1  15   0         47.26         29.84        52.59 o                         
   3  15   0        267.80        333.21        81.50 o                         
   5  15   0       1178.64       1046.62       103.62 o                         
   7  15   0        250.28        341.27        98.36 o                         
   9  15   0        509.84        526.67        88.61 o                         
  11  15   0       1036.13       1089.68       111.68 o                         
  13  15   0          2.28         96.64       147.77 o                         
   0  16   0      11733.12      11658.85       567.27 o                         
   2  16   0        847.33        760.47        74.04 o                         
   4  16   0         87.10        133.54        80.27 o                         
   6  16   0        176.48        228.59       100.04 o                         
   8  16   0        814.92        739.89       103.67 o                         
  10  16   0         44.69         33.50       122.48 o                         
  12  16   0        289.15        289.42       183.62 o                         
   1  17   0       2674.57       2772.28       107.85 o                         
   3  17   0        880.74        951.50       125.42 o                         
   5  17   0        573.47        615.23       100.96 o                         
   7  17   0        262.73        318.79        89.36 o                         
   9  17   0          6.45         16.13       107.08 o                         
  11  17   0        174.59        240.47       149.89 o                         
   0  18   0         17.27        113.94       120.84 o                         
   2  18   0        476.57        459.93       117.56 o                         
   4  18   0        115.73        171.80       122.15 o                         
   6  18   0        936.06        957.95       106.26 o                         
   8  18   0          2.75        111.63       150.83 o                         
  10  18   0        517.07        432.17       150.93 o                         
   1  19   0        697.96        812.43        96.03 o                         
   3  19   0         33.55         63.25       100.45 o                         
   5  19   0       1966.75       2093.98       158.23 o                         
   7  19   0         16.42         54.47       151.95 o                         
   9  19   0        422.33        292.54       151.16 o                         
   0  20   0         63.94         90.16       149.76 o                         
   2  20   0         65.12         35.50       123.03 o                         
   4  20   0        471.71        498.58        97.99 o                         
   6  20   0        362.04        242.53        90.66 o                         
   8  20   0         86.76        148.23       149.68 o                         
   1  21   0        154.60        222.86       118.86 o                         
   3  21   0         22.19          5.19       153.26 o                         
   5  21   0        457.89        469.32       150.17 o                         
   7  21   0        339.47        241.57       118.86 o                         
   0  22   0        865.92        917.97       188.85 o                         
   2  22   0        110.15         64.53       149.76 o                         
   4  22   0        625.21        665.99       134.81 o                         
   6  22   0        950.62        680.84       220.71 o                         
   1  23   0        217.84        242.59       186.53 o                         
   3  23   0        129.74        152.13       173.66 o                         
   2   0   1     113260.34     102189.38      2383.26 o                         
   4   0   1       1663.39       1633.84        55.88 o                         
   6   0   1      14356.92      14430.58       119.31 o                         
   8   0   1       1736.23       1671.34        48.70 o                         
  10   0   1       2780.19       2724.29        72.39 o                         
  12   0   1          4.54          0.47        57.03 o                         
  14   0   1        124.51        157.77        77.94 o                         
  16   0   1        841.83       1000.02       117.27 o                         
 -17   1   1        410.08        486.13       216.53 o                         
 -15   1   1        630.65        577.82        97.52 o                         
 -13   1   1       1099.94       1250.49        74.32 o                         
 -11   1   1       5192.08       5221.06        77.20 o                         
  -9   1   1        348.19        300.96        50.54 o                         
  -7   1   1      14649.05      14640.72       106.86 o                         
  -5   1   1      13841.14      14880.65       125.60 o                         
  -3   1   1      39263.17      40897.00       300.34 o                         
   3   1   1      40688.70      41853.27       390.89 o                         
   5   1   1      13569.69      14447.79       115.80 o                         
   7   1   1      14312.38      14314.03       108.52 o                         
   9   1   1        335.90        316.82        45.95 o                         
  11   1   1       5439.42       5441.17       111.75 o                         
  13   1   1       1068.17       1182.22        74.39 o                         
  15   1   1        627.26        620.32       107.95 o                         
  17   1   1        421.56        251.30       215.94 o                         
 -16   2   1        289.54        332.35       104.96 o                         
 -14   2   1        494.15        386.08        72.37 o                         
 -12   2   1       6301.02       6359.02        83.30 o                         
 -10   2   1       1384.36       1348.55        58.27 o                         
  -8   2   1       2905.01       2933.40        61.39 o                         
  -6   2   1      24937.18      25342.70       271.01 o                         
  -4   2   1       8940.01       9658.75       131.46 o                         
  -2   2   1        715.41        479.35        46.07 o                         
   0   2   1       2611.66       2877.78       101.34 o                         
   2   2   1       1119.48        937.98        64.56 o                         
   4   2   1       8426.14       9080.99       106.69 o                         
   6   2   1      25147.73      25722.51       361.83 o                         
   8   2   1       2795.56       2777.42        60.47 o                         
  10   2   1       1384.80       1329.22        54.43 o                         
  12   2   1       6375.13       6431.53        75.54 o                         
  14   2   1        472.34        350.37        72.46 o                         
  16   2   1        254.90        252.83       104.97 o                         
 -15   3   1       1356.05       1287.22        81.13 o                         
 -13   3   1        686.29        686.02        67.27 o                         
 -11   3   1       4578.81       4722.65        85.32 o                         
  -9   3   1       1058.47        985.35        53.71 o                         
  -7   3   1      17472.67      17798.34       114.87 o                         
  -5   3   1       5178.09       5463.61        78.11 o                         
  -3   3   1       9892.82       9948.17       122.00 o                         
  -1   3   1      37413.65      38624.63       502.59 o                         
   1   3   1      36672.61      38065.44       399.42 o                         
   3   3   1       9997.76       9818.85       122.11 o                         
   5   3   1       5516.95       5990.34        86.61 o                         
   7   3   1      17522.89      18256.47       117.33 o                         
   9   3   1       1045.73       1014.97        50.20 o                         
  11   3   1       4570.25       4691.27        76.59 o                         
  13   3   1        668.11        689.63        72.36 o                         
  15   3   1       1364.29       1327.30        91.91 o                         
 -16   4   1        888.82       1050.20       108.93 o                         
 -14   4   1        872.60        782.52        69.23 o                         
 -12   4   1       2764.63       2870.32        69.10 o                         
 -10   4   1       3618.33       3642.65        77.23 o                         
  -8   4   1       6705.57       6760.94        84.25 o                         
  -6   4   1        759.68        572.43        49.15 o                         
  -4   4   1       1914.23       1927.54        67.15 o                         
  -2   4   1      14947.38      13680.94       160.39 o                         
   0   4   1      24023.11      25073.47       437.82 o                         
   2   4   1      15021.51      13811.39       165.19 o                         
   4   4   1       1772.11       1684.80        65.58 o                         
   6   4   1        758.91        617.17        49.59 o                         
   8   4   1       6837.00       6853.60        79.75 o                         
  10   4   1       3672.29       3630.55        91.89 o                         
  12   4   1       2781.61       2855.40        69.56 o                         
  14   4   1        882.69        775.08        64.73 o                         
  16   4   1        900.66       1042.28       109.13 o                         
 -15   5   1        298.97        226.80        82.66 o                         
 -13   5   1        707.05        685.52        67.42 o                         
 -11   5   1       4542.05       4637.73        89.06 o                         
  -9   5   1       3856.64       3754.32        69.20 o                         
  -7   5   1      13662.88      13310.83       102.32 o                         
  -5   5   1      12527.82      13621.99       117.24 o                         
  -3   5   1      21465.85      22425.02       234.06 o                         
  -1   5   1      23250.22      23025.09       206.37 o                         
   1   5   1      22604.71      22794.73       552.40 o                         
   3   5   1      22129.11      22953.08       288.85 o                         
   5   5   1      12256.73      13396.77       212.00 o                         
   7   5   1      13066.57      12828.40       102.92 o                         
   9   5   1       3858.46       3693.64        71.73 o                         
  11   5   1       4617.13       4715.79        76.63 o                         
  13   5   1        692.85        696.67        72.28 o                         
  15   5   1        324.50        293.40        96.76 o                         
 -16   6   1        136.10        147.59        86.91 o                         
 -14   6   1       1640.88       1566.13        85.44 o                         
 -12   6   1       1470.23       1527.86        75.59 o                         
 -10   6   1       3864.63       3649.66        66.50 o                         
  -8   6   1      10616.27      10237.73       145.76 o                         
  -6   6   1      15682.92      15862.43       160.65 o                         
  -4   6   1      13357.23      13883.79       165.38 o                         
  -2   6   1      28067.20      27695.32       302.27 o                         
   0   6   1        390.32        318.94        54.50 o                         
   2   6   1      28234.47      27606.31       646.15 o                         
   4   6   1      14430.34      14827.88       138.01 o                         
   6   6   1      15467.60      15592.33       259.65 o                         
   8   6   1      10810.84      10722.38       229.81 o                         
  10   6   1       3902.17       3729.39        74.97 o                         
  12   6   1       1512.33       1596.13        81.24 o                         
  14   6   1       1723.33       1725.46       100.00 o                         
  16   6   1        121.38        112.17        92.02 o                         
 -15   7   1        367.89        444.73       104.71 o                         
 -13   7   1       1603.44       1470.43        91.62 o                         
 -11   7   1       3536.54       3616.22       100.39 o                         
  -9   7   1       3869.07       3718.77        70.66 o                         
  -7   7   1      10469.04      10166.74        93.02 o                         
  -5   7   1       9386.92       9451.11        99.79 o                         
  -3   7   1      29889.84      30588.56       207.78 o                         
  -1   7   1       7946.17       7627.90       106.62 o                         
   1   7   1       7422.90       7349.14       130.31 o                         
   3   7   1      29919.82      30631.71       762.43 o                         
   5   7   1       9752.25       9857.89       139.56 o                         
   7   7   1      10734.05      10494.67       100.87 o                         
   9   7   1       3896.37       3833.81        75.75 o                         
  11   7   1       3623.21       3782.73        83.83 o                         
  13   7   1       1524.99       1359.87        71.17 o                         
  15   7   1        403.32        435.32       127.79 o                         
 -16   8   1        387.03        390.45       150.66 o                         
 -14   8   1        554.45        507.91        77.28 o                         
 -12   8   1        339.52        357.55        70.37 o                         
 -10   8   1       8694.63       8388.13        88.59 o                         
  -8   8   1       2579.34       2622.47        68.62 o                         
  -6   8   1      11107.00      11134.02       184.92 o                         
  -4   8   1      12134.99      12009.47       182.85 o                         
  -2   8   1      32796.71      32877.24       335.00 o                         
   0   8   1      38384.02      38814.94       453.56 o                         
   2   8   1      32295.66      32091.18       240.51 o                         
   4   8   1      12628.76      12394.10       346.27 o                         
   6   8   1      11073.99      10837.45       130.86 o                         
   8   8   1       2704.09       2768.21        78.36 o                         
  10   8   1       8803.13       8442.19       116.98 o                         
  12   8   1        281.57        230.64        65.48 o                         
  14   8   1        574.60        581.90        96.50 o                         
  16   8   1        404.02        352.99       174.70 o                         
 -15   9   1        816.38        803.80       118.64 o                         
 -13   9   1        936.41        948.55        89.59 o                         
 -11   9   1       1087.60       1203.30        64.49 o                         
  -9   9   1       8830.24       8432.17        93.11 o                         
  -7   9   1       2202.26       2251.71        64.20 o                         
  -5   9   1       8483.35       8503.94       211.43 o                         
  -3   9   1       7272.03       7192.77       160.03 o                         
  -1   9   1      15881.41      16023.97       222.71 o                         
   1   9   1      15894.76      16222.85       197.45 o                         
   3   9   1       7009.21       6914.31       245.89 o                         
   5   9   1       8469.67       8446.03       210.87 o                         
   7   9   1       2368.93       2394.32        66.01 o                         
   9   9   1       8960.31       8912.73       213.98 o                         
  11   9   1       1178.83       1222.77        80.34 o                         
  13   9   1       1006.19        896.91        89.51 o                         
  15   9   1        846.48        931.64       130.32 o                         
 -14  10   1       1666.62       1699.25        93.13 o                         
 -12  10   1        451.32        484.17        74.53 o                         
 -10  10   1       5118.69       5132.98       105.65 o                         
  -8  10   1       2789.61       2732.85        79.68 o                         
  -6  10   1       7881.62       7673.13       340.80 o                         
  -4  10   1       6365.90       6233.46       125.55 o                         
  -2  10   1       5036.84       4807.72       131.83 o                         
   0  10   1      10800.73      11077.35       153.26 o                         
   2  10   1       5101.13       4989.83       101.74 o                         
   4  10   1       5843.97       5845.61       253.25 o                         
   6  10   1       7995.38       7925.76       277.06 o                         
   8  10   1       2694.92       2758.61        88.83 o                         
  10  10   1       5061.54       4997.90        86.42 o                         
  12  10   1        470.62        489.88        87.92 o                         
  14  10   1       1658.96       1643.02       110.30 o                         
 -15  11   1       1139.50       1286.71       178.38 o                         
 -13  11   1        916.08        786.77        95.57 o                         
 -11  11   1        377.64        398.32        71.73 o                         
  -9  11   1       4366.05       4216.02        86.76 o                         
  -7  11   1        572.67        591.62        82.44 o                         
  -5  11   1      13615.12      13365.54       136.52 o                         
  -3  11   1       1827.79       1971.46        78.72 o                         
  -1  11   1       9342.47       9336.38       159.58 o                         
   1  11   1       9344.33       9289.13       204.20 o                         
   3  11   1       1650.51       1751.36        89.43 o                         
   5  11   1      14359.13      14170.88       221.30 o                         
   7  11   1        578.39        621.19        71.56 o                         
   9  11   1       4297.11       4208.91       112.80 o                         
  11  11   1        392.72        367.88        81.03 o                         
  13  11   1        876.82        754.72       109.76 o                         
  15  11   1       1094.37       1051.76       126.37 o                         
 -14  12   1       1149.36       1091.82       129.09 o                         
 -12  12   1        276.58        253.35       128.54 o                         
 -10  12   1       1861.84       1996.30       126.80 o                         
  -8  12   1       3946.66       3748.38        89.88 o                         
  -6  12   1       5076.92       5119.96        97.66 o                         
  -4  12   1       7912.12       7587.97       122.09 o                         
  -2  12   1       3568.86       3173.70        75.24 o                         
   0  12   1       9894.27       9856.80       138.51 o                         
   2  12   1       3337.09       2931.01        88.19 o                         
   4  12   1       8315.80       8159.64       223.98 o                         
   6  12   1       5053.93       5179.39       108.11 o                         
   8  12   1       3738.41       3625.78        88.12 o                         
  10  12   1       2002.87       2029.02        97.03 o                         
  12  12   1        247.98        189.88        97.98 o                         
  14  12   1       1084.52       1218.98       124.02 o                         
 -13  13   1        677.60        623.60       128.92 o                         
 -11  13   1        159.52        237.33       103.89 o                         
  -9  13   1       5404.67       5158.88       121.34 o                         
  -7  13   1          1.02         11.27        79.22 o                         
  -5  13   1      10201.32      10596.36       133.80 o                         
  -3  13   1       2922.41       2978.70       101.28 o                         
  -1  13   1       8397.60       8181.50       119.10 o                         
   1  13   1       8330.52       7979.85       208.83 o                         
   3  13   1       3199.33       3259.99       114.20 o                         
   5  13   1       9325.29       9261.67       119.80 o                         
   7  13   1          4.64         -9.62        68.62 o                         
   9  13   1       5271.35       5190.85       120.86 o                         
  11  13   1        166.41        232.30       119.89 o                         
  13  13   1        639.24        481.73       148.62 o                         
 -12  14   1        322.19        271.92       166.36 o                         
 -10  14   1       1640.00       1692.14       128.76 o                         
  -8  14   1       1272.03       1337.98       109.43 o                         
  -6  14   1       2567.05       2456.07       109.51 o                         
  -4  14   1      10526.21      10728.03       130.69 o                         
  -2  14   1       3773.31       3523.70       104.64 o                         
   0  14   1      14013.37      13795.45       226.28 o                         
   2  14   1       3742.65       3422.03        87.06 o                         
   4  14   1      10326.43      10615.52       227.58 o                         
   6  14   1       2733.31       2568.48        95.63 o                         
   8  14   1       1316.85       1308.51       104.13 o                         
  10  14   1       1646.06       1755.23       107.44 o                         
  12  14   1        297.17        205.60       128.39 o                         
 -13  15   1       1419.91       1410.32       154.34 o                         
 -11  15   1        186.38        283.30       107.79 o                         
  -9  15   1       1793.75       1751.24       129.54 o                         
  -7  15   1         49.02         67.36        84.99 o                         
  -5  15   1       6958.42       6752.09       118.41 o                         
  -3  15   1       2795.13       2867.56       100.00 o                         
  -1  15   1       6944.83       6667.24       191.73 o                         
   1  15   1       6756.43       6405.21       109.85 o                         
   3  15   1       2938.85       2832.56        85.20 o                         
   5  15   1       7136.14       7092.27       131.07 o                         
   7  15   1         41.75        102.44        97.85 o                         
   9  15   1       1870.66       1855.66       129.17 o                         
  11  15   1        179.58         90.02       125.16 o                         
  13  15   1       1338.99       1027.83       223.78 o                         
 -12  16   1        240.35        181.06       150.96 o                         
 -10  16   1        965.04       1078.24       110.58 o                         
  -8  16   1       1464.57       1513.27        94.74 o                         
  -6  16   1       1783.58       1763.88       107.57 o                         
  -4  16   1       4316.43       4591.34       109.73 o                         
  -2  16   1        793.46        781.21        98.33 o                         
   0  16   1       9233.80       8691.92       226.10 o                         
   2  16   1        868.79        853.76        69.95 o                         
   4  16   1       4449.79       4517.82       117.84 o                         
   6  16   1       1775.78       1670.87        94.36 o                         
   8  16   1       1444.94       1484.19       107.86 o                         
  10  16   1       1004.74       1030.19       154.31 o                         
  12  16   1        282.32        230.79       130.64 o                         
 -11  17   1         28.18         44.11       129.86 o                         
  -9  17   1       1255.74       1344.07       129.59 o                         
  -7  17   1        260.31        301.57        89.40 o                         
  -5  17   1       4677.13       4648.19       123.71 o                         
  -3  17   1       2092.18       2219.02       140.16 o                         
  -1  17   1       5373.99       5020.43       108.20 o                         
   1  17   1       5474.64       5340.64       150.87 o                         
   3  17   1       1994.25       1943.60       106.78 o                         
   5  17   1       4850.74       4578.11       148.34 o                         
   7  17   1        282.22        289.36       102.51 o                         
   9  17   1       1268.77       1503.75       155.26 o                         
  11  17   1         31.19          3.70       183.96 o                         
 -10  18   1        623.77        588.45       152.69 o                         
  -8  18   1        910.80       1048.37       127.99 o                         
  -6  18   1        209.49        105.46       137.49 o                         
  -4  18   1       3987.71       4034.98       199.48 o                         
  -2  18   1        686.61        553.20        98.66 o                         
   0  18   1       4245.29       4022.61       147.84 o                         
   2  18   1        631.38        555.90       100.94 o                         
   4  18   1       4030.46       3939.32       104.30 o                         
   6  18   1        177.60        115.98        90.37 o                         
   8  18   1        916.69        955.69       110.99 o                         
  10  18   1        572.18        626.49       185.20 o                         
  -9  19   1        807.80        926.97       153.66 o                         
  -7  19   1         25.89         73.08       124.73 o                         
  -5  19   1       2157.26       2181.52       163.83 o                         
  -3  19   1        696.04        800.55       178.44 o                         
  -1  19   1       1941.09       1825.48        98.22 o                         
   1  19   1       2041.73       1952.34       106.74 o                         
   3  19   1        755.71        744.41        82.18 o                         
   5  19   1       2234.80       2422.49       129.93 o                         
   7  19   1         32.84         23.17        88.22 o                         
   9  19   1        779.71        882.17       118.45 o                         
  -8  20   1        802.95        854.50       154.69 o                         
  -6  20   1        497.84        402.08       156.04 o                         
  -4  20   1       3030.20       3117.45       230.55 o                         
  -2  20   1        151.72        100.97       124.34 o                         
   0  20   1       4483.50       4254.01       155.57 o                         
   2  20   1        138.80         68.46       123.99 o                         
   4  20   1       3193.32       3382.04       134.93 o                         
   6  20   1        426.26        328.25        99.04 o                         
   8  20   1        811.59        760.49       120.11 o                         
  -7  21   1        261.28        272.73       186.33 o                         
  -5  21   1       1543.57       1580.18       156.09 o                         
  -3  21   1        669.04        560.65       130.69 o                         
  -1  21   1       1814.50       1733.07       127.68 o                         
   1  21   1       1753.34       1654.29       120.73 o                         
   3  21   1        717.48        702.03       157.82 o                         
   5  21   1       1418.27       1378.18       120.83 o                         
   7  21   1        277.48        295.88       119.10 o                         
  -6  22   1        796.99        565.52       308.38 o                         
  -4  22   1       2234.10       2223.68       308.67 o                         
  -2  22   1        185.47        223.33       182.72 o                         
   0  22   1       2422.49       2474.98       154.50 o                         
   2  22   1        187.01        120.93       184.06 o                         
   4  22   1       2089.10       2201.82       194.53 o                         
   6  22   1        816.77        829.68       176.97 o                         
  -3  23   1       1284.18       1338.67       219.36 o                         
  -1  23   1        838.25        772.42       179.95 o                         
   1  23   1        747.56        720.60       190.94 o                         
   3  23   1       1260.06       1214.77       158.54 o                         
   0   0   2      26090.45      28831.17       375.44 o                         
   2   0   2      12872.66      14389.17       177.77 o                         
   4   0   2        881.77        889.75        51.26 o                         
   6   0   2         36.63         42.63        44.90 o                         
   8   0   2       4005.95       3949.49        65.57 o                         
  10   0   2        572.54        508.64        63.29 o                         
  12   0   2         96.04         77.41        62.96 o                         
  14   0   2         37.39        -13.54        65.44 o                         
  16   0   2         31.31         29.87        90.43 o                         
 -15   1   2         42.50         49.90        87.42 o                         
 -13   1   2        189.71        232.49        70.23 o                         
 -11   1   2        717.16        602.97        64.52 o                         
  -9   1   2       1636.67       1647.42        61.42 o                         
  -7   1   2        992.97        997.78        48.86 o                         
  -5   1   2       7936.50       8718.38       117.40 o                         
  -3   1   2       3149.63       3451.65        67.64 o                         
  -1   1   2       3468.76       4137.48        92.44 o                         
   1   1   2       3161.42       3664.14        88.97 o                         
   3   1   2       3054.41       3328.39        72.28 o                         
   5   1   2       7914.03       8771.56        94.63 o                         
   7   1   2       1035.46       1058.75        46.54 o                         
   9   1   2       1582.72       1608.61        56.75 o                         
  11   1   2        773.85        704.88        64.57 o                         
  13   1   2        163.97        145.57        65.34 o                         
  15   1   2         37.49         29.42        86.74 o                         
 -16   2   2         71.93         14.89        86.52 o                         
 -14   2   2         40.97         55.38        65.41 o                         
 -12   2   2         28.07         36.16        62.75 o                         
 -10   2   2        253.69        282.92        57.13 o                         
  -8   2   2       2764.52       2851.87        57.57 o                         
  -6   2   2       3315.35       3216.63        65.53 o                         
  -4   2   2      13712.43      14919.47       220.20 o                         
  -2   2   2      48675.74      51017.20       930.69 o                         
   0   2   2      11701.67      12003.84       150.68 o                         
   2   2   2      49066.99      50322.46       420.02 o                         
   4   2   2      13283.04      14366.35       137.74 o                         
   6   2   2       3383.44       3342.85        64.12 o                         
   8   2   2       2645.81       2618.76        59.73 o                         
  10   2   2        287.09        298.62        57.26 o                         
  12   2   2         45.07         36.49        57.05 o                         
  14   2   2         29.44         62.30        70.36 o                         
  16   2   2         60.44        104.58       104.77 o                         
 -15   3   2         19.55         57.52        87.42 o                         
 -13   3   2        102.50         46.60        70.36 o                         
 -11   3   2        338.85        300.59        50.44 o                         
  -9   3   2        895.74        908.59        46.15 o                         
  -7   3   2       4000.07       4152.42        69.10 o                         
  -5   3   2       5786.44       6069.10        79.96 o                         
  -3   3   2      17587.08      18034.04       174.28 o                         
  -1   3   2      42768.09      42096.62       387.01 o                         
   1   3   2      42813.04      42107.80       339.27 o                         
   3   3   2      18313.17      19160.36       165.24 o                         
   5   3   2       5439.20       5753.65        78.49 o                         
   7   3   2       4306.95       4541.21        69.65 o                         
   9   3   2        823.94        844.46        46.05 o                         
  11   3   2        339.35        283.40        57.74 o                         
  13   3   2        117.23         84.31        60.93 o                         
  15   3   2         24.17         35.00        80.21 o                         
 -16   4   2        224.68        172.26        86.95 o                         
 -14   4   2         65.15         56.09        82.11 o                         
 -12   4   2        823.89        784.34        69.60 o                         
 -10   4   2       1591.35       1492.91        74.20 o                         
  -8   4   2       4670.54       4769.91        73.11 o                         
  -6   4   2       1111.67       1042.68        51.12 o                         
  -4   4   2       4459.32       4669.74        79.17 o                         
  -2   4   2      36382.46      37494.01       443.06 o                         
   0   4   2      28990.81      30529.90       340.52 o                         
   2   4   2      37102.38      38600.12       438.59 o                         
   4   4   2       4868.72       5224.68        91.57 o                         
   6   4   2       1100.71       1011.47        52.21 o                         
   8   4   2       4743.23       4896.71        72.93 o                         
  10   4   2       1622.44       1508.57        63.12 o                         
  12   4   2        767.72        758.25        72.96 o                         
  14   4   2         70.34         41.69        82.49 o                         
  16   4   2        253.23        194.28        98.35 o                         
 -15   5   2         88.85         88.98        81.43 o                         
 -13   5   2        353.28        295.99        71.19 o                         
 -11   5   2       2249.91       2183.43        66.35 o                         
  -9   5   2        736.06        789.00        52.44 o                         
  -7   5   2       5553.50       5715.21        69.85 o                         
  -5   5   2        486.61        545.09        48.32 o                         
  -3   5   2       6989.89       7237.00        97.92 o                         
  -1   5   2      26424.95      25182.00       687.10 o                         
   1   5   2      26107.53      24959.84       246.73 o                         
   3   5   2       6990.80       7324.74       140.57 o                         
   5   5   2        548.49        590.69        59.08 o                         
   7   5   2       5135.47       5391.93        81.08 o                         
   9   5   2        695.34        747.54        64.41 o                         
  11   5   2       2104.99       2018.21        62.03 o                         
  13   5   2        413.19        346.59        77.30 o                         
  15   5   2         82.56         36.51        87.83 o                         
 -16   6   2        564.55        471.43        93.72 o                         
 -14   6   2        125.18         86.75        86.09 o                         
 -12   6   2        853.81        820.47        59.97 o                         
 -10   6   2        983.43        953.29        56.65 o                         
  -8   6   2       2585.25       2560.87        53.26 o                         
  -6   6   2       7219.16       7246.33        79.19 o                         
  -4   6   2      17573.43      18999.18       154.29 o                         
  -2   6   2      24869.01      26955.60       336.50 o                         
   0   6   2      14948.73      16700.64       164.19 o                         
   2   6   2      25480.07      27322.56       295.08 o                         
   4   6   2      17960.98      19147.24       295.17 o                         
   6   6   2       7440.43       7472.75       147.95 o                         
   8   6   2       2312.08       2276.33        66.91 o                         
  10   6   2        971.85        904.88        65.20 o                         
  12   6   2        907.42        902.83        72.80 o                         
  14   6   2        136.64        100.37       104.17 o                         
  16   6   2        551.07        395.94       130.90 o                         
 -15   7   2        488.61        424.59       104.67 o                         
 -13   7   2        197.67        205.85        58.47 o                         
 -11   7   2       1482.95       1449.79        62.41 o                         
  -9   7   2          3.87         24.22        55.64 o                         
  -7   7   2       7010.78       6839.45        79.13 o                         
  -5   7   2        287.91        336.49        48.34 o                         
  -3   7   2      29633.96      30528.77       588.87 o                         
  -1   7   2       3826.14       3782.39        82.86 o                         
   1   7   2       3844.77       3714.99        71.34 o                         
   3   7   2      29723.52      30720.62       606.21 o                         
   5   7   2        289.19        293.77        50.26 o                         
   7   7   2       6955.77       6730.11        86.70 o                         
   9   7   2         10.29         16.76        77.92 o                         
  11   7   2       1255.22       1175.73        68.15 o                         
  13   7   2        198.10        173.57        86.94 o                         
  15   7   2        450.90        384.71       146.69 o                         
 -14   8   2        328.35        365.91        76.38 o                         
 -12   8   2        392.06        357.79        62.24 o                         
 -10   8   2       2054.39       1874.55        64.82 o                         
  -8   8   2       4811.91       4952.13        74.19 o                         
  -6   8   2      12275.14      12621.24       177.89 o                         
  -4   8   2      11045.24      11456.98       306.45 o                         
  -2   8   2      58202.78      61059.80       339.32 o                         
   0   8   2       1537.85       1847.96        64.46 o                         
   2   8   2      57231.71      59430.75       995.47 o                         
   4   8   2      10908.33      10963.49       161.94 o                         
   6   8   2      12433.65      12492.41       256.62 o                         
   8   8   2       4779.58       4836.72        97.32 o                         
  10   8   2       1908.31       1744.11        70.09 o                         
  12   8   2        347.21        322.82        86.13 o                         
  14   8   2        314.98        274.71       106.83 o                         
 -15   9   2        386.30        287.08       107.15 o                         
 -13   9   2        637.40        744.61        81.81 o                         
 -11   9   2       1809.74       1747.97        76.24 o                         
  -9   9   2        556.50        510.49        60.52 o                         
  -7   9   2      12842.18      12640.34       148.21 o                         
  -5   9   2       2509.43       2541.49        68.76 o                         
  -3   9   2      23844.47      23870.60       171.63 o                         
  -1   9   2      12622.30      13233.93       156.29 o                         
   1   9   2      12611.18      13150.61       123.69 o                         
   3   9   2      23661.80      23418.48       695.37 o                         
   5   9   2       2408.55       2391.30        71.37 o                         
   7   9   2      12939.66      12669.33       341.39 o                         
   9   9   2        620.62        575.74        71.76 o                         
  11   9   2       2034.60       1961.01        92.55 o                         
  13   9   2        634.05        796.58        95.28 o                         
  15   9   2        424.33        373.72       115.47 o                         
 -14  10   2        383.66        271.54        96.65 o                         
 -12  10   2       3065.92       3005.44        83.10 o                         
 -10  10   2        520.81        484.77        66.03 o                         
  -8  10   2       2054.78       1986.56        83.89 o                         
  -6  10   2      14390.92      14504.11       127.92 o                         
  -4  10   2       6083.61       6288.85        98.56 o                         
  -2  10   2      23118.66      23598.43       380.33 o                         
   0  10   2        139.09        155.63        49.72 o                         
   2  10   2      23030.78      23217.39       306.95 o                         
   4  10   2       5826.88       5684.74       115.10 o                         
   6  10   2      13746.71      13505.99       467.86 o                         
   8  10   2       2273.96       2211.50        82.23 o                         
  10  10   2        632.33        620.77        74.10 o                         
  12  10   2       2982.72       2892.59        99.15 o                         
  14  10   2        390.92        165.68       113.74 o                         
 -13  11   2        320.47        363.19        93.74 o                         
 -11  11   2       3086.45       3109.42        87.89 o                         
  -9  11   2        978.34        959.01        67.47 o                         
  -7  11   2       6353.76       6397.09       179.95 o                         
  -5  11   2       3192.86       3256.55        69.84 o                         
  -3  11   2      23454.70      23501.60       153.89 o                         
  -1  11   2       9351.30       9893.56       150.01 o                         
   1  11   2       9936.20      10351.88       205.75 o                         
   3  11   2      23203.58      22442.56       181.57 o                         
   5  11   2       3075.66       3057.80        89.16 o                         
   7  11   2       6841.39       7083.28       273.38 o                         
   9  11   2        941.18        948.83        77.59 o                         
  11  11   2       3049.67       3030.81        99.38 o                         
  13  11   2        307.80        291.48       107.70 o                         
 -14  12   2         68.14        -30.60       117.25 o                         
 -12  12   2       2617.16       2693.97       158.53 o                         
 -10  12   2       1849.70       1708.91        86.52 o                         
  -8  12   2       4210.29       4169.86       171.37 o                         
  -6  12   2       5785.74       6319.08       154.89 o                         
  -4  12   2         58.86        105.29        67.46 o                         
  -2  12   2      18839.86      19098.71       257.42 o                         
   0  12   2       1234.62       1396.94        65.00 o                         
   2  12   2      18497.52      18252.96       202.11 o                         
   4  12   2         14.27         44.81        96.56 o                         
   6  12   2       5979.23       6203.68       112.73 o                         
   8  12   2       4418.85       4231.79       163.04 o                         
  10  12   2       1831.64       1653.51        96.89 o                         
  12  12   2       2682.57       2735.84       149.73 o                         
  14  12   2         71.78         58.08       114.36 o                         
 -13  13   2        637.50        597.59       130.40 o                         
 -11  13   2       3298.17       3354.42       158.02 o                         
  -9  13   2        289.08        304.10        86.26 o                         
  -7  13   2      11328.50      11473.78       164.61 o                         
  -5  13   2       1522.37       1612.07        80.24 o                         
  -3  13   2      10948.07      11240.92       197.06 o                         
  -1  13   2       9746.76       9848.92       114.52 o                         
   1  13   2      10082.49      10247.04       134.75 o                         
   3  13   2      10073.89      10289.57       111.81 o                         
   5  13   2       1652.26       1806.18        80.65 o                         
   7  13   2      10585.16      10372.94       189.45 o                         
   9  13   2        315.38        320.27        86.40 o                         
  11  13   2       3351.69       3339.96       108.70 o                         
  13  13   2        641.49        694.71       129.99 o                         
 -12  14   2       1923.41       2170.41       173.15 o                         
 -10  14   2        472.96        457.58        89.60 o                         
  -8  14   2       3926.11       3888.03       135.54 o                         
  -6  14   2       8792.03       9413.16       167.78 o                         
  -4  14   2       6043.44       6078.32       194.41 o                         
  -2  14   2      18100.66      18173.53       521.44 o                         
   0  14   2       1601.00       1754.19        79.73 o                         
   2  14   2      18238.00      18217.53       458.03 o                         
   4  14   2       6008.24       5948.36       102.39 o                         
   6  14   2       8756.38       9112.13       126.46 o                         
   8  14   2       3752.34       3809.06       214.53 o                         
  10  14   2        409.97        431.75       136.40 o                         
  12  14   2       2027.50       2035.42       150.60 o                         
 -13  15   2        549.63        750.09       211.36 o                         
 -11  15   2       2742.64       2900.69       137.59 o                         
  -9  15   2         60.14          6.32       100.46 o                         
  -7  15   2       9486.02       9869.73       130.34 o                         
  -5  15   2       2294.94       2394.46        96.13 o                         
  -3  15   2      13965.65      14198.85       344.79 o                         
  -1  15   2       5099.85       5369.50       104.03 o                         
   1  15   2       5156.45       5197.54        89.30 o                         
   3  15   2      14236.25      13902.48       184.15 o                         
   5  15   2       2382.31       2580.78        75.75 o                         
   7  15   2       9525.71       9985.03       338.91 o                         
   9  15   2         56.86         90.50        85.88 o                         
  11  15   2       2601.20       2723.81       136.35 o                         
 -12  16   2       1720.02       1862.79       161.07 o                         
 -10  16   2       1357.96       1345.42       130.80 o                         
  -8  16   2       4260.27       4402.28       179.66 o                         
  -6  16   2       5408.31       5990.94       145.00 o                         
  -4  16   2       1178.83       1118.76       110.45 o                         
  -2  16   2      10300.07      10536.09       232.98 o                         
   0  16   2       1259.31       1074.91        76.79 o                         
   2  16   2      10775.16      10848.62       254.54 o                         
   4  16   2       1111.18       1077.72        69.19 o                         
   6  16   2       5467.42       5809.19       107.48 o                         
   8  16   2       4181.71       4149.43       107.03 o                         
  10  16   2       1338.65       1293.85       157.27 o                         
  12  16   2       1674.28       1558.71       137.85 o                         
 -11  17   2       2029.93       2052.06       159.90 o                         
  -9  17   2         41.30         42.97       123.84 o                         
  -7  17   2       6002.49       6168.51       117.04 o                         
  -5  17   2        991.65       1081.75       130.32 o                         
  -3  17   2       5569.70       5595.64       220.93 o                         
  -1  17   2       6060.41       6227.55       183.33 o                         
   1  17   2       5811.10       5850.09       121.72 o                         
   3  17   2       5691.95       5504.94       118.91 o                         
   5  17   2       1001.82       1087.85       104.34 o                         
   7  17   2       5879.46       6010.07       101.93 o                         
   9  17   2         44.63         66.55       123.80 o                         
  11  17   2       2027.95       2042.56       269.86 o                         
 -10  18   2       1475.78       1504.18       189.47 o                         
  -8  18   2       1550.75       1697.59       131.72 o                         
  -6  18   2       2642.54       2949.53       224.12 o                         
  -4  18   2        221.49        212.63       172.60 o                         
  -2  18   2       4106.77       4222.53       141.78 o                         
   0  18   2        552.56        495.72        82.09 o                         
   2  18   2       4029.17       4069.39       107.48 o                         
   4  18   2        193.94        137.43        87.78 o                         
   6  18   2       2509.36       2542.86        95.78 o                         
   8  18   2       1547.17       1581.95       102.45 o                         
  10  18   2       1427.04       1520.21       154.67 o                         
  -9  19   2         49.14        -40.58       131.53 o                         
  -7  19   2       3341.65       3673.72       235.42 o                         
  -5  19   2        251.76        363.50       213.02 o                         
  -3  19   2       1290.62       1129.48       135.97 o                         
  -1  19   2       1516.37       1514.41        88.20 o                         
   1  19   2       1576.08       1643.15        84.53 o                         
   3  19   2       1258.35       1185.65        92.48 o                         
   5  19   2        209.74        251.62       106.92 o                         
   7  19   2       3389.29       3773.51       121.37 o                         
   9  19   2         43.26         69.38       115.88 o                         
  -8  20   2        519.15        379.38       263.18 o                         
  -6  20   2       2897.41       3001.35       176.98 o                         
  -4  20   2        610.53        462.86       217.69 o                         
  -2  20   2       3078.95       3215.50       164.80 o                         
   0  20   2        719.08        584.01       114.66 o                         
   2  20   2       2924.51       2962.68       110.17 o                         
   4  20   2        584.11        483.47       108.80 o                         
   6  20   2       2858.88       3037.70       111.44 o                         
   8  20   2        507.01        371.43       133.07 o                         
  -7  21   2       1019.01        935.16       190.91 o                         
  -5  21   2        716.86        926.98       259.77 o                         
  -3  21   2       2025.89       2184.73       230.94 o                         
  -1  21   2        814.80        804.63       117.47 o                         
   1  21   2        850.04        793.76       135.77 o                         
   3  21   2       1904.57       1867.06       118.23 o                         
   5  21   2        662.00        732.88       108.62 o                         
   7  21   2       1015.44       1035.33       165.94 o                         
  -4  22   2         30.46        113.64       184.09 o                         
  -2  22   2       2504.09       2536.50       237.17 o                         
   0  22   2        896.37        874.37       139.98 o                         
   2  22   2       2383.34       2472.06       164.98 o                         
   4  22   2         41.55         56.29       116.83 o                         
  -3  23   2        656.78        539.88       217.15 o                         
  -1  23   2       1220.18       1158.15       160.33 o                         
   1  23   2       1243.19       1140.33       195.01 o                         
   3  23   2        635.43        504.54       307.21 o                         
   2   0   3      17934.38      18289.30       197.65 o                         
   4   0   3      28894.89      30742.78       628.25 o                         
   6   0   3      27097.98      27614.16       270.35 o                         
   8   0   3      22661.33      23480.20       294.83 o                         
  10   0   3       2535.84       2385.55        62.50 o                         
  12   0   3      10654.61      10847.06       110.57 o                         
  14   0   3         32.56         14.75        65.83 o                         
  16   0   3        880.38        780.40        89.06 o                         
 -15   1   3       1129.66       1019.56        74.89 o                         
 -13   1   3       1818.35       1886.53        71.37 o                         
 -11   1   3       7475.26       7471.71        85.04 o                         
  -9   1   3        817.60        845.21        43.53 o                         
  -7   1   3      36682.89      36483.60       556.57 o                         
  -5   1   3       4757.76       4955.62        66.57 o                         
  -3   1   3      54133.33      56055.98       881.89 o                         
  -1   1   3      11011.63      11144.75       149.81 o                         
   1   1   3      12102.55      12408.06       128.37 o                         
   3   1   3      56017.59      57780.70       801.51 o                         
   5   1   3       4416.18       4553.18        75.00 o                         
   7   1   3      36805.11      36837.66       465.32 o                         
   9   1   3        860.40        888.17        46.49 o                         
  11   1   3       7597.03       7453.25        78.91 o                         
  13   1   3       1838.75       1912.34        68.13 o                         
  15   1   3       1110.42       1079.68        83.93 o                         
 -16   2   3       1177.96       1323.85        95.61 o                         
 -14   2   3         75.59         93.54        68.75 o                         
 -12   2   3       5965.15       5873.93        67.80 o                         
 -10   2   3       1827.05       1703.65        56.18 o                         
  -8   2   3       7572.84       7618.50        71.61 o                         
  -6   2   3      23570.11      23649.90       160.47 o                         
  -4   2   3      11230.47      11522.64       112.51 o                         
  -2   2   3      47186.71      47647.95       904.82 o                         
   0   2   3       1671.38       1556.25        65.97 o                         
   2   2   3      45171.75      45184.62       420.43 o                         
   4   2   3      11216.37      11705.53       138.18 o                         
   6   2   3      23521.04      24162.20       303.91 o                         
   8   2   3       7582.04       7722.92        81.28 o                         
  10   2   3       1932.83       1795.21        56.89 o                         
  12   2   3       5899.00       5916.13        98.90 o                         
  14   2   3         91.27         78.99        82.41 o                         
  16   2   3       1199.85       1172.29        95.95 o                         
 -15   3   3        651.96        611.87        83.90 o                         
 -13   3   3        770.31        832.93        68.00 o                         
 -11   3   3       6749.05       6833.92        76.12 o                         
  -9   3   3        201.00        216.59        56.16 o                         
  -7   3   3      19411.92      18891.79       137.51 o                         
  -5   3   3      16335.67      17326.12       117.71 o                         
  -3   3   3      43518.34      45435.38       467.65 o                         
  -1   3   3      22203.73      22242.83       165.92 o                         
   1   3   3      21933.91      21980.73       338.91 o                         
   3   3   3      43138.42      43524.98       373.06 o                         
   5   3   3      16362.23      17434.95       258.54 o                         
   7   3   3      20121.73      20178.09       219.99 o                         
   9   3   3        197.31        206.87        51.92 o                         
  11   3   3       6872.86       6847.54       116.04 o                         
  13   3   3        743.70        782.23        79.61 o                         
  15   3   3        660.56        521.98        90.11 o                         
 -16   4   3        765.21        666.80       101.56 o                         
 -14   4   3         89.23         31.32        74.09 o                         
 -12   4   3       3369.36       3567.98        75.22 o                         
 -10   4   3       4693.28       4441.68        66.01 o                         
  -8   4   3      11593.10      11524.54        86.83 o                         
  -6   4   3      17144.93      17122.62       200.36 o                         
  -4   4   3        249.56        407.46        44.35 o                         
  -2   4   3      40329.78      39725.79       245.84 o                         
   0   4   3        901.15       1139.75        55.18 o                         
   2   4   3      41526.23      40719.21       193.45 o                         
   4   4   3        120.77        279.15        66.83 o                         
   6   4   3      17966.85      17989.14       131.01 o                         
   8   4   3      12123.95      11923.46       200.33 o                         
  10   4   3       4941.55       4945.89        89.81 o                         
  12   4   3       3419.04       3542.34       107.52 o                         
  14   4   3         96.54        106.33       104.19 o                         
  16   4   3        708.01        671.45       118.57 o                         
 -15   5   3        774.28        709.22        80.03 o                         
 -13   5   3        323.50        401.86        66.63 o                         
 -11   5   3       6655.19       6580.46        76.81 o                         
  -9   5   3       1762.27       1730.10        53.59 o                         
  -7   5   3      10721.46      10550.53        84.57 o                         
  -5   5   3       3640.51       3733.12        62.38 o                         
  -3   5   3      13056.41      13305.05       230.75 o                         
  -1   5   3      17751.61      18139.96       200.11 o                         
   1   5   3      18928.59      19655.98       152.74 o                         
   3   5   3      13223.92      13166.89       140.36 o                         
   5   5   3       3402.49       3488.12        91.79 o                         
   7   5   3      11114.37      11289.39       108.78 o                         
   9   5   3       1680.39       1635.09        75.49 o                         
  11   5   3       6760.00       6625.11       111.11 o                         
  13   5   3        313.98        409.02        71.52 o                         
  15   5   3        742.39        753.99        91.04 o                         
 -16   6   3        763.43        682.04       104.69 o                         
 -14   6   3        462.35        452.83        76.35 o                         
 -12   6   3       1170.06       1298.20        68.73 o                         
 -10   6   3       1974.61       1883.32        59.29 o                         
  -8   6   3       3738.10       3812.00        64.31 o                         
  -6   6   3       9162.08       8956.34        83.48 o                         
  -4   6   3       4747.86       4806.22        72.68 o                         
  -2   6   3      50108.19      50087.57       413.46 o                         
   0   6   3       4648.60       5723.82       102.00 o                         
   2   6   3      50259.37      49654.94       265.13 o                         
   4   6   3       4902.01       4980.44        71.04 o                         
   6   6   3       9648.72       9293.67       107.45 o                         
   8   6   3       3642.04       3626.93        68.98 o                         
  10   6   3       1993.21       1947.60        78.63 o                         
  12   6   3       1209.31       1503.13        90.05 o                         
  14   6   3        441.20        447.44       122.04 o                         
  16   6   3        801.76        545.39        95.85 o                         
 -15   7   3        976.32        954.63       107.77 o                         
 -13   7   3       1537.98       1649.51        72.37 o                         
 -11   7   3       1285.15       1190.56        64.41 o                         
  -9   7   3       1417.64       1415.76        61.94 o                         
  -7   7   3      12111.38      11829.12        91.60 o                         
  -5   7   3        666.70        629.96        48.42 o                         
  -3   7   3      13161.90      13705.15       151.37 o                         
  -1   7   3      40751.68      42819.53       919.87 o                         
   1   7   3      39806.03      41387.58       530.98 o                         
   3   7   3      14236.32      14674.10       193.42 o                         
   5   7   3        717.36        701.31        45.12 o                         
   7   7   3      12504.28      12202.51       174.36 o                         
   9   7   3       1463.10       1553.33        84.49 o                         
  11   7   3       1243.23       1268.37        76.22 o                         
  13   7   3       1513.08       1655.88        93.00 o                         
  15   7   3       1035.29       1015.68       107.80 o                         
 -14   8   3        218.71        211.57        97.00 o                         
 -12   8   3       1698.51       1736.17        71.99 o                         
 -10   8   3       3847.17       4065.58        72.47 o                         
  -8   8   3       3004.00       2996.61        63.40 o                         
  -6   8   3       5672.44       5405.45       125.21 o                         
  -4   8   3       4605.23       4728.83        80.79 o                         
  -2   8   3      12656.42      12272.31       178.63 o                         
   0   8   3      39544.85      41903.68       430.79 o                         
   2   8   3      13736.74      13397.44       106.36 o                         
   4   8   3       4601.90       4642.94        74.02 o                         
   6   8   3       5438.76       5115.36        84.48 o                         
   8   8   3       2794.94       2775.30        81.87 o                         
  10   8   3       3642.53       3680.65        88.01 o                         
  12   8   3       1624.06       1650.06        91.98 o                         
  14   8   3        249.53        192.81        88.04 o                         
 -15   9   3        224.19        177.42       107.65 o                         
 -13   9   3       1140.27       1042.21        83.97 o                         
 -11   9   3       3277.15       3418.57        73.52 o                         
  -9   9   3       2396.69       2344.26        63.30 o                         
  -7   9   3       5349.51       5134.46        78.36 o                         
  -5   9   3       4363.85       4362.32        72.77 o                         
  -3   9   3      19554.82      19932.13       412.75 o                         
  -1   9   3      18511.32      17663.21       175.28 o                         
   1   9   3      18640.24      17917.62       227.71 o                         
   3   9   3      20138.24      19890.00       240.27 o                         
   5   9   3       4267.75       4218.50        67.46 o                         
   7   9   3       5321.99       4976.22       128.57 o                         
   9   9   3       2422.04       2273.01        68.65 o                         
  11   9   3       3234.47       3468.33        98.03 o                         
  13   9   3       1255.21       1175.34        90.32 o                         
  15   9   3        194.47        186.87        98.00 o                         
 -14  10   3        480.70        485.35       115.42 o                         
 -12  10   3         65.87         76.48        71.45 o                         
 -10  10   3       2274.53       2235.99        81.66 o                         
  -8  10   3       2346.96       2340.28        68.21 o                         
  -6  10   3       2157.95       2325.95        80.84 o                         
  -4  10   3       7929.10       8409.15       235.86 o                         
  -2  10   3      10023.92       9573.43       169.82 o                         
   0  10   3       3503.32       3427.43        85.58 o                         
   2  10   3       9737.58       9211.55       120.13 o                         
   4  10   3       8021.49       8086.01        97.88 o                         
   6  10   3       2033.92       2102.62        61.68 o                         
   8  10   3       2367.62       2287.22        80.87 o                         
  10  10   3       2362.74       2392.18        87.55 o                         
  12  10   3        104.45         95.57        86.15 o                         
  14  10   3        462.33        446.54       127.67 o                         
 -13  11   3          8.51         -1.84        81.25 o                         
 -11  11   3        294.06        262.94        76.09 o                         
  -9  11   3       1207.26       1247.66        87.31 o                         
  -7  11   3       1075.95       1152.21        86.09 o                         
  -5  11   3       7097.20       7374.89       170.34 o                         
  -3  11   3       8732.88       8347.41       173.47 o                         
  -1  11   3       3411.89       3267.53        77.47 o                         
   1  11   3       3284.78       3054.97        67.00 o                         
   3  11   3       8325.28       7715.16       180.94 o                         
   5  11   3       7272.31       7294.68        86.63 o                         
   7  11   3       1077.64       1144.79        75.97 o                         
   9  11   3       1248.47       1308.25        78.79 o                         
  11  11   3        269.12        316.20        87.14 o                         
  13  11   3         16.10         24.65        87.23 o                         
 -14  12   3        402.43        391.75       119.29 o                         
 -12  12   3         86.69         48.05       102.81 o                         
 -10  12   3        414.20        448.21        78.26 o                         
  -8  12   3       3432.94       3740.03       114.15 o                         
  -6  12   3       3936.61       4247.75        94.65 o                         
  -4  12   3       3432.27       3430.82       107.43 o                         
  -2  12   3       4632.59       4401.99        87.17 o                         
   0  12   3       1811.89       1867.92        63.59 o                         
   2  12   3       4720.15       4471.47        74.74 o                         
   4  12   3       3151.97       3084.57        77.74 o                         
   6  12   3       4158.92       4204.32       102.74 o                         
   8  12   3       3549.52       3607.25       102.34 o                         
  10  12   3        423.61        485.53        91.46 o                         
  12  12   3         95.85         84.34       106.32 o                         
  14  12   3        409.88        260.56       116.92 o                         
 -13  13   3        244.66        217.02       134.97 o                         
 -11  13   3         27.92         87.64        96.47 o                         
  -9  13   3        894.03        918.09        83.36 o                         
  -7  13   3       1343.19       1303.96        72.57 o                         
  -5  13   3       4118.02       4201.93       118.89 o                         
  -3  13   3       1372.44       1389.99        79.09 o                         
  -1  13   3        690.68        688.63        56.97 o                         
   1  13   3        734.78        727.34        72.17 o                         
   3  13   3       1371.52       1317.83        69.60 o                         
   5  13   3       3686.96       3568.63        74.87 o                         
   7  13   3       1370.31       1301.67        60.30 o                         
   9  13   3        894.49        893.64        75.38 o                         
  11  13   3         46.56        101.81        80.87 o                         
  13  13   3        227.79        181.44       119.48 o                         
 -12  14   3         94.79        136.39       127.22 o                         
 -10  14   3        291.47        309.69       122.53 o                         
  -8  14   3        150.81        153.46        99.20 o                         
  -6  14   3       2317.18       2386.58        85.00 o                         
  -4  14   3       2541.37       2617.91       104.29 o                         
  -2  14   3       2021.20       1968.89        78.66 o                         
   0  14   3       4785.59       4891.09        90.74 o                         
   2  14   3       2000.35       1881.86        75.02 o                         
   4  14   3       2364.10       2435.73        74.50 o                         
   6  14   3       2313.37       2261.59        73.54 o                         
   8  14   3        172.48        170.71        76.78 o                         
  10  14   3        280.01        281.74       105.60 o                         
  12  14   3         94.82         30.66       107.39 o                         
 -11  15   3          8.66         78.69       127.79 o                         
  -9  15   3       1153.54       1304.04       101.20 o                         
  -7  15   3        147.42        146.16        99.40 o                         
  -5  15   3       2742.81       2812.60       107.05 o                         
  -3  15   3        911.20        847.63        91.73 o                         
  -1  15   3       2605.25       2611.81        79.56 o                         
   1  15   3       2616.86       2652.12        83.64 o                         
   3  15   3        817.80        734.60        61.35 o                         
   5  15   3       2976.72       3057.88        93.36 o                         
   7  15   3        157.84        122.72        86.28 o                         
   9  15   3       1130.86       1195.82        95.84 o                         
  11  15   3          6.25         42.92        98.32 o                         
 -12  16   3        226.91        153.77       172.79 o                         
 -10  16   3        602.71        657.35       127.52 o                         
  -8  16   3       1611.76       1623.87        95.70 o                         
  -6  16   3        250.30        287.92       121.27 o                         
  -4  16   3       2955.76       3262.72       136.83 o                         
  -2  16   3        203.24        127.72        86.23 o                         
   0  16   3       3569.36       3809.35        91.19 o                         
   2  16   3        228.42        151.17        58.27 o                         
   4  16   3       3122.21       3432.07        91.82 o                         
   6  16   3        273.56        267.02        78.16 o                         
   8  16   3       1704.05       1743.00        98.58 o                         
  10  16   3        575.57        500.22       126.99 o                         
  12  16   3        234.47         85.58       172.75 o                         
 -11  17   3         64.48         28.12       131.00 o                         
  -9  17   3        427.89        547.30       154.38 o                         
  -7  17   3        699.56        792.66       152.14 o                         
  -5  17   3       1494.66       1496.39       134.22 o                         
  -3  17   3        586.87        676.64       109.17 o                         
  -1  17   3       1640.62       1696.48        88.84 o                         
   1  17   3       1745.44       1776.84        74.68 o                         
   3  17   3        565.79        678.51       100.84 o                         
   5  17   3       1593.46       1649.86        84.99 o                         
   7  17   3        730.81        694.23       123.29 o                         
   9  17   3        484.16        492.82        90.37 o                         
  11  17   3         65.30          3.08       117.14 o                         
 -10  18   3        264.86        294.54       185.75 o                         
  -8  18   3        411.51        368.86       154.38 o                         
  -6  18   3        388.00        437.53       150.29 o                         
  -4  18   3        993.38       1073.66       179.90 o                         
  -2  18   3        403.44        411.26        89.21 o                         
   0  18   3       1096.58       1126.71        83.69 o                         
   2  18   3        388.65        404.66        88.19 o                         
   4  18   3       1056.52       1121.69        83.31 o                         
   6  18   3        377.53        319.50        88.04 o                         
   8  18   3        444.19        406.31       109.79 o                         
  10  18   3        261.50        255.75       132.01 o                         
  -9  19   3        909.75        836.98       265.42 o                         
  -7  19   3        430.63        328.54       237.37 o                         
  -5  19   3        470.85        573.11       214.77 o                         
  -3  19   3       1300.49       1327.22       130.28 o                         
  -1  19   3        795.11        869.31       107.01 o                         
   1  19   3        816.14        930.07        88.56 o                         
   3  19   3       1370.30       1361.40        85.96 o                         
   5  19   3        525.24        632.49        89.65 o                         
   7  19   3        469.17        367.99        98.88 o                         
   9  19   3        919.16        946.15       120.76 o                         
  -8  20   3        324.09        364.97       187.21 o                         
  -6  20   3        793.42        780.97       259.28 o                         
  -4  20   3       1382.77       1528.43       224.61 o                         
  -2  20   3       1094.76       1068.96       145.62 o                         
   0  20   3       1410.93       1465.39       113.83 o                         
   2  20   3       1117.84       1067.56       100.85 o                         
   4  20   3       1390.04       1453.22       113.84 o                         
   6  20   3        773.98        809.03       131.08 o                         
   8  20   3        333.73        370.91       163.07 o                         
  -7  21   3        202.58        146.30       211.46 o                         
  -5  21   3       1040.86       1060.13       189.74 o                         
  -3  21   3       1361.36       1442.53       247.69 o                         
  -1  21   3        849.26        838.64       113.27 o                         
   1  21   3        878.95        880.93       104.17 o                         
   3  21   3       1384.52       1357.46       112.91 o                         
   5  21   3        983.33       1195.92       132.70 o                         
   7  21   3        212.76        172.79       135.05 o                         
  -4  22   3       1013.06       1128.70       267.56 o                         
  -2  22   3       1592.76       1664.16       154.76 o                         
   0  22   3       2050.59       2204.23       153.67 o                         
   2  22   3       1618.20       1646.20       138.35 o                         
   4  22   3        996.77       1072.74       134.20 o                         
  -1  23   3        890.62        918.87       179.11 o                         
   1  23   3        869.47        863.40       218.05 o                         
   0   0   4      57089.99      54884.39       540.97 o                         
   2   0   4       3448.57       3747.79        70.55 o                         
   4   0   4      39463.21      39217.54       352.41 o                         
   6   0   4      36282.43      36905.57       344.26 o                         
   8   0   4       1677.12       1504.34        52.97 o                         
  10   0   4      13959.62      14445.00       129.85 o                         
  12   0   4       1831.44       1797.94        62.48 o                         
  14   0   4       1161.17       1369.02        78.53 o                         
  16   0   4         14.49         50.35       104.94 o                         
 -15   1   4        397.88        582.77       109.09 o                         
 -13   1   4       2582.15       2650.84        73.73 o                         
 -11   1   4        195.89        195.42        49.58 o                         
  -9   1   4      17441.54      17844.45       178.64 o                         
  -7   1   4       1436.40       1588.25        54.17 o                         
  -5   1   4      35980.50      34911.96       272.32 o                         
  -3   1   4      10733.90      11098.31       103.59 o                         
  -1   1   4      62782.36      61756.23       903.75 o                         
   1   1   4      63999.30      62444.53       404.67 o                         
   3   1   4      11491.38      12194.58       217.34 o                         
   5   1   4      35789.78      34657.27       428.74 o                         
   7   1   4       1360.39       1468.50        52.44 o                         
   9   1   4      17387.79      17797.72       181.59 o                         
  11   1   4        246.07        256.74        56.92 o                         
  13   1   4       2518.95       2503.52        70.10 o                         
  15   1   4        373.09        420.26        78.06 o                         
 -16   2   4        187.11        108.24       117.19 o                         
 -14   2   4       1743.78       2025.26        80.67 o                         
 -12   2   4        830.76        818.99        66.79 o                         
 -10   2   4       3913.94       4135.96        64.82 o                         
  -8   2   4      12486.89      12036.11       161.46 o                         
  -6   2   4       8320.94       7816.86       135.85 o                         
  -4   2   4      39611.92      39771.36       239.66 o                         
  -2   2   4       8038.33       8447.90        94.04 o                         
   0   2   4      92081.28      88891.59       393.08 o                         
   2   2   4       8421.42       8961.71       118.85 o                         
   4   2   4      38523.20      37831.30       281.08 o                         
   6   2   4       8400.44       7916.41       135.70 o                         
   8   2   4      12247.41      11835.84       156.88 o                         
  10   2   4       3616.00       3749.71        66.90 o                         
  12   2   4        751.01        710.89        77.96 o                         
  14   2   4       1789.02       2033.37        86.15 o                         
  16   2   4        191.68        131.91       116.13 o                         
 -15   3   4        309.97        352.60        74.02 o                         
 -13   3   4       1955.43       2010.33        68.13 o                         
 -11   3   4        563.27        619.21        51.56 o                         
  -9   3   4       7720.43       7932.41       130.89 o                         
  -7   3   4       3368.54       3372.44        66.82 o                         
  -5   3   4      35550.84      35704.04       166.11 o                         
  -3   3   4       6616.15       6337.85       107.65 o                         
  -1   3   4      36015.25      36814.67       312.99 o                         
   1   3   4      34753.69      34655.49       203.44 o                         
   3   3   4       5841.80       5474.84        71.39 o                         
   5   3   4      35587.77      35373.89       222.35 o                         
   7   3   4       3447.55       3471.62        62.40 o                         
   9   3   4       7113.59       7023.44       101.70 o                         
  11   3   4        571.00        588.14        58.78 o                         
  13   3   4       1845.40       1877.08        76.60 o                         
  15   3   4        348.91        400.94        98.25 o                         
 -16   4   4        110.62        -10.83       117.23 o                         
 -14   4   4       1952.16       2165.24        82.12 o                         
 -12   4   4       1472.22       1400.94        64.80 o                         
 -10   4   4       1854.19       2029.89        60.93 o                         
  -8   4   4      13474.55      13112.38        88.30 o                         
  -6   4   4       6012.01       6045.65        84.31 o                         
  -4   4   4      38021.52      36732.80       199.51 o                         
  -2   4   4        224.91        266.51        45.05 o                         
   0   4   4      68680.23      67718.86       253.83 o                         
   2   4   4        141.13        177.88        46.91 o                         
   4   4   4      38670.56      38007.77       308.63 o                         
   6   4   4       6114.36       6044.59        73.97 o                         
   8   4   4      13124.15      12576.47       239.04 o                         
  10   4   4       1951.57       2099.47        61.00 o                         
  12   4   4       1356.42       1194.15        73.35 o                         
  14   4   4       1917.51       2107.69       100.21 o                         
  16   4   4        102.06         65.64       105.60 o                         
 -15   5   4        298.14        435.78       105.07 o                         
 -13   5   4       2605.61       2739.40        70.92 o                         
 -11   5   4        407.99        457.60        51.28 o                         
  -9   5   4       9239.59       9340.44        81.81 o                         
  -7   5   4        892.64        815.22        48.96 o                         
  -5   5   4      21966.67      21512.56       136.23 o                         
  -3   5   4      23385.97      23607.89       170.38 o                         
  -1   5   4      31291.09      31302.34       367.89 o                         
   1   5   4      30154.99      30070.79       370.49 o                         
   3   5   4      24204.61      24675.49       197.35 o                         
   5   5   4      21074.69      20615.38       205.76 o                         
   7   5   4       1039.43        993.59        48.82 o                         
   9   5   4       8849.29       9022.75       124.28 o                         
  11   5   4        453.22        471.41        54.09 o                         
  13   5   4       2470.17       2439.89        74.28 o                         
  15   5   4        296.26        307.62       104.29 o                         
 -16   6   4         48.77         -1.11       105.85 o                         
 -14   6   4       1126.70       1394.18        85.46 o                         
 -12   6   4        414.44        359.55        61.81 o                         
 -10   6   4       6682.43       6947.98       118.03 o                         
  -8   6   4       2713.38       2637.84        66.82 o                         
  -6   6   4       2862.77       2736.47        63.96 o                         
  -4   6   4      29022.87      30451.97       688.82 o                         
  -2   6   4      21532.59      23027.78       194.90 o                         
   0   6   4      85216.41      86626.04       406.67 o                         
   2   6   4      21671.56      23393.69       259.14 o                         
   4   6   4      28115.29      28488.02       389.47 o                         
   6   6   4       2867.24       2773.29        58.64 o                         
   8   6   4       2853.60       2750.66        66.53 o                         
  10   6   4       6602.92       6661.94        79.89 o                         
  12   6   4        329.24        291.76        70.12 o                         
  14   6   4       1203.41       1441.44        91.31 o                         
 -15   7   4        261.26        345.73        98.51 o                         
 -13   7   4       2518.68       2618.45        82.49 o                         
 -11   7   4       1881.86       1884.31        66.57 o                         
  -9   7   4       5809.73       5849.02        88.08 o                         
  -7   7   4       2539.00       2517.46        61.15 o                         
  -5   7   4      15600.00      14989.61       222.66 o                         
  -3   7   4      14182.83      14843.01       138.98 o                         
  -1   7   4      23294.84      23112.63       334.60 o                         
   1   7   4      22796.75      22835.38       186.34 o                         
   3   7   4      13883.53      14274.44       145.00 o                         
   5   7   4      15601.63      14894.12       133.99 o                         
   7   7   4       2499.49       2389.34        57.59 o                         
   9   7   4       6170.45       6132.57        72.64 o                         
  11   7   4       1951.44       1884.01        69.72 o                         
  13   7   4       2532.63       2651.70       110.57 o                         
  15   7   4        276.15        345.93       115.18 o                         
 -14   8   4       1560.38       1689.26        82.69 o                         
 -12   8   4       1603.24       1479.09        71.50 o                         
 -10   8   4       3612.89       3611.81        69.16 o                         
  -8   8   4       3454.67       3646.77        68.51 o                         
  -6   8   4       4387.33       4282.70        77.07 o                         
  -4   8   4      19876.17      20359.22       158.71 o                         
  -2   8   4       8514.42       8987.20       115.00 o                         
   0   8   4       6689.52       6206.09        84.36 o                         
   2   8   4       8486.86       8937.15        86.89 o                         
   4   8   4      19702.47      19884.60       238.76 o                         
   6   8   4       4344.89       4099.69        62.52 o                         
   8   8   4       3366.24       3402.52        65.36 o                         
  10   8   4       3682.52       3527.47        68.20 o                         
  12   8   4       1670.15       1446.62        69.93 o                         
  14   8   4       1440.34       1508.96        86.27 o                         
 -15   9   4         81.89         53.86       115.32 o                         
 -13   9   4        920.23        950.97        83.95 o                         
 -11   9   4        344.24        274.18        65.71 o                         
  -9   9   4       6164.78       6350.43        88.50 o                         
  -7   9   4       2994.02       2999.38        68.45 o                         
  -5   9   4       9559.46       9250.01       105.95 o                         
  -3   9   4       8175.90       8529.59       159.33 o                         
  -1   9   4      13901.79      14011.59       180.29 o                         
   1   9   4      13547.21      13457.58       155.52 o                         
   3   9   4       8367.39       8487.17       113.43 o                         
   5   9   4       9691.09       9417.34       205.19 o                         
   7   9   4       2901.44       2865.44        61.37 o                         
   9   9   4       6178.49       6251.70       101.41 o                         
  11   9   4        288.29        273.01        69.34 o                         
  13   9   4        936.66       1026.29        88.99 o                         
  15   9   4         73.37         19.89        97.88 o                         
 -14  10   4        859.06       1125.90       109.44 o                         
 -12  10   4        815.03        796.66        80.74 o                         
 -10  10   4        171.70        211.80        79.99 o                         
  -8  10   4       9493.96       9590.35       123.24 o                         
  -6  10   4       2410.82       2409.70        82.17 o                         
  -4  10   4       3595.22       3613.22       109.18 o                         
  -2  10   4       6206.82       6250.97       100.42 o                         
   0  10   4       2640.05       2473.25        62.51 o                         
   2  10   4       5894.03       5880.02        73.68 o                         
   4  10   4       3692.53       3433.96        57.25 o                         
   6  10   4       2329.84       2261.54        66.10 o                         
   8  10   4       9317.60       9116.25       170.49 o                         
  10  10   4        174.41        243.96        75.86 o                         
  12  10   4        825.86        797.39        81.34 o                         
  14  10   4        924.82       1123.61       100.74 o                         
 -13  11   4        648.39        626.16        92.50 o                         
 -11  11   4        383.62        335.01        68.08 o                         
  -9  11   4       1443.94       1667.32        88.77 o                         
  -7  11   4       7762.18       7599.23       127.14 o                         
  -5  11   4       7483.23       7427.40       264.67 o                         
  -3  11   4      12286.19      12177.28       202.86 o                         
  -1  11   4       2682.86       2542.60        70.77 o                         
   1  11   4       2775.09       2639.53        70.20 o                         
   3  11   4      12510.33      12246.94       136.91 o                         
   5  11   4       7089.01       6748.64        80.78 o                         
   7  11   4       7420.18       7094.95        89.16 o                         
   9  11   4       1307.30       1423.11        80.67 o                         
  11  11   4        383.09        321.25        66.88 o                         
  13  11   4        652.83        694.15       102.54 o                         
 -14  12   4         64.45         72.83       119.98 o                         
 -12  12   4        544.99        557.61       110.24 o                         
 -10  12   4        352.50        395.73        88.15 o                         
  -8  12   4       1540.06       1548.17        90.85 o                         
  -6  12   4       3220.03       3208.32       148.93 o                         
  -4  12   4       8731.47       8395.86       301.00 o                         
  -2  12   4       4400.22       4304.21        82.83 o                         
   0  12   4       1103.60        977.60        52.18 o                         
   2  12   4       4338.43       4274.83        84.50 o                         
   4  12   4       9068.76       8432.20       113.86 o                         
   6  12   4       3186.96       3048.65        67.16 o                         
   8  12   4       1516.72       1468.34        68.34 o                         
  10  12   4        386.80        397.69        78.94 o                         
  12  12   4        524.93        532.34        96.72 o                         
  14  12   4         62.32        156.50       120.65 o                         
 -13  13   4        447.60        499.34       186.37 o                         
 -11  13   4        229.76        199.15       110.99 o                         
  -9  13   4       2594.28       2682.38       116.34 o                         
  -7  13   4       1846.89       1811.94       112.07 o                         
  -5  13   4        138.65        131.04        97.75 o                         
  -3  13   4       2635.87       2459.70        79.55 o                         
  -1  13   4       1410.94       1292.32        65.90 o                         
   1  13   4       1332.74       1222.86        74.91 o                         
   3  13   4       2625.95       2414.27        71.30 o                         
   5  13   4        176.32        175.80        57.31 o                         
   7  13   4       2029.48       1868.02        72.83 o                         
   9  13   4       2522.73       2573.61        80.22 o                         
  11  13   4        198.78        172.01        88.95 o                         
  13  13   4        437.57        430.63       117.36 o                         
 -12  14   4        982.48        891.49       154.62 o                         
 -10  14   4        642.25        713.41       166.18 o                         
  -8  14   4        892.90        833.49       110.58 o                         
  -6  14   4       1890.18       1718.93        85.60 o                         
  -4  14   4        830.35        845.28        75.19 o                         
  -2  14   4       2055.03       1925.40        76.82 o                         
   0  14   4       2136.06       1973.86        65.46 o                         
   2  14   4       2070.04       1933.52        74.80 o                         
   4  14   4        699.82        651.20        72.79 o                         
   6  14   4       1863.37       1673.63        65.08 o                         
   8  14   4        833.14        815.98        75.70 o                         
  10  14   4        666.16        660.93        91.09 o                         
  12  14   4        959.03        962.01       102.65 o                         
 -11  15   4        289.27        258.70       180.19 o                         
  -9  15   4        214.77        290.49       129.19 o                         
  -7  15   4        473.44        428.48        98.85 o                         
  -5  15   4        300.14        258.90        90.72 o                         
  -3  15   4       1129.79        958.24        76.36 o                         
  -1  15   4        245.38        237.72        57.88 o                         
   1  15   4        248.01        224.68        63.42 o                         
   3  15   4       1014.24        842.70        73.97 o                         
   5  15   4        294.54        250.72        86.85 o                         
   7  15   4        393.08        309.72        71.82 o                         
   9  15   4        225.90        234.78       105.84 o                         
  11  15   4        305.64        272.49       114.36 o                         
 -10  16   4        640.42        589.09       237.08 o                         
  -8  16   4       1192.09       1142.53       157.30 o                         
  -6  16   4        861.54        801.44       127.39 o                         
  -4  16   4        176.40        100.54       104.39 o                         
  -2  16   4       1360.75       1160.11        80.13 o                         
   0  16   4         69.26         34.70        69.11 o                         
   2  16   4       1226.63        985.09        65.07 o                         
   4  16   4        156.67        149.08        85.13 o                         
   6  16   4        736.81        627.60        89.32 o                         
   8  16   4       1131.24       1142.52        89.76 o                         
  10  16   4        607.75        655.73       123.42 o                         
 -11  17   4       1029.93       1107.17       301.56 o                         
  -9  17   4         99.67         89.61       235.03 o                         
  -7  17   4       1413.38       1330.81       218.67 o                         
  -5  17   4         84.54         78.49       117.84 o                         
  -3  17   4        454.51        418.13        95.83 o                         
  -1  17   4        767.22        723.83        88.34 o                         
   1  17   4        798.27        684.21        80.03 o                         
   3  17   4        354.90        281.13        86.73 o                         
   5  17   4         69.55         77.96        86.62 o                         
   7  17   4       1351.33       1287.52        91.64 o                         
   9  17   4        102.62        119.48        99.58 o                         
  11  17   4       1041.95        725.82       137.97 o                         
 -10  18   4        130.80        149.80       208.44 o                         
  -8  18   4        316.79        190.42       236.78 o                         
  -6  18   4        351.35        404.32       151.95 o                         
  -4  18   4        372.25        411.92       116.58 o                         
  -2  18   4       1033.38        925.69       105.34 o                         
   0  18   4          7.15         13.27        70.13 o                         
   2  18   4       1005.95        884.86        94.28 o                         
   4  18   4        407.72        467.27        79.92 o                         
   6  18   4        357.86        398.97       123.64 o                         
   8  18   4        341.04        265.43        99.81 o                         
  10  18   4        142.87        121.58       122.46 o                         
  -9  19   4         74.19         10.52       210.39 o                         
  -7  19   4        295.41        232.60       181.17 o                         
  -5  19   4        658.75        711.04       216.62 o                         
  -3  19   4        495.62        410.35       131.09 o                         
  -1  19   4        319.19        300.69        82.38 o                         
   1  19   4        344.25        307.08        92.40 o                         
   3  19   4        460.57        346.63       123.44 o                         
   5  19   4        646.18        683.30        99.20 o                         
   7  19   4        285.14        262.43       127.98 o                         
   9  19   4         64.98          7.36       132.44 o                         
  -8  20   4        562.78        548.67       301.07 o                         
  -6  20   4        214.19        144.35       258.80 o                         
  -4  20   4        169.03        174.64       153.99 o                         
  -2  20   4        223.49        185.73       132.08 o                         
   0  20   4        427.04        464.49       109.24 o                         
   2  20   4        256.28        190.91       124.37 o                         
   4  20   4        142.59        133.94       125.25 o                         
   6  20   4        195.50        156.27       130.19 o                         
   8  20   4        580.06        433.61       216.14 o                         
  -5  21   4        121.82        189.45       258.80 o                         
  -3  21   4        582.32        581.28       177.84 o                         
  -1  21   4        290.52        329.23       127.43 o                         
   1  21   4        271.94        321.39        91.79 o                         
   3  21   4        617.43        700.28       149.96 o                         
   5  21   4         87.39        122.94       149.82 o                         
  -4  22   4        338.77        396.04       213.90 o                         
  -2  22   4        200.57        237.83       171.48 o                         
   0  22   4       1545.42       1683.46       135.09 o                         
   2  22   4        190.72        202.95       117.88 o                         
   4  22   4        298.77        229.44       136.26 o                         
   2   0   5         15.67        143.65        45.66 o                         
   4   0   5      15142.68      16241.65       229.06 o                         
   6   0   5       3761.23       3688.59        60.82 o                         
   8   0   5       1695.17       1639.95        56.91 o                         
  10   0   5         67.11         56.07        55.82 o                         
  12   0   5        181.88        161.72        65.06 o                         
  14   0   5          3.79         25.70        79.57 o                         
  16   0   5         32.74          0.89       116.44 o                         
 -15   1   5         95.11        114.16       100.76 o                         
 -13   1   5        360.98        320.39        66.81 o                         
 -11   1   5       1019.96       1018.69        53.41 o                         
  -9   1   5       4802.06       4879.35        85.19 o                         
  -7   1   5       9708.16       9381.04       111.73 o                         
  -5   1   5       4706.10       5048.00        77.36 o                         
  -3   1   5       8427.23       8413.29        85.60 o                         
  -1   1   5       8092.39       8438.76       120.72 o                         
   1   1   5       8073.87       8325.82        91.04 o                         
   3   1   5       8184.29       8074.70        90.67 o                         
   5   1   5       4805.24       5209.46        76.57 o                         
   7   1   5       9655.28       9358.22        79.67 o                         
   9   1   5       4643.71       4752.38       117.19 o                         
  11   1   5       1123.08       1092.37        57.03 o                         
  13   1   5        356.76        338.44        66.13 o                         
  15   1   5         77.37         46.81        90.51 o                         
 -16   2   5        147.84         77.07       110.31 o                         
 -14   2   5        731.04        675.85        89.31 o                         
 -12   2   5         82.84        110.63        60.24 o                         
 -10   2   5       5042.38       4806.40        69.43 o                         
  -8   2   5         11.19         21.29        41.16 o                         
  -6   2   5       5319.25       5310.18        68.93 o                         
  -4   2   5       1885.44       2264.90        55.79 o                         
  -2   2   5       7216.89       6887.62        83.67 o                         
   0   2   5       6039.68       6492.04        80.20 o                         
   2   2   5       7269.58       6929.63        79.31 o                         
   4   2   5       1681.29       2010.03        50.47 o                         
   6   2   5       5223.19       5218.52        64.77 o                         
   8   2   5         11.72         28.22        43.70 o                         
  10   2   5       5151.94       5196.45        87.97 o                         
  12   2   5        111.49        197.02        75.62 o                         
  14   2   5        780.98        733.22        88.07 o                         
  16   2   5        154.50        172.43       112.44 o                         
 -15   3   5        115.78        158.62        96.16 o                         
 -13   3   5        244.30        158.11        66.77 o                         
 -11   3   5       1768.77       1708.80        64.41 o                         
  -9   3   5       4480.04       4409.46        74.92 o                         
  -7   3   5          3.51          0.33        38.10 o                         
  -5   3   5       8496.37       9162.75        88.62 o                         
  -3   3   5      12277.91      12576.92       138.72 o                         
  -1   3   5       5188.70       5207.88        77.14 o                         
   1   3   5       5114.10       5120.73        72.27 o                         
   3   3   5      11951.28      12278.81       103.95 o                         
   5   3   5       7916.58       8416.67        74.09 o                         
   7   3   5         23.19         35.26        43.30 o                         
   9   3   5       4626.61       4723.27        78.23 o                         
  11   3   5       1826.97       1838.58        74.81 o                         
  13   3   5        222.36        176.94        61.79 o                         
  15   3   5        134.84         80.13       127.27 o                         
 -16   4   5          5.38         26.00       133.32 o                         
 -14   4   5       1298.52       1210.85        91.74 o                         
 -12   4   5        236.40        281.05        70.96 o                         
 -10   4   5       5196.48       5036.34        77.38 o                         
  -8   4   5        806.27        736.82        52.67 o                         
  -6   4   5       3499.40       3406.99        63.37 o                         
  -4   4   5      16137.27      17608.96       145.30 o                         
  -2   4   5      12656.25      12294.24       101.92 o                         
   0   4   5      11618.84      12196.36       131.69 o                         
   2   4   5      12770.16      12836.08       105.22 o                         
   4   4   5      15246.09      16215.42       145.24 o                         
   6   4   5       3414.15       3234.86        57.30 o                         
   8   4   5        728.27        670.96        50.67 o                         
  10   4   5       5177.95       5038.85        84.81 o                         
  12   4   5        236.47        270.33        70.28 o                         
  14   4   5       1275.14       1140.50        79.36 o                         
  16   4   5          6.35         48.19       122.20 o                         
 -15   5   5        420.65        484.57       105.81 o                         
 -13   5   5        807.09        669.00        84.44 o                         
 -11   5   5       1657.61       1686.10        75.52 o                         
  -9   5   5        513.44        505.86        59.15 o                         
  -7   5   5       2511.09       2467.40        58.89 o                         
  -5   5   5      13815.62      13917.20       183.48 o                         
  -3   5   5       3989.49       4303.55        73.14 o                         
  -1   5   5      15631.67      16100.41       171.10 o                         
   1   5   5      15049.27      15100.79       111.55 o                         
   3   5   5       3675.19       3905.48        59.99 o                         
   5   5   5      13917.48      14032.09        89.94 o                         
   7   5   5       2315.67       2309.78        52.37 o                         
   9   5   5        503.22        509.70        50.55 o                         
  11   5   5       1692.43       1722.38        69.06 o                         
  13   5   5        817.94        681.84        75.84 o                         
  15   5   5        417.19        572.79       114.73 o                         
 -14   6   5        699.26        627.89        99.43 o                         
 -12   6   5        376.77        398.98        72.46 o                         
 -10   6   5       1216.28       1185.49        59.80 o                         
  -8   6   5       6853.66       6811.17        83.75 o                         
  -6   6   5       3461.45       3365.77        92.28 o                         
  -4   6   5      16781.42      16853.83       214.23 o                         
  -2   6   5       9330.90       9068.69        90.32 o                         
   0   6   5       9413.88       9678.49       110.80 o                         
   2   6   5       8991.40       8935.00        91.60 o                         
   4   6   5      17038.32      17355.73       242.54 o                         
   6   6   5       3471.63       3358.15        58.10 o                         
   8   6   5       6760.50       6752.91       124.94 o                         
  10   6   5       1426.47       1432.62        61.70 o                         
  12   6   5        411.84        404.54        71.33 o                         
  14   6   5        732.77        571.59        83.45 o                         
 -15   7   5       1147.64       1021.94       103.23 o                         
 -13   7   5        740.97        687.24        96.78 o                         
 -11   7   5        685.32        738.87        72.13 o                         
  -9   7   5       7983.10       7333.30       147.58 o                         
  -7   7   5       2142.54       2234.35        73.07 o                         
  -5   7   5       9050.86       9003.32       131.42 o                         
  -3   7   5       5535.18       5459.13       117.74 o                         
  -1   7   5       6998.31       6817.72        78.67 o                         
   1   7   5       6758.97       6440.03        89.18 o                         
   3   7   5       6023.88       6117.48        67.99 o                         
   5   7   5       8804.18       8566.01        74.49 o                         
   7   7   5       2022.93       2159.60        75.45 o                         
   9   7   5       8008.61       7554.67       149.30 o                         
  11   7   5        736.08        715.30        71.27 o                         
  13   7   5        824.29        772.29        76.71 o                         
  15   7   5       1137.96       1118.21       100.95 o                         
 -14   8   5        757.43        810.03       116.06 o                         
 -12   8   5        839.97        825.95        69.62 o                         
 -10   8   5       3154.36       3079.96        87.38 o                         
  -8   8   5       3708.72       3764.95        75.92 o                         
  -6   8   5       6222.02       6363.59       113.50 o                         
  -4   8   5      11110.77      10914.77       116.12 o                         
  -2   8   5       5673.80       5867.81       145.56 o                         
   0   8   5       5197.78       4877.31        76.63 o                         
   2   8   5       5750.98       5858.20        77.80 o                         
   4   8   5      11384.55      11047.52        84.31 o                         
   6   8   5       6258.07       6284.55        75.76 o                         
   8   8   5       3754.83       3708.23        75.67 o                         
  10   8   5       3205.94       3105.08        73.79 o                         
  12   8   5        822.47        781.92        68.31 o                         
  14   8   5        745.04        740.87       114.98 o                         
 -13   9   5        798.10        627.69        90.60 o                         
 -11   9   5        539.58        536.85        80.15 o                         
  -9   9   5       5255.63       4945.89        92.92 o                         
  -7   9   5       1086.52       1162.78        68.03 o                         
  -5   9   5       9586.48       9314.78       160.19 o                         
  -3   9   5       4141.89       4254.84        84.45 o                         
  -1   9   5       7796.76       7687.15       116.90 o                         
   1   9   5       7864.94       7832.71       108.63 o                         
   3   9   5       4155.70       4245.43        75.45 o                         
   5   9   5       9996.87       9520.35       215.54 o                         
   7   9   5       1127.34       1148.10        61.59 o                         
   9   9   5       5335.01       5002.22        75.03 o                         
  11   9   5        456.64        471.53        66.90 o                         
  13   9   5        740.55        599.15        88.92 o                         
 -14  10   5       1072.98        960.65       119.27 o                         
 -12  10   5        179.97        120.36        86.90 o                         
 -10  10   5       3681.43       3511.14        97.35 o                         
  -8  10   5       4244.02       4108.70       111.57 o                         
  -6  10   5       3433.32       3390.75        76.43 o                         
  -4  10   5       7821.61       7638.88       242.95 o                         
  -2  10   5        442.02        497.60        68.50 o                         
   0  10   5      15897.44      15053.57       240.15 o                         
   2  10   5        305.11        287.75        43.05 o                         
   4  10   5       7738.02       7399.61        90.18 o                         
   6  10   5       3343.34       3202.96        70.06 o                         
   8  10   5       4161.41       4067.13        78.36 o                         
  10  10   5       3491.35       3314.52        86.67 o                         
  12  10   5        176.03        257.52        78.95 o                         
  14  10   5       1039.83        936.84       117.81 o                         
 -13  11   5       1202.33       1066.25       126.87 o                         
 -11  11   5        429.84        460.60       116.55 o                         
  -9  11   5       5645.86       5417.13       115.38 o                         
  -7  11   5       1114.73       1079.23        74.78 o                         
  -5  11   5       9603.69       9324.45       119.24 o                         
  -3  11   5       7740.58       8323.66       228.72 o                         
  -1  11   5      11050.24      10958.86       151.02 o                         
   1  11   5      11579.77      11427.10       144.30 o                         
   3  11   5       7735.86       7966.87        82.30 o                         
   5  11   5       9472.72       8840.29       103.10 o                         
   7  11   5        991.98        921.30        60.57 o                         
   9  11   5       5535.39       5428.24        93.26 o                         
  11  11   5        440.81        440.20        85.11 o                         
  13  11   5       1137.46        996.88       100.24 o                         
 -12  12   5        524.65        450.85       108.09 o                         
 -10  12   5       2889.28       2773.57       107.86 o                         
  -8  12   5       1737.84       1677.85       103.27 o                         
  -6  12   5       3690.61       3568.59       104.95 o                         
  -4  12   5       8523.27       8688.97       202.68 o                         
  -2  12   5        992.35        945.76        62.15 o                         
   0  12   5      22766.68      22712.70       349.05 o                         
   2  12   5       1065.45       1027.79        61.50 o                         
   4  12   5       9221.27       9208.89        88.69 o                         
   6  12   5       3769.42       3591.78        67.62 o                         
   8  12   5       1849.70       1825.44        82.21 o                         
  10  12   5       2968.57       2850.08        87.45 o                         
  12  12   5        484.36        318.70        89.72 o                         
 -13  13   5        835.03        793.47       195.86 o                         
 -11  13   5        313.41        323.09       131.50 o                         
  -9  13   5       5165.62       4946.29       322.55 o                         
  -7  13   5       1786.36       1794.95       108.67 o                         
  -5  13   5       7373.96       7083.14       181.07 o                         
  -3  13   5       6932.19       7216.62       171.03 o                         
  -1  13   5      11291.51      10929.65       183.68 o                         
   1  13   5      11650.19      11576.68       196.61 o                         
   3  13   5       6695.48       6839.34        94.72 o                         
   5  13   5       7991.80       8011.79       104.39 o                         
   7  13   5       1905.21       1910.15        76.56 o                         
   9  13   5       5218.25       5142.79       127.75 o                         
  11  13   5        274.64        276.86        95.94 o                         
  13  13   5        893.68        813.67       124.83 o                         
 -12  14   5        202.73        238.50       183.81 o                         
 -10  14   5       3206.07       3309.85       140.00 o                         
  -8  14   5       2079.96       2119.28       117.30 o                         
  -6  14   5       2311.78       2269.61       132.92 o                         
  -4  14   5       9433.56       9510.76       230.58 o                         
  -2  14   5       1966.42       2082.96        80.50 o                         
   0  14   5      19201.13      19334.76       214.65 o                         
   2  14   5       1852.09       1954.45        72.75 o                         
   4  14   5       9606.56       9560.23        99.75 o                         
   6  14   5       2352.76       2333.66        92.85 o                         
   8  14   5       2202.64       2222.63        79.58 o                         
  10  14   5       3271.72       3508.49       108.47 o                         
  12  14   5        230.05        192.24       105.97 o                         
 -11  15   5       1232.00       1420.81       204.93 o                         
  -9  15   5       2170.07       2294.49       174.89 o                         
  -7  15   5        119.81         97.92        86.66 o                         
  -5  15   5       8815.86       8827.56       145.30 o                         
  -3  15   5        915.34       1028.00        79.94 o                         
  -1  15   5       9193.06       8841.46       118.61 o                         
   1  15   5       8976.78       8572.55        97.90 o                         
   3  15   5        829.78        823.32        63.01 o                         
   5  15   5       9171.65       8786.28       280.47 o                         
   7  15   5        109.90        162.74        67.14 o                         
   9  15   5       2447.81       2542.20        90.80 o                         
  11  15   5       1278.42       1360.52       112.31 o                         
 -10  16   5       1122.86       1224.39       161.26 o                         
  -8  16   5       1452.39       1568.75       123.54 o                         
  -6  16   5       2664.73       2485.20       104.84 o                         
  -4  16   5       8261.93       8370.33       246.17 o                         
  -2  16   5       2559.32       2401.57        89.80 o                         
   0  16   5       9473.86       9059.81       126.81 o                         
   2  16   5       2630.70       2450.21        90.80 o                         
   4  16   5       7854.35       7989.33       125.60 o                         
   6  16   5       2754.83       2495.98        81.85 o                         
   8  16   5       1425.11       1461.96       111.80 o                         
  10  16   5       1084.88       1113.42       108.69 o                         
  -9  17   5       3091.52       3444.34       200.36 o                         
  -7  17   5         56.06         26.34       150.78 o                         
  -5  17   5       6927.75       6600.93       129.38 o                         
  -3  17   5        928.22        941.19        92.60 o                         
  -1  17   5       4247.57       4022.37        96.93 o                         
   1  17   5       4292.90       4047.87        97.61 o                         
   3  17   5       1019.09       1072.99        82.44 o                         
   5  17   5       6725.54       6480.40       166.77 o                         
   7  17   5         61.80         53.22       106.68 o                         
   9  17   5       3180.79       3629.83       156.80 o                         
  -8  18   5       2149.14       2362.39       267.27 o                         
  -6  18   5        899.87        890.84       157.28 o                         
  -4  18   5       5456.65       5780.70       133.66 o                         
  -2  18   5        362.69        285.63        94.29 o                         
   0  18   5       4022.59       3915.59       139.26 o                         
   2  18   5        418.63        318.11        83.75 o                         
   4  18   5       5533.09       5960.35       126.95 o                         
   6  18   5        987.80        929.17       112.01 o                         
   8  18   5       2230.62       2540.55       154.94 o                         
  -7  19   5       1284.41       1150.12       188.67 o                         
  -5  19   5       3994.65       3882.68       145.64 o                         
  -3  19   5        592.21        545.68       109.63 o                         
  -1  19   5       3223.46       3085.93       109.64 o                         
   1  19   5       3256.44       3064.29       111.53 o                         
   3  19   5        592.89        536.03        97.77 o                         
   5  19   5       4035.26       4089.28       123.54 o                         
   7  19   5       1278.16       1235.93       120.59 o                         
  -6  20   5        890.77        650.35       265.23 o                         
  -4  20   5       1998.26       2118.59       168.29 o                         
  -2  20   5        385.95        378.80       127.13 o                         
   0  20   5       2777.05       2649.46       124.20 o                         
   2  20   5        411.23        346.13       110.33 o                         
   4  20   5       2179.58       2244.19       133.42 o                         
   6  20   5        856.28        728.18       118.40 o                         
  -5  21   5        767.81        862.50       264.45 o                         
  -3  21   5        663.36        685.74       145.25 o                         
  -1  21   5        928.92        842.18       152.30 o                         
   1  21   5        993.62        892.89       115.49 o                         
   3  21   5        675.56        714.85       151.18 o                         
   5  21   5        844.39        790.26       111.13 o                         
  -2  22   5          5.78        -10.61       161.03 o                         
   0  22   5        978.67        916.86       121.76 o                         
   2  22   5          4.63         58.02       117.09 o                         
   0   0   6      15851.20      16281.81       163.88 o                         
   2   0   6       6390.67       7356.83        84.08 o                         
   4   0   6       6215.15       6228.38        75.19 o                         
   6   0   6       3136.71       3171.25        67.61 o                         
   8   0   6       6142.91       6512.28       143.65 o                         
  10   0   6         12.75         15.49        51.89 o                         
  12   0   6         27.74         47.90        64.41 o                         
  14   0   6        708.18        662.82        83.30 o                         
  16   0   6         58.52         34.19       211.56 o                         
 -15   1   6        558.31        510.52       115.78 o                         
 -13   1   6        240.97        154.20        71.39 o                         
 -11   1   6        647.04        647.42        69.34 o                         
  -9   1   6       2564.24       2371.83        70.57 o                         
  -7   1   6         46.17         51.54        40.57 o                         
  -5   1   6       7856.24       7898.84       136.59 o                         
  -3   1   6       7594.08       8305.82        98.05 o                         
  -1   1   6      16384.64      17116.23       111.04 o                         
   1   1   6      16179.33      17141.12       139.93 o                         
   3   1   6       7229.01       7571.90        82.07 o                         
   5   1   6       8055.12       8122.77       148.81 o                         
   7   1   6         57.41         54.76        48.62 o                         
   9   1   6       2772.23       2568.18        62.06 o                         
  11   1   6        551.81        508.84        69.94 o                         
  13   1   6        219.59        117.20        66.14 o                         
  15   1   6        606.67        591.19       115.75 o                         
 -14   2   6        293.43        256.31        81.33 o                         
 -12   2   6        218.69        170.26        86.34 o                         
 -10   2   6       3018.20       3006.78        65.25 o                         
  -8   2   6       1034.08       1048.17        56.22 o                         
  -6   2   6       2758.00       2742.52        56.27 o                         
  -4   2   6      11009.07      11423.24       101.07 o                         
  -2   2   6       3648.37       4181.03        74.24 o                         
   0   2   6      20921.87      22002.64       200.70 o                         
   2   2   6       3360.55       3866.59        69.44 o                         
   4   2   6      10363.50      10777.98       160.89 o                         
   6   2   6       2547.80       2523.06        59.81 o                         
   8   2   6        923.61        901.42        59.07 o                         
  10   2   6       2831.00       2791.93        66.47 o                         
  12   2   6        227.84        184.74        64.88 o                         
  14   2   6        240.78        216.60        87.07 o                         
 -15   3   6        313.74        240.66       106.28 o                         
 -13   3   6        605.71        649.01        85.07 o                         
 -11   3   6        777.54        866.38        72.16 o                         
  -9   3   6       5575.83       5641.93        78.65 o                         
  -7   3   6       2525.19       2435.80        57.72 o                         
  -5   3   6       7992.34       7742.35        93.09 o                         
  -3   3   6       4741.36       4899.07        65.91 o                         
  -1   3   6      12484.52      12907.00       154.23 o                         
   1   3   6      12416.36      12600.41       117.27 o                         
   3   3   6       5062.36       5314.65        72.11 o                         
   5   3   6       7659.19       7131.67        71.97 o                         
   7   3   6       2454.12       2351.75        55.59 o                         
   9   3   6       5624.73       5539.77       110.06 o                         
  11   3   6        821.95        896.16        77.43 o                         
  13   3   6        656.24        641.11        86.83 o                         
  15   3   6        294.16        248.01        91.24 o                         
 -14   4   6        745.83        652.74        84.41 o                         
 -12   4   6         82.82         90.04        70.72 o                         
 -10   4   6       3924.84       3860.28        76.28 o                         
  -8   4   6        463.78        424.89        63.63 o                         
  -6   4   6       3919.94       3829.69        68.22 o                         
  -4   4   6       8128.64       8253.14        82.68 o                         
  -2   4   6       4074.40       4023.09        89.71 o                         
   0   4   6      12921.73      13675.25       133.23 o                         
   2   4   6       3919.67       3828.72        63.28 o                         
   4   4   6       8237.42       8521.18       129.73 o                         
   6   4   6       3654.33       3484.03        63.54 o                         
   8   4   6        371.62        317.19        53.34 o                         
  10   4   6       3978.03       3879.26        70.73 o                         
  12   4   6         89.24         87.93        60.86 o                         
  14   4   6        823.95        685.23       109.65 o                         
 -15   5   6        392.25        311.88       117.00 o                         
 -13   5   6        459.54        463.76        75.99 o                         
 -11   5   6        666.27        627.47        77.63 o                         
  -9   5   6       1973.52       2021.02        66.34 o                         
  -7   5   6        140.47        117.15        62.14 o                         
  -5   5   6       9999.79      10433.68       364.14 o                         
  -3   5   6       8911.24       8832.03        85.39 o                         
  -1   5   6       7415.44       7440.91        79.71 o                         
   1   5   6       7251.59       7350.42       108.98 o                         
   3   5   6       8977.14       8937.42        84.05 o                         
   5   5   6       9720.23       9662.32       144.80 o                         
   7   5   6        114.34        106.80        51.76 o                         
   9   5   6       1837.33       1818.78        57.71 o                         
  11   5   6        601.36        465.30        65.85 o                         
  13   5   6        489.90        495.99        80.40 o                         
  15   5   6        439.73        310.21       106.68 o                         
 -14   6   6        697.59        720.05        96.81 o                         
 -12   6   6        388.99        371.25        79.06 o                         
 -10   6   6       1052.65       1054.82        66.72 o                         
  -8   6   6       3768.00       3896.89        77.81 o                         
  -6   6   6       2625.31       2574.36        60.53 o                         
  -4   6   6       2149.02       2174.75        63.97 o                         
  -2   6   6       9717.65       9450.29        88.77 o                         
   0   6   6       5459.64       5499.09        85.63 o                         
   2   6   6       9557.36       9317.57        88.49 o                         
   4   6   6       2228.51       2238.98        49.86 o                         
   6   6   6       2622.05       2544.94        56.61 o                         
   8   6   6       3964.65       4052.66       115.59 o                         
  10   6   6       1048.04        992.24        53.33 o                         
  12   6   6        378.64        294.22        71.86 o                         
  14   6   6        710.18        718.74        91.37 o                         
 -15   7   6        263.55        210.04       134.12 o                         
 -13   7   6        558.58        613.26        97.37 o                         
 -11   7   6       1967.63       1919.42        83.54 o                         
  -9   7   6       1336.71       1446.60        75.12 o                         
  -7   7   6       5355.31       5292.61        96.71 o                         
  -5   7   6       5395.98       5329.19        90.91 o                         
  -3   7   6       4351.69       4149.73        80.51 o                         
  -1   7   6       3785.82       3696.01        67.96 o                         
   1   7   6       3860.30       3811.17        87.92 o                         
   3   7   6       4124.67       3972.75        60.44 o                         
   5   7   6       5025.18       4790.16        62.78 o                         
   7   7   6       5520.19       5399.92        75.24 o                         
   9   7   6       1218.30       1232.57        61.29 o                         
  11   7   6       1949.03       1832.02        76.33 o                         
  13   7   6        540.84        520.52        96.76 o                         
  15   7   6        284.59        274.00       118.62 o                         
 -14   8   6        289.06        225.40        98.54 o                         
 -12   8   6       1178.71       1151.68       109.07 o                         
 -10   8   6        193.01        244.23        84.97 o                         
  -8   8   6       6078.55       5570.60        82.68 o                         
  -6   8   6       1436.37       1350.12        67.54 o                         
  -4   8   6      15681.95      14933.08       375.51 o                         
  -2   8   6       8920.04       8847.28        89.29 o                         
   0   8   6        640.39        549.49        44.38 o                         
   2   8   6       8915.87       8868.55       125.22 o                         
   4   8   6      15431.85      14608.67       127.27 o                         
   6   8   6       1372.15       1319.44        61.95 o                         
   8   8   6       6014.62       5886.03        87.27 o                         
  10   8   6        152.25        147.46        69.08 o                         
  12   8   6       1151.48       1155.61        88.76 o                         
  14   8   6        296.57        218.16       128.60 o                         
 -13   9   6        595.05        542.44       100.38 o                         
 -11   9   6       1369.62       1335.67        82.88 o                         
  -9   9   6       1204.98       1201.46        80.12 o                         
  -7   9   6       5189.94       5415.79       159.54 o                         
  -5   9   6        906.29        925.12        74.21 o                         
  -3   9   6      12255.63      11729.33       111.15 o                         
  -1   9   6       3120.56       2970.42        62.42 o                         
   1   9   6       3119.20       3086.91        56.84 o                         
   3   9   6      12138.25      11604.78       140.14 o                         
   5   9   6        744.47        737.89        51.72 o                         
   7   9   6       5218.94       5196.72        89.81 o                         
   9   9   6       1110.59       1152.73        78.43 o                         
  11   9   6       1317.77       1298.66        81.09 o                         
  13   9   6        596.14        520.42        97.96 o                         
 -14  10   6         19.82          4.06       128.05 o                         
 -12  10   6       1501.35       1520.09        96.53 o                         
 -10  10   6        914.11        855.91        80.35 o                         
  -8  10   6       2777.59       2586.00        72.97 o                         
  -6  10   6       5487.47       5674.98       104.22 o                         
  -4  10   6       2401.46       2286.41        90.47 o                         
  -2  10   6      11789.67      11096.53       115.37 o                         
   0  10   6       2062.12       1795.17        56.15 o                         
   2  10   6      11575.28      11499.18       123.86 o                         
   4  10   6       2458.18       2313.84        65.28 o                         
   6  10   6       5473.85       5670.68        75.08 o                         
   8  10   6       2675.34       2460.05        60.45 o                         
  10  10   6        872.19        756.57        67.01 o                         
  12  10   6       1473.97       1547.99        91.58 o                         
  14  10   6         12.86        -18.06       112.81 o                         
 -13  11   6        376.24        375.31       131.09 o                         
 -11  11   6       1419.52       1372.52       100.18 o                         
  -9  11   6        361.64        306.88        87.43 o                         
  -7  11   6       4864.44       4784.04        87.73 o                         
  -5  11   6        744.48        792.02        66.45 o                         
  -3  11   6       7255.59       7572.53       193.93 o                         
  -1  11   6       3233.21       3360.46        89.15 o                         
   1  11   6       3305.52       3361.29        61.67 o                         
   3  11   6       7049.54       7240.80       105.61 o                         
   5  11   6        788.83        820.27        54.00 o                         
   7  11   6       4824.25       4730.27        92.41 o                         
   9  11   6        362.78        329.88        70.69 o                         
  11  11   6       1375.86       1299.74        85.09 o                         
  13  11   6        373.13        399.85       106.18 o                         
 -12  12   6       1558.28       1806.85       129.45 o                         
 -10  12   6        710.63        758.84       113.41 o                         
  -8  12   6       1934.20       1918.60        88.71 o                         
  -6  12   6       3364.21       3567.58        94.82 o                         
  -4  12   6       2407.90       2358.01        93.09 o                         
  -2  12   6       6153.98       6291.44       193.66 o                         
   0  12   6        261.42        294.33        62.79 o                         
   2  12   6       6371.55       6518.25        75.20 o                         
   4  12   6       2430.23       2325.68        59.23 o                         
   6  12   6       3474.38       3570.37        71.33 o                         
   8  12   6       1981.86       2009.83        83.47 o                         
  10  12   6        706.60        746.14        76.87 o                         
  12  12   6       1596.76       1821.39       119.18 o                         
 -11  13   6       1821.33       2048.83       162.96 o                         
  -9  13   6         59.07         58.88        86.53 o                         
  -7  13   6       4608.71       4790.23       150.98 o                         
  -5  13   6        984.04       1073.44        82.87 o                         
  -3  13   6       5549.93       5963.22       112.17 o                         
  -1  13   6       3624.24       3752.46        76.34 o                         
   1  13   6       3637.06       3905.24        85.72 o                         
   3  13   6       5762.82       6137.60        75.31 o                         
   5  13   6       1029.48       1166.59        67.16 o                         
   7  13   6       4620.24       4758.19        92.14 o                         
   9  13   6         54.33         74.98        66.06 o                         
  11  13   6       1911.71       1934.43        95.96 o                         
 -12  14   6        660.16        651.18       153.83 o                         
 -10  14   6        668.20        612.87       128.29 o                         
  -8  14   6       1823.79       1958.78       111.15 o                         
  -6  14   6       3887.81       3883.32       120.86 o                         
  -4  14   6       2201.87       2088.92        83.93 o                         
  -2  14   6       7091.59       7589.16       102.45 o                         
   0  14   6         54.66         33.09        62.68 o                         
   2  14   6       7523.23       8009.39        96.20 o                         
   4  14   6       2018.45       1872.41        62.09 o                         
   6  14   6       3906.01       3976.86        90.29 o                         
   8  14   6       1903.13       2011.25        85.75 o                         
  10  14   6        697.80        699.59        90.36 o                         
  12  14   6        649.50        568.62       110.47 o                         
 -11  15   6        910.04        899.58       163.38 o                         
  -9  15   6          1.74          0.59       150.91 o                         
  -7  15   6       2908.28       3141.21       119.75 o                         
  -5  15   6       1632.85       1678.03        94.48 o                         
  -3  15   6       4271.76       4259.07       137.86 o                         
  -1  15   6       1687.65       1717.24        72.32 o                         
   1  15   6       1829.86       1956.64        72.95 o                         
   3  15   6       4361.79       4512.20        94.88 o                         
   5  15   6       1656.07       1679.84        77.24 o                         
   7  15   6       2940.73       3109.58        82.94 o                         
   9  15   6          4.81         15.42        99.37 o                         
  11  15   6        915.12        731.02       110.35 o                         
 -10  16   6        663.31        699.11       203.30 o                         
  -8  16   6       1031.09       1106.66       129.83 o                         
  -6  16   6       3466.14       3652.05       107.05 o                         
  -4  16   6        838.57        829.65        82.68 o                         
  -2  16   6       6564.55       6858.22       116.64 o                         
   0  16   6        674.20        593.20        72.81 o                         
   2  16   6       6481.41       6789.36        98.19 o                         
   4  16   6        804.07        814.35        81.46 o                         
   6  16   6       3352.96       3455.01        86.37 o                         
   8  16   6        909.01        853.50        86.55 o                         
  10  16   6        585.02        533.38       121.57 o                         
  -9  17   6        101.63         62.95       169.37 o                         
  -7  17   6       3024.66       3180.32       142.95 o                         
  -5  17   6        539.60        533.89       124.16 o                         
  -3  17   6       1232.28       1399.71        97.70 o                         
  -1  17   6       3840.80       4087.59       104.55 o                         
   1  17   6       3796.95       3901.24        84.58 o                         
   3  17   6       1148.55       1226.91        79.16 o                         
   5  17   6        580.97        543.64       107.62 o                         
   7  17   6       2835.35       3067.64       127.36 o                         
   9  17   6        128.45        133.39       106.10 o                         
  -8  18   6        689.53        758.33       152.86 o                         
  -6  18   6       2484.03       2792.31       147.72 o                         
  -4  18   6        367.78        347.92       123.14 o                         
  -2  18   6       4230.40       4732.72       124.49 o                         
   0  18   6       1085.72       1111.78        92.64 o                         
   2  18   6       4069.65       4478.15       125.84 o                         
   4  18   6        264.21        203.74       107.57 o                         
   6  18   6       2464.95       2718.21       134.32 o                         
   8  18   6        734.54        772.22       118.96 o                         
  -7  19   6       1249.92       1334.90       168.75 o                         
  -5  19   6       2449.14       2514.79       141.33 o                         
  -3  19   6       4118.49       4509.98       162.92 o                         
  -1  19   6       2193.35       2269.31       116.27 o                         
   1  19   6       2178.80       2264.11       104.98 o                         
   3  19   6       3998.49       4118.36       125.19 o                         
   5  19   6       2243.48       2373.07       120.47 o                         
   7  19   6       1285.90       1317.81       123.01 o                         
  -6  20   6       1442.21       1503.90       209.55 o                         
  -4  20   6       1257.56       1354.39       154.89 o                         
  -2  20   6       2091.07       2238.07       126.72 o                         
   0  20   6       1222.00       1133.56       118.54 o                         
   2  20   6       2127.70       2301.32       119.27 o                         
   4  20   6       1319.67       1278.07       122.12 o                         
   6  20   6       1403.22       1361.83       124.07 o                         
  -3  21   6       1161.51       1194.02       157.26 o                         
  -1  21   6       1493.74       1601.65       137.31 o                         
   1  21   6       1468.80       1573.16       141.85 o                         
   3  21   6       1157.00       1207.18       155.54 o                         
   5  21   6        499.80        159.06       222.08 o                         
   0  22   6        612.21        534.93       159.30 o                         
   2   0   7      55042.97      55809.42       610.12 o                         
   4   0   7         16.66        126.26        44.24 o                         
   6   0   7      19771.41      19537.01       235.81 o                         
   8   0   7       7076.78       6688.90       123.76 o                         
  10   0   7       2381.74       2386.77        70.31 o                         
  12   0   7       5882.65       6004.09       113.40 o                         
  14   0   7          0.94          6.44        87.95 o                         
 -15   1   7        436.51        387.44       107.31 o                         
 -13   1   7        687.18        757.59        88.57 o                         
 -11   1   7       6020.02       6124.62       118.80 o                         
  -9   1   7        434.21        349.34        62.29 o                         
  -7   1   7      11656.42      11574.41        92.10 o                         
  -5   1   7      10193.75      11389.65        91.08 o                         
  -3   1   7      28785.55      29256.04       524.07 o                         
  -1   1   7      30202.48      31515.11       489.95 o                         
   1   1   7      29209.45      30483.11       393.60 o                         
   3   1   7      29485.28      29752.42       246.58 o                         
   5   1   7      10293.64      11408.47        80.78 o                         
   7   1   7      11806.51      11921.40       186.45 o                         
   9   1   7        420.75        321.14        61.76 o                         
  11   1   7       5951.31       6104.29       100.91 o                         
  13   1   7        708.38        753.63        82.55 o                         
  15   1   7        433.63        276.17        93.07 o                         
 -14   2   7        154.56        132.95        98.32 o                         
 -12   2   7       3949.11       4073.19        80.15 o                         
 -10   2   7       3122.34       3090.67        64.98 o                         
  -8   2   7       6975.34       6654.18       121.21 o                         
  -6   2   7      20752.12      20347.89       192.48 o                         
  -4   2   7       3899.22       3568.70        65.37 o                         
  -2   2   7      46257.17      45921.71       774.70 o                         
   0   2   7       1631.32       1694.75        61.78 o                         
   2   2   7      46396.83      46361.69       405.60 o                         
   4   2   7       3963.30       3655.19        62.84 o                         
   6   2   7      20313.19      19618.19       150.21 o                         
   8   2   7       6429.03       6077.21       103.60 o                         
  10   2   7       2827.16       2681.10        63.26 o                         
  12   2   7       3815.07       3786.11        74.27 o                         
  14   2   7        154.20         62.10        82.53 o                         
 -15   3   7        798.97        732.62       119.32 o                         
 -13   3   7       1400.48       1529.68        85.21 o                         
 -11   3   7       3848.97       3849.81       109.30 o                         
  -9   3   7        726.99        747.56        59.38 o                         
  -7   3   7      18607.36      18341.49       213.32 o                         
  -5   3   7       2482.20       2545.51        54.13 o                         
  -3   3   7      18802.08      17719.85       184.44 o                         
  -1   3   7       9719.55       9846.44        87.57 o                         
   1   3   7       9582.69       9470.07        82.19 o                         
   3   3   7      19534.91      18524.30       294.07 o                         
   5   3   7       2516.41       2611.55        50.08 o                         
   7   3   7      18414.36      18178.81       349.32 o                         
   9   3   7        759.89        790.86        58.85 o                         
  11   3   7       3908.84       3931.92        73.33 o                         
  13   3   7       1390.88       1461.57        84.78 o                         
  15   3   7        782.36        682.64       101.10 o                         
 -14   4   7         31.95         89.15       113.17 o                         
 -12   4   7       2253.20       2239.18        79.94 o                         
 -10   4   7       2887.57       2972.96        90.68 o                         
  -8   4   7       4539.90       4553.13        90.11 o                         
  -6   4   7      16642.06      16840.05       348.73 o                         
  -4   4   7       3870.10       3809.83        78.07 o                         
  -2   4   7      24279.68      23850.44       313.34 o                         
   0   4   7          3.97         63.38        43.45 o                         
   2   4   7      25099.72      24748.77       321.37 o                         
   4   4   7       3778.02       3659.91        54.56 o                         
   6   4   7      16488.04      16228.79       294.31 o                         
   8   4   7       4827.29       4733.92       102.71 o                         
  10   4   7       2928.76       3055.88        72.49 o                         
  12   4   7       2303.63       2376.29        78.55 o                         
  14   4   7         23.38         43.27        88.86 o                         
 -15   5   7        222.84        189.88       120.72 o                         
 -13   5   7        179.35        136.18        87.50 o                         
 -11   5   7       2696.81       2664.02        80.16 o                         
  -9   5   7        996.41        947.49        56.80 o                         
  -7   5   7      16017.19      15949.65       112.85 o                         
  -5   5   7       1490.60       1633.88        58.73 o                         
  -3   5   7      15954.63      15235.85       241.59 o                         
  -1   5   7      12892.56      12765.48        93.16 o                         
   1   5   7      12588.06      12706.06        98.13 o                         
   3   5   7      15975.23      15412.88       103.52 o                         
   5   5   7       1470.40       1529.44        43.62 o                         
   7   5   7      16477.37      16171.46       268.10 o                         
   9   5   7        974.60        921.15        64.54 o                         
  11   5   7       2757.60       2835.85        83.36 o                         
  13   5   7        134.51         41.45        94.79 o                         
  15   5   7        223.37        163.73       105.36 o                         
 -14   6   7         67.45          9.86       104.32 o                         
 -12   6   7        608.61        673.09        87.61 o                         
 -10   6   7       2799.77       2887.16        83.77 o                         
  -8   6   7       3060.56       3181.42        70.81 o                         
  -6   6   7       8373.75       8861.42       179.39 o                         
  -4   6   7       3744.36       3579.04        71.14 o                         
  -2   6   7      10932.25      10715.28       103.67 o                         
   0   6   7        122.49        142.22        43.79 o                         
   2   6   7      11188.56      11084.26        93.95 o                         
   4   6   7       3883.77       3779.96        71.93 o                         
   6   6   7       8857.67       9007.32       122.67 o                         
   8   6   7       3267.17       3317.84        64.97 o                         
  10   6   7       2875.86       3015.85        78.59 o                         
  12   6   7        640.13        749.58        87.02 o                         
  14   6   7         82.61        100.30       114.35 o                         
 -13   7   7         26.17         97.51       107.64 o                         
 -11   7   7       2405.60       2553.64        88.38 o                         
  -9   7   7        316.07        299.06        60.54 o                         
  -7   7   7       5548.07       5553.16        87.36 o                         
  -5   7   7       2839.10       3032.51        83.72 o                         
  -3   7   7      16245.69      15303.33       245.35 o                         
  -1   7   7       3314.62       3310.53        62.50 o                         
   1   7   7       3675.17       3712.07        62.12 o                         
   3   7   7      16559.93      15642.10        92.40 o                         
   5   7   7       2838.15       2971.92        63.20 o                         
   7   7   7       5499.86       5575.11       137.49 o                         
   9   7   7        315.74        267.43        53.40 o                         
  11   7   7       2445.01       2507.58        69.69 o                         
  13   7   7         38.42         57.20        81.38 o                         
 -14   8   7        137.70        129.49       129.70 o                         
 -12   8   7        479.72        571.15        88.43 o                         
 -10   8   7       1770.86       1716.00        78.29 o                         
  -8   8   7       1558.02       1562.31        60.68 o                         
  -6   8   7       3877.66       3848.29        80.05 o                         
  -4   8   7        356.64        363.09        79.51 o                         
  -2   8   7      12686.61      12387.58        96.38 o                         
   0   8   7         28.24         45.09        43.53 o                         
   2   8   7      12327.53      12229.39       101.15 o                         
   4   8   7        287.72        285.09        49.58 o                         
   6   8   7       3672.04       3593.69        83.90 o                         
   8   8   7       1460.13       1451.60        58.60 o                         
  10   8   7       1739.80       1731.84        70.13 o                         
  12   8   7        490.39        565.04        76.33 o                         
  14   8   7        145.72        133.05       115.85 o                         
 -13   9   7        103.12        131.58       104.08 o                         
 -11   9   7       1465.26       1541.15        85.16 o                         
  -9   9   7        227.94        151.64        76.71 o                         
  -7   9   7       2751.66       2970.90        70.97 o                         
  -5   9   7        104.77         77.67        67.96 o                         
  -3   9   7       1862.07       1804.08        77.75 o                         
  -1   9   7       8673.10       8455.01        88.95 o                         
   1   9   7       8594.15       8282.16        82.48 o                         
   3   9   7       1775.84       1669.57        56.52 o                         
   5   9   7         85.67         70.81        52.05 o                         
   7   9   7       2814.31       2988.27        64.11 o                         
   9   9   7        230.90        146.82        64.98 o                         
  11   9   7       1434.02       1525.74        90.19 o                         
  13   9   7        112.42        157.32        96.52 o                         
 -12  10   7        546.44        615.95       110.94 o                         
 -10  10   7        232.17        213.25        77.56 o                         
  -8  10   7       1395.47       1404.21        83.18 o                         
  -6  10   7       1254.22       1475.33        68.76 o                         
  -4  10   7        447.23        514.14        80.74 o                         
  -2  10   7       9209.79       9811.48       119.08 o                         
   0  10   7        520.16        577.68        64.10 o                         
   2  10   7       9257.95       9497.22       108.11 o                         
   4  10   7        468.20        517.58        50.97 o                         
   6  10   7       1457.26       1633.26        62.85 o                         
   8  10   7       1451.25       1510.05        74.29 o                         
  10  10   7        269.73        302.02        71.03 o                         
  12  10   7        531.62        514.73        90.48 o                         
 -13  11   7        164.94        224.73       130.69 o                         
 -11  11   7        835.82        929.02       110.45 o                         
  -9  11   7        165.96         96.07        77.80 o                         
  -7  11   7       2273.95       2340.33        86.94 o                         
  -5  11   7        214.82        260.38        63.26 o                         
  -3  11   7       2649.86       2851.03        93.12 o                         
  -1  11   7       2654.74       2593.42        65.34 o                         
   1  11   7       2674.73       2708.12        58.21 o                         
   3  11   7       2708.08       2849.08        65.61 o                         
   5  11   7        174.49        223.07        53.38 o                         
   7  11   7       2441.71       2528.21        84.83 o                         
   9  11   7        175.50        139.98        61.17 o                         
  11  11   7        882.08        944.92        91.40 o                         
  13  11   7        156.20        123.78       108.22 o                         
 -12  12   7        548.18        711.47       132.82 o                         
 -10  12   7        114.32        108.09        97.18 o                         
  -8  12   7        374.16        431.49        78.84 o                         
  -6  12   7        516.67        578.37        77.44 o                         
  -4  12   7        375.53        365.19        63.26 o                         
  -2  12   7       1658.42       1722.06        67.62 o                         
   0  12   7       1122.46       1047.65        61.05 o                         
   2  12   7       1595.23       1679.68        62.93 o                         
   4  12   7        371.40        360.84        47.84 o                         
   6  12   7        576.70        610.49        66.43 o                         
   8  12   7        364.97        390.08        63.02 o                         
  10  12   7        156.69        134.72        86.28 o                         
  12  12   7        546.52        678.31       107.59 o                         
 -11  13   7        165.52        222.64       111.65 o                         
  -9  13   7         19.42         24.25       114.65 o                         
  -7  13   7        267.96        339.99        91.50 o                         
  -5  13   7        215.24        181.46        76.30 o                         
  -3  13   7       2715.84       2596.65        93.96 o                         
  -1  13   7        849.07        933.50        66.74 o                         
   1  13   7        802.82        825.86        52.91 o                         
   3  13   7       2714.70       2598.85        67.60 o                         
   5  13   7        246.35        215.71        61.37 o                         
   7  13   7        297.75        353.75        66.78 o                         
   9  13   7         11.61         14.58        94.76 o                         
  11  13   7        179.18        176.65        97.50 o                         
 -10  14   7        200.56        253.73       180.11 o                         
  -8  14   7         56.01         55.60       147.74 o                         
  -6  14   7        282.72        310.18        84.41 o                         
  -4  14   7        273.61        322.02        98.81 o                         
  -2  14   7        541.01        547.36        60.06 o                         
   0  14   7       1949.69       2210.97        73.70 o                         
   2  14   7        594.88        601.36        52.84 o                         
   4  14   7        252.68        229.03        65.89 o                         
   6  14   7        265.15        267.15        71.74 o                         
   8  14   7         57.36        -26.51        94.56 o                         
  10  14   7        178.75        198.94        90.95 o                         
 -11  15   7        208.16        266.45       211.52 o                         
  -9  15   7        147.44        192.57       124.05 o                         
  -7  15   7        178.15        218.80       121.36 o                         
  -5  15   7         48.42        107.44        83.87 o                         
  -3  15   7        145.53        186.85        77.31 o                         
  -1  15   7        886.62        920.04        69.08 o                         
   1  15   7        846.68        849.79        73.54 o                         
   3  15   7        137.19        160.12        71.06 o                         
   5  15   7         41.63         84.65        66.01 o                         
   7  15   7        167.33        209.74        79.86 o                         
   9  15   7        160.27        125.99        89.20 o                         
  11  15   7        192.76        102.16       113.90 o                         
 -10  16   7         84.52        130.64       159.38 o                         
  -8  16   7        130.63        117.68       153.79 o                         
  -6  16   7        152.16        155.95       106.88 o                         
  -4  16   7        874.50        946.11        95.39 o                         
  -2  16   7        882.07        816.78        69.73 o                         
   0  16   7        315.20        460.13        79.13 o                         
   2  16   7        894.25        810.01        75.02 o                         
   4  16   7        803.79        937.26        82.70 o                         
   6  16   7        152.82        165.84        95.36 o                         
   8  16   7        144.71         95.35       111.18 o                         
  10  16   7         74.64        103.36       137.87 o                         
  -9  17   7        724.64        780.02       134.84 o                         
  -7  17   7        357.83        296.43       100.85 o                         
  -5  17   7        257.04        324.39       123.79 o                         
  -3  17   7        293.91        243.25        94.87 o                         
  -1  17   7        220.24        278.87        88.22 o                         
   1  17   7        208.88        261.67        79.65 o                         
   3  17   7        332.81        341.29       111.18 o                         
   5  17   7        225.90        243.87       108.67 o                         
   7  17   7        398.62        267.74       115.21 o                         
   9  17   7        695.67        664.99       102.32 o                         
  -8  18   7       1025.41       1231.63       170.31 o                         
  -6  18   7        145.95        109.61       127.34 o                         
  -4  18   7        208.36        242.12       124.13 o                         
  -2  18   7        683.03        675.63       108.76 o                         
   0  18   7        288.79        478.54       107.42 o                         
   2  18   7        632.61        626.29        91.82 o                         
   4  18   7        232.36        215.14       108.54 o                         
   6  18   7        141.29        202.34       114.18 o                         
   8  18   7        947.73       1041.61       138.61 o                         
  -7  19   7        828.40        750.97       197.76 o                         
  -5  19   7        269.34        364.96       129.64 o                         
  -3  19   7       1128.84       1165.71       124.17 o                         
  -1  19   7        203.25        257.67       108.77 o                         
   1  19   7        210.42        250.43       109.16 o                         
   3  19   7       1122.54       1092.99       112.65 o                         
   5  19   7        269.58        361.06       131.15 o                         
   7  19   7        770.12        625.27       171.92 o                         
  -4  20   7        902.38        856.73       134.94 o                         
  -2  20   7        386.15        414.26       111.03 o                         
   0  20   7        107.16        136.98       115.72 o                         
   2  20   7        426.56        489.18       121.62 o                         
   4  20   7        973.19        903.79       119.91 o                         
  -3  21   7        731.72        553.92       186.43 o                         
  -1  21   7        326.03        415.29       138.45 o                         
   1  21   7        313.83        331.71       138.81 o                         
   3  21   7        746.28        532.45       216.75 o                         
   0   0   8      22090.80      21562.91       164.18 o                         
   2   0   8       1789.62       1659.91        50.43 o                         
   4   0   8       6131.11       5887.24        66.47 o                         
   6   0   8       1279.54       1105.21        55.32 o                         
   8   0   8       3294.87       3394.29        65.29 o                         
  10   0   8       1409.42       1308.72        67.95 o                         
  12   0   8        207.89        201.68        74.33 o                         
  14   0   8        614.11        662.29        98.65 o                         
 -15   1   8         56.90         86.40       134.35 o                         
 -13   1   8       1298.03       1403.62        92.09 o                         
 -11   1   8        305.15        246.59        65.78 o                         
  -9   1   8       2979.26       3061.73        68.19 o                         
  -7   1   8        353.95        362.13        57.07 o                         
  -5   1   8       9906.48       9133.29        81.08 o                         
  -3   1   8       2973.21       2979.57        59.76 o                         
  -1   1   8       9946.38       9514.48       190.82 o                         
   1   1   8       9968.84       9435.45        81.67 o                         
   3   1   8       2926.02       2839.35        53.16 o                         
   5   1   8       9993.88       9221.08       134.37 o                         
   7   1   8        405.84        408.53        57.17 o                         
   9   1   8       3049.47       3069.36        69.66 o                         
  11   1   8        289.27        223.70        65.21 o                         
  13   1   8       1225.36       1389.50        91.32 o                         
  15   1   8         69.51         60.36       121.89 o                         
 -14   2   8        732.40        797.62        99.82 o                         
 -12   2   8        909.27        992.27        88.74 o                         
 -10   2   8       1087.94       1016.00        68.32 o                         
  -8   2   8       2426.20       2524.77        65.85 o                         
  -6   2   8       3565.27       3357.86        69.66 o                         
  -4   2   8       9341.07       9186.15       102.76 o                         
  -2   2   8       1057.23       1010.60        46.74 o                         
   0   2   8      14289.36      13342.85       135.85 o                         
   2   2   8       1130.21       1094.02        47.56 o                         
   4   2   8       9075.94       8895.38       103.09 o                         
   6   2   8       3618.43       3443.20        64.24 o                         
   8   2   8       2422.19       2587.15        71.22 o                         
  10   2   8        914.12        902.14        67.05 o                         
  12   2   8        873.86        862.20        81.50 o                         
  14   2   8        702.74        782.69       106.65 o                         
 -13   3   8       1369.72       1511.57        86.43 o                         
 -11   3   8        314.16        276.18        77.87 o                         
  -9   3   8       2980.31       3013.98        73.54 o                         
  -7   3   8        871.35        866.44        55.84 o                         
  -5   3   8       9392.81       8766.10        78.37 o                         
  -3   3   8       2103.52       1975.70        57.57 o                         
  -1   3   8       7875.68       7406.27       103.07 o                         
   1   3   8       7753.11       7254.50       104.65 o                         
   3   3   8       2320.58       2188.22        55.49 o                         
   5   3   8       9667.72       9383.63        77.62 o                         
   7   3   8        901.03        855.97        51.99 o                         
   9   3   8       3040.01       3145.21        68.92 o                         
  11   3   8        355.21        370.23        71.28 o                         
  13   3   8       1358.27       1537.49        85.41 o                         
 -14   4   8        658.66        799.12       107.89 o                         
 -12   4   8        857.74        901.66        82.21 o                         
 -10   4   8       3592.55       3749.58        89.53 o                         
  -8   4   8       4212.79       4185.91        80.23 o                         
  -6   4   8       1134.80       1064.70        66.95 o                         
  -4   4   8      12669.37      12482.82       192.25 o                         
  -2   4   8       5927.76       5775.71        68.53 o                         
   0   4   8       7986.21       7612.28        81.71 o                         
   2   4   8       6001.10       5955.84        69.20 o                         
   4   4   8      12953.21      12662.75       122.06 o                         
   6   4   8       1137.87        978.54        50.21 o                         
   8   4   8       4429.38       4566.85        77.28 o                         
  10   4   8       3617.20       3722.59        72.57 o                         
  12   4   8        769.46        818.05        76.33 o                         
  14   4   8        719.97        641.12       100.96 o                         
 -13   5   8       1118.41       1211.39        93.30 o                         
 -11   5   8        916.81        776.18        74.23 o                         
  -9   5   8       6381.91       6697.25       156.49 o                         
  -7   5   8       4900.76       4620.38       124.08 o                         
  -5   5   8       5119.59       5024.42       124.21 o                         
  -3   5   8       5964.88       5892.41        71.33 o                         
  -1   5   8      12842.00      12578.77        91.65 o                         
   1   5   8      13192.36      12932.14       103.34 o                         
   3   5   8       5794.92       5734.02        69.00 o                         
   5   5   8       5606.80       5503.85        89.45 o                         
   7   5   8       5198.51       4912.92        70.71 o                         
   9   5   8       6413.08       6751.86        87.58 o                         
  11   5   8        873.64        799.35        72.78 o                         
  13   5   8       1179.89       1264.25        91.90 o                         
 -14   6   8        525.28        548.03       119.20 o                         
 -12   6   8       1304.88       1277.19        84.89 o                         
 -10   6   8       1714.40       1692.56        77.13 o                         
  -8   6   8       4134.02       4231.29        85.20 o                         
  -6   6   8       5796.39       5531.83       117.48 o                         
  -4   6   8      11502.34      11548.92       136.43 o                         
  -2   6   8       2987.10       2935.36        56.64 o                         
   0   6   8      19482.29      19421.87       129.62 o                         
   2   6   8       2840.00       2800.42        61.87 o                         
   4   6   8      12042.41      11940.53       186.69 o                         
   6   6   8       6197.34       5895.87        74.53 o                         
   8   6   8       4441.01       4373.73       119.40 o                         
  10   6   8       1822.59       1865.29        76.60 o                         
  12   6   8       1382.96       1354.56        84.20 o                         
  14   6   8        505.53        573.67       118.08 o                         
 -13   7   8       1465.33       1584.09       102.35 o                         
 -11   7   8        998.01        981.25        88.86 o                         
  -9   7   8       2142.35       2295.76        84.75 o                         
  -7   7   8       2776.33       2742.92        73.32 o                         
  -5   7   8       9332.70       9816.90       116.20 o                         
  -3   7   8      10237.70      10089.79       102.07 o                         
  -1   7   8      12467.78      12224.62        91.43 o                         
   1   7   8      12140.76      11765.33        92.10 o                         
   3   7   8      10386.33      10241.33       173.03 o                         
   5   7   8       9262.30       9755.42        89.66 o                         
   7   7   8       2586.88       2526.76        65.53 o                         
   9   7   8       2168.71       2348.76        71.89 o                         
  11   7   8       1115.94       1162.97        77.45 o                         
  13   7   8       1364.43       1583.83       108.12 o                         
 -12   8   8       1266.89       1259.41       112.17 o                         
 -10   8   8       1043.70       1093.01        70.32 o                         
  -8   8   8       6706.07       6557.62        89.11 o                         
  -6   8   8       1424.39       1463.57        63.77 o                         
  -4   8   8       5882.84       5953.69        96.77 o                         
  -2   8   8       5050.79       4829.94        80.02 o                         
   0   8   8      11794.04      12049.61       134.35 o                         
   2   8   8       4991.39       4835.20        84.21 o                         
   4   8   8       5380.90       5307.48        98.44 o                         
   6   8   8       1519.32       1541.41        54.64 o                         
   8   8   8       6472.93       6288.73        83.38 o                         
  10   8   8       1045.74       1076.05        74.81 o                         
  12   8   8       1328.52       1393.85        91.06 o                         
 -13   9   8        191.61        147.63       116.02 o                         
 -11   9   8       1171.67       1122.87        84.96 o                         
  -9   9   8       2786.24       3040.43       107.68 o                         
  -7   9   8       2172.99       2061.56        66.71 o                         
  -5   9   8       2891.48       3033.78       122.11 o                         
  -3   9   8       5851.88       5631.54        88.55 o                         
  -1   9   8       4788.07       4694.52        75.43 o                         
   1   9   8       4680.94       4572.85        75.98 o                         
   3   9   8       5850.92       5874.52        75.56 o                         
   5   9   8       2815.57       2997.62        63.85 o                         
   7   9   8       2269.44       2100.50        57.90 o                         
   9   9   8       2781.09       2930.72        75.51 o                         
  11   9   8       1102.66        996.17        83.27 o                         
  13   9   8        233.30        188.07       106.20 o                         
 -12  10   8       1710.48       1675.02       119.73 o                         
 -10  10   8        260.81        341.74        94.90 o                         
  -8  10   8       2514.36       2656.28        86.11 o                         
  -6  10   8       3340.95       3016.83        75.56 o                         
  -4  10   8       9974.58       9687.21       160.72 o                         
  -2  10   8       5182.10       5098.55        94.50 o                         
   0  10   8       1266.39       1387.50        58.70 o                         
   2  10   8       5389.70       5397.81        87.42 o                         
   4  10   8      10112.23       9769.11        84.62 o                         
   6  10   8       3141.20       2782.71        62.77 o                         
   8  10   8       2384.72       2420.99        73.16 o                         
  10  10   8        288.03        308.54        94.37 o                         
  12  10   8       1642.30       1419.76       109.36 o                         
 -11  11   8        834.72        762.65       102.82 o                         
  -9  11   8       1177.53       1293.23        96.02 o                         
  -7  11   8       5286.40       5217.37        90.22 o                         
  -5  11   8       2014.82       2031.90        73.10 o                         
  -3  11   8       6721.29       6657.65       107.25 o                         
  -1  11   8        486.84        552.25        64.27 o                         
   1  11   8        567.04        644.20        48.95 o                         
   3  11   8       6699.20       6448.26        99.70 o                         
   5  11   8       2141.26       2127.84        55.18 o                         
   7  11   8       4973.63       4875.28        84.91 o                         
   9  11   8       1229.44       1300.22        87.30 o                         
  11  11   8        835.57        711.62        84.49 o                         
 -12  12   8        545.81        425.03       111.89 o                         
 -10  12   8        246.75        289.94       101.18 o                         
  -8  12   8       3014.21       2776.19        92.52 o                         
  -6  12   8       3022.50       2893.32        88.75 o                         
  -4  12   8       2637.96       2531.67       118.30 o                         
  -2  12   8       6911.79       6698.53       101.47 o                         
   0  12   8       2173.96       2336.25        69.81 o                         
   2  12   8       6746.14       6351.56       109.13 o                         
   4  12   8       2776.40       2633.97        60.24 o                         
   6  12   8       2898.14       2796.95        80.69 o                         
   8  12   8       2963.10       2905.90        80.85 o                         
  10  12   8        254.82        289.00        82.20 o                         
  12  12   8        577.41        454.36       115.02 o                         
 -11  13   8        798.30        708.19       127.30 o                         
  -9  13   8        486.39        542.09       104.48 o                         
  -7  13   8       3890.46       3638.28       104.03 o                         
  -5  13   8        449.85        513.51        87.75 o                         
  -3  13   8       6878.67       6649.84       216.84 o                         
  -1  13   8       3813.07       3637.99        99.69 o                         
   1  13   8       3913.12       3733.00        68.12 o                         
   3  13   8       6660.50       6557.38       127.56 o                         
   5  13   8        419.64        471.98        66.73 o                         
   7  13   8       3811.08       3614.75        89.61 o                         
   9  13   8        505.15        533.75        97.76 o                         
  11  13   8        748.29        542.20       107.92 o                         
 -10  14   8        392.02        378.23       134.84 o                         
  -8  14   8       1356.44       1336.26       122.50 o                         
  -6  14   8       2041.72       1981.43        83.42 o                         
  -4  14   8       1805.37       1810.69       107.09 o                         
  -2  14   8       3066.82       2886.63        88.17 o                         
   0  14   8       1952.51       1957.92        73.70 o                         
   2  14   8       2811.71       2671.43        84.71 o                         
   4  14   8       1813.80       1712.35        71.42 o                         
   6  14   8       1978.62       1964.90        85.23 o                         
   8  14   8       1348.76       1342.81       110.70 o                         
  10  14   8        380.14        354.41        99.24 o                         
  -9  15   8        350.01        392.48       182.48 o                         
  -7  15   8       2545.37       2358.11       107.25 o                         
  -5  15   8        507.18        527.69        98.15 o                         
  -3  15   8       3310.92       3123.93        90.62 o                         
  -1  15   8       2109.40       2089.00        86.11 o                         
   1  15   8       2035.49       2067.47        93.66 o                         
   3  15   8       3239.77       3103.20        81.96 o                         
   5  15   8        474.31        451.17        64.41 o                         
   7  15   8       2466.94       2460.50       103.19 o                         
   9  15   8        338.80        350.81        98.30 o                         
  -8  16   8       1282.74       1223.38       153.91 o                         
  -6  16   8       1241.06       1314.13       116.52 o                         
  -4  16   8        537.21        581.35       107.39 o                         
  -2  16   8       3195.57       3033.43        91.60 o                         
   0  16   8         44.22         66.61        77.90 o                         
   2  16   8       3238.08       2894.60        85.16 o                         
   4  16   8        455.70        440.16        77.97 o                         
   6  16   8       1172.79       1149.19        93.27 o                         
   8  16   8       1264.97       1251.83       132.00 o                         
  -7  17   8       1064.76        953.30       153.01 o                         
  -5  17   8        696.22        742.35       114.68 o                         
  -3  17   8       1054.55        947.85        91.19 o                         
  -1  17   8       1522.43       1495.31        92.07 o                         
   1  17   8       1547.27       1530.79        92.70 o                         
   3  17   8       1064.85        976.55        99.52 o                         
   5  17   8        689.66        798.70       110.99 o                         
   7  17   8       1049.13        873.08       101.34 o                         
  -6  18   8        435.35        377.25       130.28 o                         
  -4  18   8        673.56        672.45       118.27 o                         
  -2  18   8       1748.47       1633.23       103.60 o                         
   0  18   8         63.22          0.43        96.13 o                         
   2  18   8       1784.52       1670.96       104.23 o                         
   4  18   8        674.70        626.59       117.68 o                         
   6  18   8        459.11        432.28       118.11 o                         
  -5  19   8         12.88        -36.08       131.18 o                         
  -3  19   8        451.33        381.44       117.66 o                         
  -1  19   8        822.95        802.41       130.36 o                         
   1  19   8        833.12        775.76       130.80 o                         
   3  19   8        413.71        323.00       135.85 o                         
   5  19   8         21.57        -25.85       107.15 o                         
  -4  20   8         55.57         39.52       210.79 o                         
  -2  20   8       1009.39        903.87       125.20 o                         
   0  20   8        299.07        256.79       116.99 o                         
   2  20   8       1022.09        955.61       125.27 o                         
   4  20   8         51.53        108.65       150.33 o                         
   2   0   9        506.63        452.66        42.86 o                         
   4   0   9         69.13         59.78        55.49 o                         
   6   0   9         38.71         50.81        45.52 o                         
   8   0   9         94.54         73.05        55.67 o                         
  10   0   9          0.49         18.50        64.28 o                         
  12   0   9          5.03         18.73        85.91 o                         
  14   0   9         31.46         -7.93        91.97 o                         
 -13   1   9         64.09         39.78       100.87 o                         
 -11   1   9         67.33         80.82        61.57 o                         
  -9   1   9        450.23        451.79        76.70 o                         
  -7   1   9         99.48         55.30        51.55 o                         
  -5   1   9        116.00        121.04        55.98 o                         
  -3   1   9        303.90        317.84        39.53 o                         
  -1   1   9        674.09        650.49        47.71 o                         
   1   1   9        631.53        592.94        47.48 o                         
   3   1   9        277.97        299.45        45.46 o                         
   5   1   9        116.13        102.42        51.81 o                         
   7   1   9        111.42         93.01        55.84 o                         
   9   1   9        512.22        511.13        85.34 o                         
  11   1   9         63.70         65.34        77.13 o                         
  13   1   9         64.18        103.94       100.64 o                         
 -14   2   9        123.13        138.79       116.60 o                         
 -12   2   9        120.56         95.62        85.90 o                         
 -10   2   9        288.49        284.57        70.62 o                         
  -8   2   9        590.48        560.85        54.41 o                         
  -6   2   9        636.79        638.75        58.75 o                         
  -4   2   9       2175.95       2405.59        61.26 o                         
  -2   2   9         39.44         80.30        47.86 o                         
   0   2   9        120.38         99.90        39.00 o                         
   2   2   9         48.11         95.52        43.99 o                         
   4   2   9       2178.18       2315.77        57.78 o                         
   6   2   9        691.53        736.34        48.10 o                         
   8   2   9        662.30        650.59        51.08 o                         
  10   2   9        266.57        264.10        65.49 o                         
  12   2   9        126.38         73.50        86.29 o                         
  14   2   9        119.94         79.52        98.58 o                         
 -13   3   9        272.18        250.73        96.30 o                         
 -11   3   9        143.09        146.21        73.77 o                         
  -9   3   9        407.98        377.39        64.89 o                         
  -7   3   9        114.63        170.07        56.29 o                         
  -5   3   9       1092.43       1040.43        65.62 o                         
  -3   3   9       1581.68       1712.70        58.24 o                         
  -1   3   9        898.36        879.91        43.19 o                         
   1   3   9        873.24        873.34        45.70 o                         
   3   3   9       1574.03       1721.08        62.31 o                         
   5   3   9       1065.42       1018.16        55.91 o                         
   7   3   9        124.56        154.79        49.13 o                         
   9   3   9        372.77        346.32        69.79 o                         
  11   3   9        142.60        140.79        72.84 o                         
  13   3   9        287.30        254.19       103.92 o                         
 -14   4   9        271.90        234.85       106.33 o                         
 -12   4   9         95.42        139.79        80.33 o                         
 -10   4   9        619.70        485.64        72.39 o                         
  -8   4   9       1601.34       1556.50        68.36 o                         
  -6   4   9        647.56        576.72        58.29 o                         
  -4   4   9       3789.57       3640.41        70.25 o                         
  -2   4   9       2966.00       3183.66        60.46 o                         
   0   4   9       8632.83       8257.97       142.73 o                         
   2   4   9       3068.71       3218.08        61.66 o                         
   4   4   9       3745.66       3646.15        75.01 o                         
   6   4   9        596.30        506.79        50.46 o                         
   8   4   9       1577.06       1554.88        55.29 o                         
  10   4   9        603.88        502.36        62.75 o                         
  12   4   9        111.56        117.02        75.75 o                         
  14   4   9        240.69        214.84       107.86 o                         
 -13   5   9        528.57        411.18       105.81 o                         
 -11   5   9        433.51        373.91        80.08 o                         
  -9   5   9       3740.57       3482.64       107.48 o                         
  -7   5   9        241.59        284.30        56.53 o                         
  -5   5   9       2090.05       1901.35        64.13 o                         
  -3   5   9        508.89        533.32        62.84 o                         
  -1   5   9       1337.97       1207.27        60.59 o                         
   1   5   9       1463.16       1427.60        63.26 o                         
   3   5   9        456.78        470.82        53.52 o                         
   5   5   9       2268.53       2103.61        57.01 o                         
   7   5   9        247.83        303.03        52.42 o                         
   9   5   9       3625.99       3323.80        80.23 o                         
  11   5   9        450.27        340.21        80.12 o                         
  13   5   9        509.90        442.28       128.37 o                         
 -12   6   9        623.94        536.19        83.59 o                         
 -10   6   9       1831.80       1771.39        77.54 o                         
  -8   6   9       1218.56       1214.50        64.39 o                         
  -6   6   9       1095.80        998.55        72.12 o                         
  -4   6   9       6855.23       6513.06       112.12 o                         
  -2   6   9       2265.70       2168.99        60.14 o                         
   0   6   9       1255.95       1081.68        56.82 o                         
   2   6   9       2305.22       2238.95        70.06 o                         
   4   6   9       7264.18       6967.63        88.73 o                         
   6   6   9       1028.40        971.60        59.55 o                         
   8   6   9       1154.28       1107.49        63.20 o                         
  10   6   9       1878.75       1801.37        83.15 o                         
  12   6   9        591.03        453.22        83.48 o                         
 -13   7   9        140.43         74.97       115.81 o                         
 -11   7   9         46.40         78.73        94.78 o                         
  -9   7   9       1642.02       1640.02        76.43 o                         
  -7   7   9       1161.12       1195.20        61.87 o                         
  -5   7   9       8774.98       8512.12       194.35 o                         
  -3   7   9       7172.29       7154.88       138.89 o                         
  -1   7   9       7234.95       7353.87       101.19 o                         
   1   7   9       7855.37       7903.39       105.47 o                         
   3   7   9       7364.01       7295.15       122.07 o                         
   5   7   9       8415.36       8078.49        83.72 o                         
   7   7   9       1132.34       1117.82        63.11 o                         
   9   7   9       1617.90       1533.93        70.02 o                         
  11   7   9         32.55         29.89        94.25 o                         
  13   7   9        143.89        111.62       115.63 o                         
 -12   8   9         30.33         20.44        96.23 o                         
 -10   8   9        727.42        645.03        88.64 o                         
  -8   8   9       3675.90       3777.87        84.76 o                         
  -6   8   9        974.87        894.95        65.81 o                         
  -4   8   9       3965.03       3899.60        86.38 o                         
  -2   8   9        391.09        382.08        57.25 o                         
   0   8   9      10978.94      10110.15       101.93 o                         
   2   8   9        331.87        319.11        53.18 o                         
   4   8   9       3844.33       3775.50        69.53 o                         
   6   8   9        913.44        823.65        55.27 o                         
   8   8   9       3617.22       3586.60        76.27 o                         
  10   8   9        722.38        702.80        80.45 o                         
  12   8   9         40.93         89.73        96.19 o                         
 -13   9   9        421.48        295.52       208.83 o                         
 -11   9   9         91.70        111.83        80.95 o                         
  -9   9   9       2613.55       2501.74        76.52 o                         
  -7   9   9        695.04        790.83        79.35 o                         
  -5   9   9       4716.77       4553.27       103.61 o                         
  -3   9   9       2844.68       2762.19        60.96 o                         
  -1   9   9       8024.14       7718.08        81.67 o                         
   1   9   9       7575.53       7270.28        84.63 o                         
   3   9   9       2720.88       2802.99        59.31 o                         
   5   9   9       4891.60       4717.41        69.24 o                         
   7   9   9        652.06        794.57        71.39 o                         
   9   9   9       2676.24       2551.98        70.61 o                         
  11   9   9         87.18         16.46        81.16 o                         
  13   9   9        390.86        259.77       217.89 o                         
 -12  10   9        513.65        473.89       117.38 o                         
 -10  10   9       1216.34       1192.39        92.53 o                         
  -8  10   9       2327.26       2068.72        71.11 o                         
  -6  10   9        854.76        723.14        78.28 o                         
  -4  10   9       9042.36       8655.42       362.01 o                         
  -2  10   9       1380.73       1396.13        67.11 o                         
   0  10   9       9069.54       8586.36        92.91 o                         
   2  10   9       1377.87       1390.24        57.62 o                         
   4  10   9       8765.77       8755.02        89.14 o                         
   6  10   9        913.63        755.50        77.96 o                         
   8  10   9       2256.29       2058.32        77.33 o                         
  10  10   9       1250.24       1356.81        83.86 o                         
  12  10   9        533.62        554.73       100.14 o                         
 -11  11   9        501.67        480.26       116.08 o                         
  -9  11   9       2752.57       2661.82        97.59 o                         
  -7  11   9        258.21        185.30        66.17 o                         
  -5  11   9       3587.43       3425.79        85.45 o                         
  -3  11   9       1599.28       1790.68        87.73 o                         
  -1  11   9       3990.55       3992.55        77.87 o                         
   1  11   9       3843.74       3792.98        73.05 o                         
   3  11   9       1538.36       1604.20        53.53 o                         
   5  11   9       3491.94       3432.78        75.37 o                         
   7  11   9        297.08        251.62        66.26 o                         
   9  11   9       2837.92       2872.35        94.60 o                         
  11  11   9        503.96        367.00       116.26 o                         
 -10  12   9       1732.23       1734.08       122.61 o                         
  -8  12   9       1288.19       1518.91       110.08 o                         
  -6  12   9       1690.95       1610.64        84.38 o                         
  -4  12   9       6629.43       6824.19       112.56 o                         
  -2  12   9       2233.60       2177.74        85.52 o                         
   0  12   9      14401.04      14095.93       107.96 o                         
   2  12   9       2089.47       2064.01        64.25 o                         
   4  12   9       6656.29       6953.66       116.97 o                         
   6  12   9       1669.56       1586.11        75.81 o                         
   8  12   9       1380.48       1542.84        84.90 o                         
  10  12   9       1735.90       1631.45       100.73 o                         
 -11  13   9        243.28        183.38       184.00 o                         
  -9  13   9       2759.02       2870.83       136.19 o                         
  -7  13   9        426.81        423.41        95.42 o                         
  -5  13   9       4252.74       4079.75       105.91 o                         
  -3  13   9       3442.34       3481.65        92.46 o                         
  -1  13   9       7359.83       7237.82       110.94 o                         
   1  13   9       7344.98       7356.06        87.92 o                         
   3  13   9       3568.89       3621.12        73.29 o                         
   5  13   9       4312.81       4201.61        89.68 o                         
   7  13   9        444.57        496.68        87.68 o                         
   9  13   9       2772.82       2756.30       202.52 o                         
  11  13   9        247.03        268.05       306.33 o                         
 -10  14   9       1202.48       1128.87       136.39 o                         
  -8  14   9       1825.42       2031.18       112.39 o                         
  -6  14   9       2452.82       2345.85        96.25 o                         
  -4  14   9       3935.89       4152.40       117.89 o                         
  -2  14   9       1946.31       1808.94        86.51 o                         
   0  14   9       5215.78       5372.87       103.01 o                         
   2  14   9       1943.06       1792.73        72.54 o                         
   4  14   9       4140.68       4247.30        77.25 o                         
   6  14   9       2453.65       2456.66        87.55 o                         
   8  14   9       1884.72       2054.56        97.99 o                         
  10  14   9       1196.53        941.56       126.60 o                         
  -9  15   9       1808.25       1663.49       128.39 o                         
  -7  15   9        968.73        971.43       115.68 o                         
  -5  15   9       6155.35       6414.46       123.24 o                         
  -3  15   9       1605.33       1670.54       118.44 o                         
  -1  15   9       4932.15       4940.61       104.46 o                         
   1  15   9       4880.30       4744.46       110.49 o                         
   3  15   9       1627.02       1793.70        86.04 o                         
   5  15   9       6129.61       6452.79       105.47 o                         
   7  15   9        966.14        947.23        92.39 o                         
   9  15   9       1763.45       1580.96       105.52 o                         
  -8  16   9       1177.32       1341.92       189.03 o                         
  -6  16   9       1135.29       1108.98       143.12 o                         
  -4  16   9       3860.00       4275.33       104.51 o                         
  -2  16   9        714.63        728.19        97.22 o                         
   0  16   9       5111.93       5043.23        99.19 o                         
   2  16   9        755.69        701.64        98.14 o                         
   4  16   9       3725.70       3882.30        93.69 o                         
   6  16   9       1140.64        943.49       116.29 o                         
   8  16   9       1174.17       1152.99       134.83 o                         
  -7  17   9        382.50        341.70       185.09 o                         
  -5  17   9       2425.76       2550.18       117.40 o                         
  -3  17   9       1107.77       1194.25       112.54 o                         
  -1  17   9       3001.54       3273.96       118.32 o                         
   1  17   9       3012.20       3244.20       107.22 o                         
   3  17   9       1059.79       1093.90        93.04 o                         
   5  17   9       2535.14       2826.04       122.67 o                         
   7  17   9        371.20        353.43        99.91 o                         
  -6  18   9       1804.89       1839.17       179.15 o                         
  -4  18   9       1716.28       1899.37       141.75 o                         
  -2  18   9        934.20        812.39       100.83 o                         
   0  18   9       3309.92       3636.37       116.67 o                         
   2  18   9       1011.90        888.14       117.60 o                         
   4  18   9       1769.45       1924.45       112.59 o                         
   6  18   9       1820.54       1693.31       129.37 o                         
  -3  19   9        276.02        307.64       137.07 o                         
  -1  19   9       1430.89       1434.88       121.67 o                         
   1  19   9       1474.50       1450.27       111.85 o                         
   3  19   9        291.20        289.32       108.02 o                         
   0  20   9       1765.44       1806.42       224.71 o                         
   0   0  10      10200.58      10271.76       299.46 o                         
   2   0  10       1581.81       1355.07        61.03 o                         
   4   0  10       3142.86       3075.38        60.67 o                         
   6   0  10       3551.93       3357.36        81.60 o                         
   8   0  10        846.59        992.87        72.17 o                         
  10   0  10       3395.95       3285.27        81.98 o                         
  12   0  10        335.06        272.24        97.19 o                         
 -13   1  10        421.60        379.49        92.61 o                         
 -11   1  10        309.04        197.58        86.66 o                         
  -9   1  10       4536.14       4582.30        76.20 o                         
  -7   1  10        746.81        657.74        58.57 o                         
  -5   1  10       9140.36       9013.40       118.02 o                         
  -3   1  10       1770.10       1768.59        67.13 o                         
  -1   1  10       8286.83       8106.99       153.82 o                         
   1   1  10       7966.73       7788.67        86.02 o                         
   3   1  10       1687.46       1738.06        58.76 o                         
   5   1  10       8891.90       8736.69       121.03 o                         
   7   1  10        734.22        599.22        51.38 o                         
   9   1  10       4633.48       4765.29        80.04 o                         
  11   1  10        287.27        232.05        80.05 o                         
  13   1  10        420.67        383.29       106.68 o                         
 -12   2  10         81.00         98.55        76.56 o                         
 -10   2  10       3033.04       2853.16       100.44 o                         
  -8   2  10       1676.35       1774.71        81.16 o                         
  -6   2  10       6030.46       5496.93       111.10 o                         
  -4   2  10       8591.05       8749.26        82.41 o                         
  -2   2  10        797.40        727.31        54.07 o                         
   0   2  10      10984.75      11189.94        85.70 o                         
   2   2  10        797.32        723.36        54.34 o                         
   4   2  10       8279.05       8348.62        80.98 o                         
   6   2  10       6301.31       5827.87       118.54 o                         
   8   2  10       1837.53       1858.38        66.54 o                         
  10   2  10       3050.49       2859.62        75.69 o                         
  12   2  10         98.80        168.32        88.32 o                         
 -13   3  10       1017.56        886.94        95.49 o                         
 -11   3  10        757.87        690.63        81.90 o                         
  -9   3  10       2695.19       2736.19        93.33 o                         
  -7   3  10        432.30        287.34        57.36 o                         
  -5   3  10       5454.97       5336.35        68.93 o                         
  -3   3  10       1886.16       1893.16        63.32 o                         
  -1   3  10       6930.96       7061.48        77.07 o                         
   1   3  10       6613.38       6744.15        73.46 o                         
   3   3  10       1733.20       1673.40        55.38 o                         
   5   3  10       5500.23       5479.17        75.30 o                         
   7   3  10        398.20        281.45        49.50 o                         
   9   3  10       2740.19       2727.42        88.86 o                         
  11   3  10        717.03        640.54        81.76 o                         
  13   3  10       1025.22       1038.41       119.02 o                         
 -12   4  10         76.12         57.41       126.69 o                         
 -10   4  10       1269.10       1195.80        81.73 o                         
  -8   4  10        728.98        844.41        66.52 o                         
  -6   4  10       4696.68       4556.27       121.26 o                         
  -4   4  10       3442.73       3579.45        69.54 o                         
  -2   4  10        505.21        455.03        53.42 o                         
   0   4  10      21197.09      21425.03       251.76 o                         
   2   4  10        513.92        466.69        53.39 o                         
   4   4  10       3405.36       3487.37        62.52 o                         
   6   4  10       4583.81       4241.19        60.59 o                         
   8   4  10        743.83        852.44        72.39 o                         
  10   4  10       1306.87       1201.85        81.11 o                         
  12   4  10         94.82         36.29       113.47 o                         
 -13   5  10        421.97        362.40       101.14 o                         
 -11   5  10        290.19        266.22        81.57 o                         
  -9   5  10       1514.99       1541.27        70.83 o                         
  -7   5  10        488.81        467.36        70.42 o                         
  -5   5  10       5227.21       5044.34        72.89 o                         
  -3   5  10       1097.81       1091.09        57.02 o                         
  -1   5  10       4285.07       4216.17        65.41 o                         
   1   5  10       4219.59       4179.74        64.26 o                         
   3   5  10       1083.56       1110.50        53.43 o                         
   5   5  10       5025.82       4949.12       117.57 o                         
   7   5  10        525.51        501.80        54.87 o                         
   9   5  10       1494.49       1452.26        70.05 o                         
  11   5  10        282.37        237.05        87.99 o                         
  13   5  10        417.69        329.25        93.36 o                         
 -12   6  10        605.77        586.62       106.12 o                         
 -10   6  10        965.94        959.82        77.40 o                         
  -8   6  10       1109.53       1218.66        74.75 o                         
  -6   6  10        156.50        116.90        57.20 o                         
  -4   6  10       4721.66       4866.40       135.61 o                         
  -2   6  10        801.75        722.00        54.81 o                         
   0   6  10        311.02        243.32        53.46 o                         
   2   6  10        733.33        621.29        55.14 o                         
   4   6  10       4534.72       4696.89        81.79 o                         
   6   6  10        174.45        174.07        49.26 o                         
   8   6  10       1131.05       1241.45        68.67 o                         
  10   6  10        857.52        827.25        82.28 o                         
  12   6  10        587.10        708.19       115.74 o                         
 -11   7  10         90.36        115.98        76.26 o                         
  -9   7  10        895.10        967.79        84.77 o                         
  -7   7  10        216.17        229.61        61.32 o                         
  -5   7  10       3173.20       3193.32        95.87 o                         
  -3   7  10       1336.45       1277.76        57.28 o                         
  -1   7  10       4431.83       4319.26       115.49 o                         
   1   7  10       4711.46       4704.64        67.50 o                         
   3   7  10       1240.16       1231.00        67.12 o                         
   5   7  10       3236.03       3273.42        58.31 o                         
   7   7  10        249.52        273.47        57.82 o                         
   9   7  10        887.28        919.37        81.30 o                         
  11   7  10        118.33        120.06        81.50 o                         
 -12   8  10        134.79         81.89        92.31 o                         
 -10   8  10        334.33        348.39        81.72 o                         
  -8   8  10        803.62        736.52        64.71 o                         
  -6   8  10         72.84         51.38        84.58 o                         
  -4   8  10       1896.46       2094.56        69.96 o                         
  -2   8  10       4540.89       4354.29        77.57 o                         
   0   8  10       3201.61       3520.99        75.87 o                         
   2   8  10       4582.86       4314.72        73.13 o                         
   4   8  10       2032.64       2241.85        59.31 o                         
   6   8  10         62.57        134.91        56.65 o                         
   8   8  10        762.93        746.74        79.61 o                         
  10   8  10        342.99        366.82        88.46 o                         
  12   8  10        160.00        147.41       106.29 o                         
 -11   9  10        762.38        743.66       106.51 o                         
  -9   9  10        505.60        477.96        96.21 o                         
  -7   9  10        407.51        474.33        66.75 o                         
  -5   9  10        825.09        948.51        79.15 o                         
  -3   9  10       2355.79       2238.90        65.95 o                         
  -1   9  10       1523.19       1444.01        56.13 o                         
   1   9  10       1659.99       1629.94        60.03 o                         
   3   9  10       2357.16       2269.95        55.56 o                         
   5   9  10        874.24        963.75        59.77 o                         
   7   9  10        455.65        491.36        67.17 o                         
   9   9  10        461.39        435.56        88.16 o                         
  11   9  10        708.49        576.51       107.32 o                         
 -10  10  10        517.91        635.43       105.00 o                         
  -8  10  10        523.38        593.06        95.50 o                         
  -6  10  10       1131.71       1054.51        81.63 o                         
  -4  10  10       1627.18       1633.09        83.23 o                         
  -2  10  10       1185.29       1147.16        63.04 o                         
   0  10  10       3971.23       4012.10        69.36 o                         
   2  10  10       1263.65       1225.01        55.64 o                         
   4  10  10       1600.84       1639.19        66.03 o                         
   6  10  10       1103.91       1055.95        68.47 o                         
   8  10  10        523.13        566.75        87.20 o                         
  10  10  10        504.23        484.30       105.09 o                         
 -11  11  10        198.55        224.61       120.11 o                         
  -9  11  10        326.99        382.73        89.35 o                         
  -7  11  10       1187.14       1277.67        97.92 o                         
  -5  11  10        722.28        772.45        80.16 o                         
  -3  11  10        664.55        726.43        87.59 o                         
  -1  11  10       1356.55       1407.58        80.89 o                         
   1  11  10       1286.93       1317.06        81.30 o                         
   3  11  10        756.86        815.36        63.57 o                         
   5  11  10        638.22        655.54        67.39 o                         
   7  11  10       1154.78       1147.25        78.24 o                         
   9  11  10        318.35        372.69        89.93 o                         
  11  11  10        214.67        115.36       104.19 o                         
 -10  12  10        359.21        236.99       121.05 o                         
  -8  12  10        557.79        644.56        90.32 o                         
  -6  12  10        857.57       1037.33        97.43 o                         
  -4  12  10        170.16        189.61        71.19 o                         
  -2  12  10       1883.86       1978.58        93.97 o                         
   0  12  10         21.84         29.43        70.68 o                         
   2  12  10       1847.92       1918.69        64.63 o                         
   4  12  10        179.52        232.21        66.50 o                         
   6  12  10        862.96        997.84        77.85 o                         
   8  12  10        592.96        668.71        90.67 o                         
  10  12  10        357.34        233.42       118.06 o                         
  -9  13  10        104.89         78.54       115.07 o                         
  -7  13  10       1332.95       1434.74       112.42 o                         
  -5  13  10        181.26        254.56       105.49 o                         
  -3  13  10       1046.14       1128.84       104.23 o                         
  -1  13  10        174.94        249.81        66.05 o                         
   1  13  10        168.82        226.06        66.26 o                         
   3  13  10       1095.10       1229.62        70.20 o                         
   5  13  10        155.65        174.40        67.98 o                         
   7  13  10       1412.00       1420.44        86.68 o                         
   9  13  10        102.73         66.43       106.13 o                         
  -8  14  10        411.23        409.89       121.55 o                         
  -6  14  10       1609.58       1755.10       114.37 o                         
  -4  14  10        507.82        544.30       107.87 o                         
  -2  14  10        858.22       1031.64        94.64 o                         
   0  14  10         32.73         28.19        61.91 o                         
   2  14  10        945.49       1054.53        72.43 o                         
   4  14  10        540.20        632.00        77.05 o                         
   6  14  10       1644.63       1738.68        86.99 o                         
   8  14  10        441.60        458.35        93.43 o                         
  -7  15  10       1084.44       1337.24       119.59 o                         
  -5  15  10       1114.54       1025.21       101.83 o                         
  -3  15  10       1482.71       1809.56       114.41 o                         
  -1  15  10        444.23        485.37        96.91 o                         
   1  15  10        452.27        491.33        76.87 o                         
   3  15  10       1507.96       1707.17        81.75 o                         
   5  15  10       1126.75       1046.10        86.57 o                         
   7  15  10       1041.09       1224.11       101.46 o                         
  -6  16  10        896.85        967.45       124.16 o                         
  -4  16  10         66.27         31.72       136.54 o                         
  -2  16  10       1135.41       1289.80        93.37 o                         
   0  16  10          4.15         36.86        96.56 o                         
   2  16  10       1148.07       1339.26        93.64 o                         
   4  16  10         58.35         55.48        95.77 o                         
   6  16  10        885.15        940.91       119.27 o                         
  -5  17  10       1147.27       1047.26       117.66 o                         
  -3  17  10        457.54        661.33       107.91 o                         
  -1  17  10       1521.93       1722.96       120.36 o                         
   1  17  10       1482.77       1636.95       110.67 o                         
   3  17  10        509.56        682.42       131.17 o                         
   5  17  10       1095.22        875.21       111.50 o                         
  -4  18  10        866.74        845.30       148.16 o                         
  -2  18  10       1271.40       1442.97       122.38 o                         
   0  18  10        253.20        156.42       106.64 o                         
   2  18  10       1393.45       1578.52       123.08 o                         
   4  18  10        805.03        705.32       135.66 o                         
  -1  19  10        410.89        407.26       115.08 o                         
   1  19  10        432.19        335.97       177.61 o                         
   2   0  11       9607.79       9139.34        93.03 o                         
   4   0  11         44.98         63.18        51.59 o                         
   6   0  11       4572.22       5052.21       123.66 o                         
   8   0  11       1183.34       1123.67        73.59 o                         
  10   0  11       2290.10       2821.95        94.35 o                         
  12   0  11        960.20       1038.39       108.41 o                         
 -13   1  11        200.74        125.44       174.81 o                         
 -11   1  11       2205.52       2450.25        89.63 o                         
  -9   1  11        104.14        129.81        65.94 o                         
  -7   1  11       7987.82       8266.11       195.52 o                         
  -5   1  11       1057.08       1165.51        61.20 o                         
  -3   1  11       4353.12       4150.08        67.22 o                         
  -1   1  11       5415.35       5516.02        79.09 o                         
   1   1  11       5462.39       5293.79        70.62 o                         
   3   1  11       4372.02       4146.75        75.86 o                         
   5   1  11       1083.67       1237.32        56.76 o                         
   7   1  11       7577.58       7718.70       165.62 o                         
   9   1  11         97.89        104.71        70.91 o                         
  11   1  11       2144.03       2484.58       103.31 o                         
  13   1  11        224.45        212.63       216.04 o                         
 -12   2  11       1707.16       1865.49       110.43 o                         
 -10   2  11       1253.02       1473.51        89.81 o                         
  -8   2  11       1456.30       1423.56        75.08 o                         
  -6   2  11       8446.89       8555.91        85.15 o                         
  -4   2  11        984.86        854.61        55.09 o                         
  -2   2  11       7455.08       7452.10        74.83 o                         
   0   2  11       2445.78       2613.18        65.30 o                         
   2   2  11       7682.43       7565.68       132.46 o                         
   4   2  11       1035.83        850.26        52.25 o                         
   6   2  11       8300.80       8540.50        96.65 o                         
   8   2  11       1467.56       1401.60        70.38 o                         
  10   2  11       1179.46       1413.57        84.74 o                         
  12   2  11       1744.54       1829.02       121.00 o                         
 -11   3  11       2665.99       2881.40        91.08 o                         
  -9   3  11         16.80        -11.13        66.67 o                         
  -7   3  11       4288.59       4331.42        83.59 o                         
  -5   3  11       3381.08       3456.83        78.26 o                         
  -3   3  11       9236.50       9135.94       112.40 o                         
  -1   3  11       1906.44       2040.69        64.02 o                         
   1   3  11       1907.77       2041.23        74.33 o                         
   3   3  11       9426.09       9014.82       116.65 o                         
   5   3  11       3407.30       3584.89        73.50 o                         
   7   3  11       4052.57       4122.85        71.53 o                         
   9   3  11         24.97         51.11        65.77 o                         
  11   3  11       2578.57       2713.79       115.51 o                         
 -12   4  11        495.88        472.34       107.49 o                         
 -10   4  11       1087.85       1322.35        90.36 o                         
  -8   4  11       2906.43       2756.31        75.06 o                         
  -6   4  11       3118.36       3223.34        70.24 o                         
  -4   4  11       2672.16       2460.64        65.72 o                         
  -2   4  11      13778.16      13704.45       125.45 o                         
   0   4  11        879.98        793.54        51.70 o                         
   2   4  11      13869.71      13952.64       131.32 o                         
   4   4  11       2554.45       2276.36        65.40 o                         
   6   4  11       3047.69       3284.05        69.21 o                         
   8   4  11       2889.86       2855.24        79.07 o                         
  10   4  11       1027.25       1247.13        97.79 o                         
  12   4  11        494.77        359.43       107.58 o                         
 -11   5  11       1540.65       1751.42       102.02 o                         
  -9   5  11         15.97          1.66        85.36 o                         
  -7   5  11       5069.45       5061.03       131.49 o                         
  -5   5  11       1240.34       1400.53        72.21 o                         
  -3   5  11       5700.04       5683.64        82.40 o                         
  -1   5  11       7765.95       7962.47        80.44 o                         
   1   5  11       7782.75       7959.46       126.95 o                         
   3   5  11       5522.42       5593.89        82.18 o                         
   5   5  11       1176.48       1368.38        67.55 o                         
   7   5  11       4897.95       4817.80        71.07 o                         
   9   5  11         16.05        -28.37        85.37 o                         
  11   5  11       1580.44       1795.60       108.85 o                         
 -12   6  11       2097.68       2150.50       117.36 o                         
 -10   6  11        604.34        608.00        83.49 o                         
  -8   6  11       1057.71        981.20        74.89 o                         
  -6   6  11       5130.37       5382.11        90.68 o                         
  -4   6  11       1970.28       1861.22        70.67 o                         
  -2   6  11       5785.19       6007.79        74.36 o                         
   0   6  11       6924.08       6737.70       109.57 o                         
   2   6  11       5629.94       5777.12       121.50 o                         
   4   6  11       1852.87       1708.72        56.56 o                         
   6   6  11       4937.75       5384.64       106.69 o                         
   8   6  11       1031.67        942.51        68.86 o                         
  10   6  11        561.22        635.16        97.16 o                         
  12   6  11       2092.97       2029.92       140.99 o                         
 -11   7  11       1114.26       1138.39       101.73 o                         
  -9   7  11        254.26        217.41        80.02 o                         
  -7   7  11       3110.14       3299.34        89.20 o                         
  -5   7  11       1252.28       1221.09        89.37 o                         
  -3   7  11       5468.02       5539.27        84.69 o                         
  -1   7  11       4284.34       4548.08        69.50 o                         
   1   7  11       4270.72       4390.70        73.70 o                         
   3   7  11       5384.32       5469.31        95.94 o                         
   5   7  11       1335.68       1266.27        63.96 o                         
   7   7  11       3204.82       3264.97        71.96 o                         
   9   7  11        261.98        192.81        80.58 o                         
  11   7  11       1123.47       1213.89       109.56 o                         
 -10   8  11       1050.97       1083.66       129.66 o                         
  -8   8  11        957.25        988.34       107.46 o                         
  -6   8  11       1768.74       1941.45        85.19 o                         
  -4   8  11       1270.83       1150.08        79.38 o                         
  -2   8  11       6103.78       6681.41       136.28 o                         
   0   8  11        276.55        252.85        57.80 o                         
   2   8  11       6128.33       6747.50        86.22 o                         
   4   8  11       1315.29       1192.23        64.35 o                         
   6   8  11       1745.87       1905.33        71.50 o                         
   8   8  11        953.06        919.89        77.18 o                         
  10   8  11       1072.88       1101.03       107.10 o                         
 -11   9  11        736.47        654.85       116.72 o                         
  -9   9  11        582.10        478.97        97.65 o                         
  -7   9  11       1728.40       2006.20        92.19 o                         
  -5   9  11       1170.13       1208.94        81.18 o                         
  -3   9  11       2526.33       2662.03        78.61 o                         
  -1   9  11       1985.61       2020.33        76.15 o                         
   1   9  11       2055.42       2090.31        83.09 o                         
   3   9  11       2505.56       2644.75        69.04 o                         
   5   9  11       1141.47       1098.18        68.36 o                         
   7   9  11       1750.50       1950.81        84.81 o                         
   9   9  11        584.09        426.23        83.06 o                         
  11   9  11        746.02        687.40       125.81 o                         
 -10  10  11        458.87        478.94       117.03 o                         
  -8  10  11        580.64        564.26        83.30 o                         
  -6  10  11       1614.90       1782.24        91.56 o                         
  -4  10  11       1881.98       1755.92        85.63 o                         
  -2  10  11       3175.82       3502.71        87.54 o                         
   0  10  11       5182.25       4733.32        85.75 o                         
   2  10  11       3077.89       3346.75        77.08 o                         
   4  10  11       1930.16       1887.87        67.48 o                         
   6  10  11       1637.02       1818.04        83.17 o                         
   8  10  11        585.35        642.03       109.10 o                         
  10  10  11        455.40        260.19        93.25 o                         
  -9  11  11        424.72        300.06       129.04 o                         
  -7  11  11        687.97        859.28        89.98 o                         
  -5  11  11        602.54        540.19        94.91 o                         
  -3  11  11       3111.87       3237.13        99.37 o                         
  -1  11  11       1891.20       1787.54        71.82 o                         
   1  11  11       1972.09       1899.96        72.69 o                         
   3  11  11       3032.75       3080.88        71.54 o                         
   5  11  11        663.47        622.96        80.05 o                         
   7  11  11        709.95        810.69        70.84 o                         
   9  11  11        436.44        334.52       116.04 o                         
  -8  12  11        281.06        236.36       128.04 o                         
  -6  12  11       1368.21       1449.93       112.56 o                         
  -4  12  11        610.97        592.36        94.68 o                         
  -2  12  11        879.92       1026.11        70.01 o                         
   0  12  11       1187.85        956.59        82.05 o                         
   2  12  11        864.73       1038.66        65.90 o                         
   4  12  11        639.97        504.02        76.35 o                         
   6  12  11       1470.17       1575.55        77.04 o                         
   8  12  11        255.87        140.85        97.55 o                         
  -9  13  11        286.59        184.09       211.65 o                         
  -7  13  11        363.46        476.01       105.99 o                         
  -5  13  11       1074.99       1034.71       127.19 o                         
  -3  13  11        469.37        529.35        96.26 o                         
  -1  13  11       1329.46       1218.55        90.62 o                         
   1  13  11       1325.68       1353.74        83.96 o                         
   3  13  11        465.49        560.98        76.46 o                         
   5  13  11       1088.21       1058.90        84.69 o                         
   7  13  11        311.27        358.48        99.10 o                         
   9  13  11        284.84        306.52       303.51 o                         
  -8  14  11        111.14         88.09       133.65 o                         
  -6  14  11         54.39         60.61       127.92 o                         
  -4  14  11        245.82        147.15        97.27 o                         
  -2  14  11        340.23        454.93       107.72 o                         
   0  14  11         41.06         17.22        87.42 o                         
   2  14  11        350.16        427.30        77.53 o                         
   4  14  11        216.72        145.02        89.36 o                         
   6  14  11         54.89         87.56        97.74 o                         
   8  14  11        109.03         50.37       123.41 o                         
  -7  15  11         76.75        108.86       122.05 o                         
  -5  15  11        149.34        100.90       105.36 o                         
  -3  15  11          2.50         -1.13        98.65 o                         
  -1  15  11        291.10        373.00       109.25 o                         
   1  15  11        246.41        273.26        78.03 o                         
   3  15  11          1.41         20.67        83.50 o                         
   5  15  11        194.40        156.54       105.82 o                         
   7  15  11         79.26        119.41       122.98 o                         
  -6  16  11        127.53        147.37       299.90 o                         
  -4  16  11        393.53        365.96       118.38 o                         
  -2  16  11         55.83         62.90        97.73 o                         
   0  16  11        110.75         89.87        97.55 o                         
   2  16  11         53.43         82.16       115.28 o                         
   4  16  11        434.72        436.86        99.98 o                         
   6  16  11        108.15         73.57       150.44 o                         
  -3  17  11        181.51        218.75       108.35 o                         
  -1  17  11        134.91        101.87       117.33 o                         
   1  17  11        158.14        142.47        99.37 o                         
   3  17  11        192.62        242.16       100.20 o                         
   0  18  11        390.15        299.18       151.99 o                         
   0   0  12       4245.08       4093.18       113.18 o                         
   2   0  12        102.74        117.06        52.53 o                         
   4   0  12       5222.04       5178.49        79.53 o                         
   6   0  12          0.48         35.61        70.38 o                         
   8   0  12        471.47        668.23        83.94 o                         
  10   0  12          0.64         -1.02        81.64 o                         
  12   0  12        672.05        734.09       114.81 o                         
 -11   1  12         60.09         69.85        97.11 o                         
  -9   1  12        286.77        344.83        87.27 o                         
  -7   1  12        341.44        279.81        67.47 o                         
  -5   1  12       1568.86       1509.69        73.94 o                         
  -3   1  12        382.25        386.37        53.73 o                         
  -1   1  12       3242.53       3099.08        70.50 o                         
   1   1  12       3075.38       2984.55        63.09 o                         
   3   1  12        326.16        313.02        50.11 o                         
   5   1  12       1572.95       1534.10        69.25 o                         
   7   1  12        342.11        304.56        62.83 o                         
   9   1  12        301.80        271.29        81.52 o                         
  11   1  12         59.93        191.59       114.43 o                         
 -12   2  12        610.75        396.68       123.94 o                         
 -10   2  12         70.65        110.07        87.97 o                         
  -8   2  12       1351.54       1383.20        82.39 o                         
  -6   2  12        197.17        126.53        65.40 o                         
  -4   2  12       2269.86       2426.71        76.25 o                         
  -2   2  12        570.58        495.10        58.16 o                         
   0   2  12        967.52        891.89        55.83 o                         
   2   2  12        634.87        529.59        54.88 o                         
   4   2  12       2138.36       2254.41        67.21 o                         
   6   2  12        232.06        178.06        70.70 o                         
   8   2  12       1375.86       1414.49        82.79 o                         
  10   2  12         89.90        126.56        88.08 o                         
  12   2  12        685.84        582.19       177.51 o                         
 -11   3  12        349.00        329.83       106.48 o                         
  -9   3  12        579.65        555.07        82.04 o                         
  -7   3  12        921.87        994.64        69.39 o                         
  -5   3  12       1425.09       1347.83        64.96 o                         
  -3   3  12       1981.04       1942.48        73.54 o                         
  -1   3  12       2873.01       2799.78        77.38 o                         
   1   3  12       2821.30       2641.26        71.58 o                         
   3   3  12       1986.30       1995.45        74.52 o                         
   5   3  12       1492.64       1481.94        69.20 o                         
   7   3  12        862.37        941.67        58.22 o                         
   9   3  12        659.09        616.59        82.25 o                         
  11   3  12        353.55        356.44       115.38 o                         
 -10   4  12         83.29         16.14       103.16 o                         
  -8   4  12       1999.28       2032.36       100.10 o                         
  -6   4  12        459.70        369.12        70.86 o                         
  -4   4  12       1127.97       1048.10        79.18 o                         
  -2   4  12       3388.30       3139.51        70.32 o                         
   0   4  12       5495.41       5576.82        79.49 o                         
   2   4  12       3264.00       2983.54        65.36 o                         
   4   4  12       1243.86       1150.45        79.35 o                         
   6   4  12        517.31        455.26        66.59 o                         
   8   4  12       2157.56       2170.46       100.01 o                         
  10   4  12         63.89         48.78        95.89 o                         
 -11   5  12        195.18         79.97       106.34 o                         
  -9   5  12        501.15        463.35        82.09 o                         
  -7   5  12       1251.22       1206.20        83.35 o                         
  -5   5  12        511.42        531.15        71.68 o                         
  -3   5  12       3870.25       3715.72        75.98 o                         
  -1   5  12       1802.65       1839.18        73.57 o                         
   1   5  12       1829.96       1829.67        70.88 o                         
   3   5  12       3802.81       3804.14        86.79 o                         
   5   5  12        482.60        499.89        66.47 o                         
   7   5  12       1284.93       1227.27        66.39 o                         
   9   5  12        495.29        467.36        82.27 o                         
  11   5  12        184.22         27.68       107.02 o                         
 -10   6  12        403.64        383.70       105.60 o                         
  -8   6  12       1122.68       1067.53        83.71 o                         
  -6   6  12       1926.17       1727.71        78.36 o                         
  -4   6  12       3372.93       3315.61        80.04 o                         
  -2   6  12       4147.47       3895.89        82.46 o                         
   0   6  12       1667.02       1826.75        69.69 o                         
   2   6  12       4138.32       3954.88        88.46 o                         
   4   6  12       3486.65       3551.34        86.60 o                         
   6   6  12       1804.72       1753.80        71.15 o                         
   8   6  12       1053.61        995.26        78.70 o                         
  10   6  12        443.24        502.10       105.37 o                         
 -11   7  12        515.69        351.47       135.13 o                         
  -9   7  12        973.96       1053.01        97.61 o                         
  -7   7  12       1935.59       1779.51        99.24 o                         
  -5   7  12        461.36        437.76        71.95 o                         
  -3   7  12       2904.94       2740.45        92.71 o                         
  -1   7  12       1666.97       1732.74        70.09 o                         
   1   7  12       1701.81       1746.99        70.41 o                         
   3   7  12       2916.09       2664.97        78.84 o                         
   5   7  12        570.57        561.06        59.67 o                         
   7   7  12       2061.39       1918.32        79.69 o                         
   9   7  12        984.02        990.95       103.36 o                         
  11   7  12        462.99        383.20       123.46 o                         
 -10   8  12        750.96        708.81       101.07 o                         
  -8   8  12       1520.36       1436.88        92.38 o                         
  -6   8  12        800.81        745.48        96.05 o                         
  -4   8  12       1043.85       1029.17        73.72 o                         
  -2   8  12        961.45        851.98        63.58 o                         
   0   8  12       1371.64       1414.44        69.34 o                         
   2   8  12        889.15        757.62        68.02 o                         
   4   8  12       1032.21        991.76        64.55 o                         
   6   8  12        847.47        879.49        76.77 o                         
   8   8  12       1553.20       1436.71        80.76 o                         
  10   8  12        712.67        574.27        93.87 o                         
  -9   9  12        723.48        753.43       100.10 o                         
  -7   9  12       2050.48       1922.08        93.68 o                         
  -5   9  12        793.03        882.12       107.12 o                         
  -3   9  12       2835.87       2586.99        86.57 o                         
  -1   9  12        847.34        862.88        72.70 o                         
   1   9  12        880.68        897.39        64.72 o                         
   3   9  12       2758.77       2626.42        80.56 o                         
   5   9  12        810.08        915.08        76.83 o                         
   7   9  12       1945.28       1780.34        81.36 o                         
   9   9  12        712.58        682.90       100.01 o                         
  -8  10  12       1209.50       1233.46       117.11 o                         
  -6  10  12       1978.30       2011.67        94.80 o                         
  -4  10  12       1679.39       1667.04       109.58 o                         
  -2  10  12       3161.83       2931.28        81.48 o                         
   0  10  12        846.14        918.56        68.93 o                         
   2  10  12       3094.24       2947.40        88.13 o                         
   4  10  12       1809.59       1758.32        79.65 o                         
   6  10  12       2030.76       2184.07        87.35 o                         
   8  10  12       1105.89       1072.82       118.07 o                         
  -9  11  12        618.45        656.85       125.22 o                         
  -7  11  12       1907.77       1829.12       110.87 o                         
  -5  11  12       1202.35       1362.56       100.04 o                         
  -3  11  12       3087.39       2889.64        94.57 o                         
  -1  11  12       2100.31       2248.19        96.61 o                         
   1  11  12       2043.31       2072.13        91.61 o                         
   3  11  12       3270.66       3147.34        79.35 o                         
   5  11  12       1192.26       1342.54        79.90 o                         
   7  11  12       1959.30       1956.87        96.07 o                         
   9  11  12        574.69        357.48       128.75 o                         
  -8  12  12       2089.90       2074.17       127.66 o                         
  -6  12  12       1495.87       1469.62       110.16 o                         
  -4  12  12       2153.82       2225.40       104.49 o                         
  -2  12  12       3723.23       3720.76        97.98 o                         
   0  12  12        497.75        546.97        96.53 o                         
   2  12  12       3801.14       3806.58        86.42 o                         
   4  12  12       2125.42       2279.09        78.70 o                         
   6  12  12       1538.91       1522.25        95.51 o                         
   8  12  12       2095.79       2065.15       116.85 o                         
  -7  13  12       1622.49       1544.24       122.54 o                         
  -5  13  12       1353.74       1480.69       109.96 o                         
  -3  13  12       3860.19       3834.82       112.50 o                         
  -1  13  12       2469.50       2416.91        95.32 o                         
   1  13  12       2386.61       2279.10        88.27 o                         
   3  13  12       3873.29       3877.08        87.81 o                         
   5  13  12       1310.02       1442.13        95.23 o                         
   7  13  12       1561.37       1403.39       104.73 o                         
  -6  14  12        829.45        836.69       134.12 o                         
  -4  14  12        627.06        625.14       117.56 o                         
  -2  14  12       3462.59       3470.95       123.82 o                         
   0  14  12        350.69        406.98        90.04 o                         
   2  14  12       3486.55       3418.86        95.73 o                         
   4  14  12        563.44        510.11        99.69 o                         
   6  14  12        787.72        777.32       103.20 o                         
  -5  15  12        323.23        311.39       150.67 o                         
  -3  15  12       1500.27       1441.26       135.52 o                         
  -1  15  12       1944.55       1977.89        98.07 o                         
   1  15  12       1912.21       2021.75       111.30 o                         
   3  15  12       1476.51       1506.00        91.49 o                         
   5  15  12        344.30        370.01       121.16 o                         
  -2  16  12       1902.56       1836.81       116.26 o                         
   0  16  12         89.45         59.67       107.16 o                         
   2  16  12       1960.56       1794.21       100.28 o                         
   4  16  12        612.86        274.87       221.59 o                         
   2   0  13        160.41        190.43        60.47 o                         
   4   0  13        542.35        473.32        71.66 o                         
   6   0  13        736.09        682.43        73.10 o                         
   8   0  13        184.45        200.28        86.83 o                         
  10   0  13         25.64         32.55        90.95 o                         
 -11   1  13        166.63        130.90       150.59 o                         
  -9   1  13        108.34         92.85        89.89 o                         
  -7   1  13        597.83        563.89        75.25 o                         
  -5   1  13        241.79        303.25        66.46 o                         
  -3   1  13       1969.52       1831.46        70.35 o                         
  -1   1  13        412.91        530.92        77.26 o                         
   1   1  13        474.83        531.41        61.79 o                         
   3   1  13       1956.37       1824.22        82.05 o                         
   5   1  13        255.27        304.54        66.49 o                         
   7   1  13        615.18        528.45        75.48 o                         
   9   1  13        114.75         66.74        94.68 o                         
  11   1  13        178.03         93.44       122.04 o                         
 -10   2  13         30.27         21.03       128.60 o                         
  -8   2  13        407.93        445.17        81.21 o                         
  -6   2  13        598.97        542.84        75.73 o                         
  -4   2  13        328.07        267.01        61.68 o                         
  -2   2  13       2628.37       2608.63        77.89 o                         
   0   2  13       1065.34       1024.73        79.38 o                         
   2   2  13       2592.59       2679.33        84.02 o                         
   4   2  13        307.45        194.32        66.05 o                         
   6   2  13        660.93        670.82        80.48 o                         
   8   2  13        436.22        428.23        76.80 o                         
  10   2  13         34.90         57.94       104.97 o                         
  -9   3  13        191.66        200.93       113.51 o                         
  -7   3  13        642.77        632.57        81.62 o                         
  -5   3  13         71.31         79.47        77.74 o                         
  -3   3  13        966.43       1012.53        79.30 o                         
  -1   3  13        331.73        265.40        65.40 o                         
   1   3  13        361.67        339.00        65.56 o                         
   3   3  13        916.40        899.65        67.31 o                         
   5   3  13         73.23         97.34        71.21 o                         
   7   3  13        652.41        672.11        76.02 o                         
   9   3  13        212.74        195.29        90.51 o                         
 -10   4  13        171.67        190.42       106.55 o                         
  -8   4  13        478.50        359.61        89.19 o                         
  -6   4  13       1336.60       1409.62        88.93 o                         
  -4   4  13        477.00        434.48        71.87 o                         
  -2   4  13       1328.07       1233.06        68.65 o                         
   0   4  13        704.44        609.66        72.16 o                         
   2   4  13       1444.22       1398.53        74.50 o                         
   4   4  13        382.92        298.09        66.66 o                         
   6   4  13       1338.27       1398.47        73.80 o                         
   8   4  13        506.94        376.93        88.82 o                         
  10   4  13        166.66        159.29        98.53 o                         
  -9   5  13        685.46        594.39       116.08 o                         
  -7   5  13        629.65        699.18        82.34 o                         
  -5   5  13        338.89        266.57        61.80 o                         
  -3   5  13       1011.36       1014.04        73.19 o                         
  -1   5  13        960.18        926.10        67.86 o                         
   1   5  13       1057.00       1071.14        79.43 o                         
   3   5  13       1117.50       1141.13        80.23 o                         
   5   5  13        285.03        223.46        61.84 o                         
   7   5  13        668.02        685.48        82.74 o                         
   9   5  13        694.78        537.19        99.05 o                         
 -10   6  13        226.20        164.38       134.44 o                         
  -8   6  13        512.98        445.89       114.08 o                         
  -6   6  13        218.37        135.75        86.22 o                         
  -4   6  13       1795.32       1776.36        71.71 o                         
  -2   6  13        586.07        537.14        67.00 o                         
   0   6  13        943.81        789.38        67.62 o                         
   2   6  13        572.89        489.63        67.36 o                         
   4   6  13       1932.13       1896.07        78.27 o                         
   6   6  13        176.64        106.25        80.56 o                         
   8   6  13        490.96        407.13       105.08 o                         
  10   6  13        238.29        230.44       122.54 o                         
  -9   7  13       1003.94        825.54        95.71 o                         
  -7   7  13        166.31         89.37        88.58 o                         
  -5   7  13        744.84        727.32        87.85 o                         
  -3   7  13        290.62        251.05        78.37 o                         
  -1   7  13        522.35        400.20        78.51 o                         
   1   7  13        523.80        469.74        71.64 o                         
   3   7  13        235.76        287.36        87.39 o                         
   5   7  13        833.69        810.59        77.20 o                         
   7   7  13        139.47         90.48        76.92 o                         
   9   7  13        969.87        877.86       146.05 o                         
  -8   8  13       1379.44       1516.81       102.11 o                         
  -6   8  13        392.00        319.12        96.09 o                         
  -4   8  13        597.45        546.05        80.58 o                         
  -2   8  13         93.45        127.51        65.92 o                         
   0   8  13        717.51        667.96        79.47 o                         
   2   8  13        113.14        124.29        73.31 o                         
   4   8  13        604.28        572.53        76.35 o                         
   6   8  13        375.97        298.59        82.47 o                         
   8   8  13       1366.74       1353.10       109.90 o                         
  -7   9  13        237.85        237.53        97.60 o                         
  -5   9  13       1884.42       1831.24       113.47 o                         
  -3   9  13        219.26        233.54        94.95 o                         
  -1   9  13        452.65        460.47        87.13 o                         
   1   9  13        468.63        418.33        87.10 o                         
   3   9  13        247.84        272.40        96.07 o                         
   5   9  13       1757.99       1609.65        77.28 o                         
   7   9  13        225.86        263.80        91.21 o                         
  -8  10  13        116.09        147.26       119.12 o                         
  -6  10  13        361.61        380.65       114.35 o                         
  -4  10  13       2347.70       2472.54       115.02 o                         
  -2  10  13        645.40        614.50        88.72 o                         
   0  10  13        970.00        852.33        77.63 o                         
   2  10  13        650.82        616.82        82.06 o                         
   4  10  13       2216.34       2338.59        99.92 o                         
   6  10  13        401.06        298.38        86.59 o                         
   8  10  13        123.42        181.95       128.88 o                         
  -7  11  13        185.38        237.34       132.76 o                         
  -5  11  13       1654.53       1695.33       132.34 o                         
  -3  11  13        759.96        774.17        84.65 o                         
  -1  11  13       1822.10       1761.78        93.30 o                         
   1  11  13       1823.04       1835.29       101.85 o                         
   3  11  13        738.61        827.03        79.57 o                         
   5  11  13       1698.69       1665.42       101.86 o                         
   7  11  13        172.66        185.16       100.85 o                         
  -6  12  13       1133.25       1082.79       134.01 o                         
  -4  12  13       1144.01       1127.66       131.83 o                         
  -2  12  13        373.57        222.96        80.64 o                         
   0  12  13       2568.34       2470.85       100.45 o                         
   2  12  13        357.66        281.43        80.03 o                         
   4  12  13       1202.72       1262.24        89.75 o                         
   6  12  13       1120.15       1009.38       103.24 o                         
  -5  13  13       1946.46       2026.55       140.38 o                         
  -3  13  13        461.09        442.51       106.29 o                         
  -1  13  13       1401.43       1334.07       108.93 o                         
   1  13  13       1342.37       1278.79       101.24 o                         
   3  13  13        467.85        458.52        99.43 o                         
   5  13  13       1922.93       1852.22       109.52 o                         
  -4  14  13       1594.04       1587.93       157.15 o                         
  -2  14  13        594.75        478.96       118.74 o                         
   0  14  13       1817.88       1822.55        98.32 o                         
   2  14  13        604.68        570.70       100.67 o                         
   4  14  13       1565.23       1762.03       118.76 o                         
  -1  15  13       1609.64       1676.44       128.41 o                         
   1  15  13       1534.73       1793.01       136.64 o                         
   0   0  14       2842.60       3075.63       133.13 o                         
   2   0  14        139.24         70.18        65.51 o                         
   4   0  14       2881.61       3329.56        94.88 o                         
   6   0  14        964.19        633.31        89.15 o                         
   8   0  14        670.76        803.21       117.02 o                         
  -9   1  14       1206.87       1123.26       102.35 o                         
  -7   1  14          2.71         44.16        87.54 o                         
  -5   1  14       2851.67       2716.55        82.86 o                         
  -3   1  14       1039.63       1182.27        69.57 o                         
  -1   1  14       3907.34       3832.25        82.57 o                         
   1   1  14       3938.30       4014.93        88.74 o                         
   3   1  14       1053.62       1186.46        69.32 o                         
   5   1  14       2879.09       2919.59       102.14 o                         
   7   1  14          3.41         40.58        76.21 o                         
   9   1  14       1182.79       1100.30       110.03 o                         
  -8   2  14        555.45        665.52        92.38 o                         
  -6   2  14       1116.99        865.41        89.46 o                         
  -4   2  14       2660.81       2961.84        93.92 o                         
  -2   2  14         75.98         48.85        70.47 o                         
   0   2  14       9731.73      10042.82       211.81 o                         
   2   2  14         88.28         63.31        71.01 o                         
   4   2  14       2605.05       2900.26        94.04 o                         
   6   2  14       1157.45        945.05        83.18 o                         
   8   2  14        586.61        678.09       106.89 o                         
  -9   3  14       1004.75        917.19       121.75 o                         
  -7   3  14         76.11        132.74       100.84 o                         
  -5   3  14       2855.03       2894.04        87.94 o                         
  -3   3  14       1629.91       1947.32        90.91 o                         
  -1   3  14       3417.64       3436.19        82.10 o                         
   1   3  14       3481.40       3476.49        76.56 o                         
   3   3  14       1520.90       1794.98        79.15 o                         
   5   3  14       2841.98       2997.38        95.00 o                         
   7   3  14         74.78        112.33        98.75 o                         
   9   3  14        980.07        997.67       110.75 o                         
  -8   4  14        458.12        519.89       106.52 o                         
  -6   4  14        819.88        750.43        78.06 o                         
  -4   4  14       4369.75       4660.52       122.38 o                         
  -2   4  14        784.30        750.92        97.38 o                         
   0   4  14       2966.16       3257.37        81.09 o                         
   2   4  14        814.58        752.56        84.54 o                         
   4   4  14       4304.13       4652.69        87.96 o                         
   6   4  14        805.53        732.07        78.46 o                         
   8   4  14        441.70        366.19       117.17 o                         
  -9   5  14       1736.30       1630.35       131.06 o                         
  -7   5  14         48.19         48.10        96.15 o                         
  -5   5  14       2787.78       2954.19        95.94 o                         
  -3   5  14        296.87        345.23        74.50 o                         
  -1   5  14       1317.15       1327.91        82.63 o                         
   1   5  14       1363.96       1413.96        89.31 o                         
   3   5  14        240.60        197.71        80.41 o                         
   5   5  14       2974.97       3261.64        90.34 o                         
   7   5  14         54.03        -19.36        81.11 o                         
   9   5  14       1758.02       1746.21       130.05 o                         
  -8   6  14       2032.60       2442.51       124.25 o                         
  -6   6  14        480.57        501.97       112.44 o                         
  -4   6  14       1365.73       1534.01        91.68 o                         
  -2   6  14        263.90        281.46        79.21 o                         
   0   6  14       1826.11       2063.30        99.59 o                         
   2   6  14        297.73        233.02        75.05 o                         
   4   6  14       1280.42       1430.90        91.01 o                         
   6   6  14        543.38        575.93        78.99 o                         
   8   6  14       2091.57       2296.87       105.04 o                         
  -7   7  14        503.40        545.57       117.32 o                         
  -5   7  14       2283.52       2398.33       111.65 o                         
  -3   7  14        115.78        105.71        87.50 o                         
  -1   7  14        752.77        840.66        82.35 o                         
   1   7  14        700.18        727.76        82.52 o                         
   3   7  14         97.48        139.71        95.57 o                         
   5   7  14       2188.24       2399.49        83.58 o                         
   7   7  14        497.17        477.34        87.89 o                         
  -6   8  14        469.23        529.38       115.30 o                         
  -4   8  14        731.00        787.87        84.89 o                         
  -2   8  14         15.46         -9.46        75.31 o                         
   0   8  14       1135.76       1351.22        99.12 o                         
   2   8  14         12.62          9.31        80.79 o                         
   4   8  14        815.74        961.49        75.72 o                         
   6   8  14        474.35        475.09        87.68 o                         
  -7   9  14         32.73         19.28       121.56 o                         
  -5   9  14        126.23        138.09       127.78 o                         
  -3   9  14       1137.30       1282.47        85.26 o                         
  -1   9  14        879.58       1004.74        84.99 o                         
   1   9  14        914.35       1101.29        91.50 o                         
   3   9  14       1171.67       1189.50        87.75 o                         
   5   9  14        109.61        152.37        86.55 o                         
   7   9  14         34.37         40.48       113.14 o                         
  -6  10  14         24.17         48.26       117.28 o                         
  -4  10  14        963.87       1105.17       109.41 o                         
  -2  10  14        119.92        133.99       113.44 o                         
   0  10  14        876.55       1008.53        87.07 o                         
   2  10  14        117.07        110.86       103.04 o                         
   4  10  14        949.21       1192.37       101.15 o                         
   6  10  14         14.84         23.22        97.37 o                         
  -5  11  14        417.27        475.49       126.29 o                         
  -3  11  14        252.98        325.83       116.25 o                         
  -1  11  14        389.14        464.63       129.35 o                         
   1  11  14        420.05        544.79       116.29 o                         
   3  11  14        245.41        310.80       107.33 o                         
   5  11  14        456.58        434.25        95.20 o                         
  -4  12  14        215.78        205.52       122.18 o                         
  -2  12  14        112.01        126.02        99.08 o                         
   0  12  14        111.85        181.21        98.72 o                         
   2  12  14        120.17         83.99        99.67 o                         
   4  12  14        244.38        279.16       106.30 o                         
  -1  13  14        125.12        203.06       129.65 o                         
   1  13  14        141.75        147.56       113.29 o                         
   2   0  15        463.97        603.79        81.64 o                         
   4   0  15          1.00         16.21        87.30 o                         
   6   0  15        760.61        885.53        99.41 o                         
   8   0  15        721.64        828.53       135.86 o                         
  -7   1  15       1060.68       1170.72        89.19 o                         
  -5   1  15        385.12        467.43       118.52 o                         
  -3   1  15        599.91        628.21        82.37 o                         
  -1   1  15        403.95        476.25        76.01 o                         
   1   1  15        412.03        506.98        76.14 o                         
   3   1  15        657.53        648.15        77.64 o                         
   5   1  15        426.17        435.22        95.76 o                         
   7   1  15       1068.49       1006.69        95.19 o                         
  -8   2  15        440.51        587.82       210.00 o                         
  -6   2  15       1126.76       1267.73       107.78 o                         
  -4   2  15        383.75        338.68        88.88 o                         
  -2   2  15       1282.24       1531.38        98.42 o                         
   0   2  15        177.20        171.71        74.90 o                         
   2   2  15       1320.43       1492.23        84.52 o                         
   4   2  15        361.58        327.97        77.23 o                         
   6   2  15       1124.63       1263.50        91.78 o                         
   8   2  15        411.67        279.45       216.53 o                         
  -7   3  15       1688.20       1756.16        97.92 o                         
  -5   3  15        694.33        758.20       105.24 o                         
  -3   3  15       1173.95       1240.83        84.37 o                         
  -1   3  15        971.48       1039.96        83.49 o                         
   1   3  15        953.88        996.35        83.95 o                         
   3   3  15       1170.70       1167.79        91.50 o                         
   5   3  15        693.81        772.84       106.02 o                         
   7   3  15       1658.51       1771.24        97.09 o                         
  -6   4  15       1310.57       1299.27        95.07 o                         
  -4   4  15        804.47        650.81        92.04 o                         
  -2   4  15       2007.54       2232.09        81.38 o                         
   0   4  15        638.99        649.31        88.91 o                         
   2   4  15       2066.44       2221.53        95.08 o                         
   4   4  15        819.73        701.52        93.57 o                         
   6   4  15       1346.53       1357.39        86.15 o                         
  -7   5  15       1023.60       1119.05       134.49 o                         
  -5   5  15        653.23        514.42        97.87 o                         
  -3   5  15        576.93        467.42        98.54 o                         
  -1   5  15       1509.72       1489.98        80.28 o                         
   1   5  15       1510.64       1512.52        92.76 o                         
   3   5  15        593.84        619.24       110.16 o                         
   5   5  15        729.75        597.87        87.75 o                         
   7   5  15       1062.51       1107.57       102.61 o                         
  -6   6  15       1005.63        989.65       164.71 o                         
  -4   6  15        578.86        491.60       115.49 o                         
  -2   6  15       2377.01       2584.46       106.92 o                         
   0   6  15        231.75         88.28        96.66 o                         
   2   6  15       2379.88       2607.27       127.33 o                         
   4   6  15        515.29        427.27       106.41 o                         
   6   6  15        987.02       1118.59        90.68 o                         
  -5   7  15       1102.01        926.16       101.72 o                         
  -3   7  15       2465.61       2671.47       103.59 o                         
  -1   7  15        591.09        578.03       101.91 o                         
   1   7  15        641.48        599.20       102.37 o                         
   3   7  15       2477.81       2584.63        98.00 o                         
   5   7  15       1022.73       1074.68       101.53 o                         
  -4   8  15        749.05        658.80       118.18 o                         
  -2   8  15        820.83        957.17       117.06 o                         
   0   8  15       1008.22        739.46       116.44 o                         
   2   8  15        811.93        873.56        94.10 o                         
   4   8  15        817.92        834.84       100.85 o                         
  -3   9  15       1068.32       1269.45       109.31 o                         
  -1   9  15       1364.75       1278.48       101.59 o                         
   1   9  15       1324.48       1301.62       110.11 o                         
   3   9  15       1081.93       1048.94       134.34 o                         
   5   9  15        808.38        323.86       219.35 o                         
  -2  10  15       1023.09       1196.37       120.52 o                         
   0  10  15       1156.67        968.67       110.37 o                         
   2  10  15        950.45       1046.13       110.93 o                         
   4  10  15       1113.31        499.87       224.41 o                         
  -1  11  15        939.30       1093.01       138.17 o                         
   1  11  15        913.88       1007.53       117.01 o                         
   0   0  16        133.46        233.31       178.69 o                         
   2   0  16         55.46        115.72        89.57 o                         
   4   0  16        116.01         60.01       105.32 o                         
   6   0  16         56.88        104.90       210.88 o                         
  -5   1  16         23.56         26.32        97.85 o                         
  -3   1  16         90.29         58.36       104.68 o                         
  -1   1  16         48.91         88.77        95.10 o                         
   1   1  16         53.72         57.44        95.82 o                         
   3   1  16         94.36         83.71        96.96 o                         
   5   1  16         24.71         -7.14        98.45 o                         
  -4   2  16        484.13        516.04       107.44 o                         
  -2   2  16        331.43        256.31        96.98 o                         
   0   2  16         10.01        -58.80       113.70 o                         
   2   2  16        353.21        454.86       115.11 o                         
   4   2  16        459.99        516.18       107.41 o                         
  -5   3  16         90.18         51.96       127.98 o                         
  -3   3  16        122.37        102.40        97.18 o                         
  -1   3  16        215.33        180.74        90.73 o                         
   1   3  16        220.62        219.29        97.10 o                         
   3   3  16        107.22        113.75        97.59 o                         
   5   3  16         90.07         69.86       109.20 o                         
  -4   4  16        368.33        324.27        98.41 o                         
  -2   4  16        383.21        259.35        98.65 o                         
   0   4  16         56.25         83.70        96.41 o                         
   2   4  16        414.09        407.11        98.58 o                         
   4   4  16        376.53        274.41       117.61 o                         
  -3   5  16       1115.78        936.90        95.10 o                         
  -1   5  16        212.04        123.40       128.92 o                         
   1   5  16        191.28        136.78       105.21 o                         
   3   5  16       1176.49       1093.26       102.38 o                         
  -4   6  16        210.61        100.65       150.52 o                         
  -2   6  16        910.43        890.05       108.14 o                         
   0   6  16         29.07         17.72       105.27 o                         
   2   6  16        845.41        620.00       110.00 o                         
   4   6  16        235.97        166.82       123.26 o                         
  -3   7  16        629.75        363.41       212.43 o                         
  -1   7  16        829.47        762.56       110.49 o                         
   1   7  16        803.95        646.05       121.15 o                         
   3   7  16        632.15        405.65       125.58 o                         
   0   8  16         96.39        116.72       113.35 o                         
  -1   1  17        439.54        334.28       150.35 o                         
   1   1  17        448.06        254.61       211.46 o                         
   0   2  17          4.03        -40.18       121.13 o                         
                                                                                
